# Supplementary material for: CK2-induced cooperation of HHEX with the YAP-TEAD4 complex promotes colorectal tumorigenesis
Source: Nat Commun. 2022 Aug 25;13:4995. doi: 10.1038/s41467-022-32674-6 (PMC9411202; doi:10.1038/s41467-022-32674-6)
Supplement: Supplementary file 4 — Supplementary Data 1 [file 41467_2022_32674_MOESM4_ESM.xlsx]

## Sheet: Sheet1
siTEAD1/2/3/4			siYAP/TAZ			siHHEX
gene_id	log2FoldChange	pval	gene_id	log2FoldChange	pval	gene_id	log2FoldChange	pval
F3	-3.19381	1.88461e-108	2020-03-04	-3.89481	0.000174715	ZNF709	-4.65206	0.0185692
ZNF804A	-3.09074	0.00143075	CTGF	-3.66067	1.64e-09	SLCO1B1	-4.56001	0.0247059
GAST	-2.94872	0.0300097	GTPBP6	-3.40269	6.8e-09	MTMR7	-4.46169	0.0328158
KRT81	-2.81539	8.09608e-05	KRT81	-3.22625	7.33e-07	VAMP7	-4.08497	0.0438251
ATP6V0A4	-2.81473	0.0467827	F3	-3.07866	2.75e-92	SERPINB7	-3.52899	0.0135583
SPOCK1	-2.7402	0.0239603	AMOTL2	-2.94544	1.37e-62	CTGF	-3.36688	1.3051e-11
CPA4	-2.63928	1.02502e-65	ATP6V0A4	-2.77277	0.0171263	AKAP5	-3.10341	0.00202443
EID3	-2.59307	0.0190865	ALPP	-2.71172	4.39e-07	VGLL3	-2.92038	0.041654
KRTAP2-3	-2.50013	1.11719e-08	KRT80	-2.63853	2.86e-30	SPOCK1	-2.46028	0.00193727
C1orf116	-2.46815	5.29516e-12	POLR2J3	-2.26705	0.016253	RSPH4A	-2.43175	0.00486737
RBM24	-2.0947	8.28038e-12	KRT7	-2.22572	7.92e-20	CD226	-2.40627	0.00589428
TEAD4	-1.96346	1.97997e-26	CYR61	-2.10367	1.11e-18	ADAM32	-2.29509	0.0237722
CTGF	-1.9587	0.00055319	RBM24	-2.09006	4.06e-13	RASGRF1	-2.28689	0.0009129
SLCO1B3	-1.85948	2.45505e-09	ANGPT2	-1.9899	0.00686892	EID3	-2.22501	0.00214489
GPRC5A	-1.80774	4.43881e-29	ARHGDIB	-1.97936	0.000103742	GABRE	-2.12818	0.000317125
GALNT5	-1.76867	1.29862e-25	BCAR3	-1.96199	5.66e-31	RBM24	-2.11815	3.7501e-15
COL12A1	-1.76608	2.8056e-40	KRTAP2-3	-1.92404	2.16e-07	F3	-2.03787	6.05371e-31
AMMECR1	-1.6681	6.56967e-19	EPHA2	-1.88878	8.58e-30	AKT3	-2.03514	0.00100737
NAV3	-1.65784	0.000100422	CCND1	-1.88283	5.71e-28	AMOTL2	-1.96882	1.23214e-25
EMP1	-1.61294	4.53023e-48	GPRC5A	-1.86107	1.05e-21	HIPK3	-1.95874	8.27594e-26
BCAR3	-1.55766	5.88715e-18	EID3	-1.84286	0.0310183	SLC2A3	-1.95811	2.31942e-05
NT5E	-1.54816	1.32159e-25	AXL	-1.82811	4.15e-31	KRT80	-1.94998	1.54848e-08
RAET1E	-1.54437	0.000198966	THBS1	-1.80551	1.7e-17	PARD6B	-1.93875	3.29588e-18
CA13	-1.52003	4.28836e-07	FOSL1	-1.77784	2.69e-21	ATP6V0A4	-1.86764	0.0253224
SLC2A3	-1.50696	0.0109367	SEMA7A	-1.75317	4.25e-21	CCND1	-1.8418	6.87491e-28
ZBED2	-1.5056	5.44683e-13	IL31RA	-1.72293	0.0389357	APOLD1	-1.78721	0.00138572
ANXA3	-1.50385	1.25928e-18	GADD45B	-1.71416	9.71e-16	DNAH5	-1.78633	0.00519443
SERTAD2	-1.49538	5.29188e-40	SLC2A1	-1.705	2.96e-15	UGCG	-1.77388	1.08739e-22
ALPP	-1.49396	0.00440646	PDLIM2	-1.68071	1.57e-18	NCEH1	-1.74726	5.68129e-13
SRGAP1	-1.48851	4.05264e-16	CPA4	-1.65459	1.54e-27	JAZF1	-1.73957	2.41428e-05
TMEM64	-1.48669	8.4929e-29	C1orf116	-1.64421	2.07e-11	RBMS1	-1.73536	1.24905e-16
FOSL1	-1.46454	6.1487e-47	MYEOV	-1.62108	3.48e-16	RNMT	-1.71633	2.09311e-14
SLC35F3	-1.44459	3.41639e-05	WTIP	-1.61755	1.81e-06	THBS1	-1.70815	2.34133e-15
DKK1	-1.44307	1.07233e-45	NAV3	-1.61684	2.65e-05	CPO	-1.63899	0.0075057
TPD52	-1.42655	8.11901e-29	FAM210A	-1.61419	1.25e-18	U2AF1	-1.6362	0.00901374
CCND1	-1.41597	1.35478e-55	TNFRSF12A	-1.58982	4.6e-29	ANGPT2	-1.63595	0.00294064
IRS2	-1.41574	1.21526e-07	YAP1	-1.58669	3.52e-27	VCAN	-1.62845	1.31742e-20
AXL	-1.41229	9.08089e-28	VSIR	-1.58214	1.58e-10	SKIL	-1.62545	5.29967e-08
DUSP5	-1.37834	1.70064e-41	WWTR1	-1.57629	5.3e-17	HHEX	-1.6073	2.0681e-10
MAL2	-1.36688	3.53537e-31	RUNX1	-1.56742	4.98e-08	ETS1	-1.59819	3.33288e-13
SET	-1.35489	8.16724e-29	CRIM1	-1.54779	1.03e-16	FAM210A	-1.59035	1.4852e-17
PDLIM2	-1.34679	1.85362e-14	UGCG	-1.53168	1.68e-24	LSMEM1	-1.58014	0.0109373
SEMA7A	-1.3426	1.02013e-15	LOXL4	-1.52798	0.0093991	CYR61	-1.57144	4.06784e-12
GDA	-1.33194	1.33267e-25	COL12A1	-1.51585	1.6e-27	SCML1	-1.55342	2.40412e-09
CD55	-1.33016	3.14604e-15	DUSP5	-1.51178	3.92e-28	AXL	-1.54365	1.16045e-07
OCLN	-1.30188	8.32984e-11	ANXA3	-1.51139	3.14e-19	FOXN2	-1.53761	3.3362e-06
SUN3	-1.29572	0.0015998	AJUBA	-1.50246	8.66e-21	YOD1	-1.53651	5.02557e-16
C3orf80	-1.29428	0.0154215	LOC730268	-1.49274	0.009511	IL31RA	-1.52255	0.0201323
CAV2	-1.28774	3.78628e-15	SH2D3A	-1.48289	1.95e-18	SYDE2	-1.51812	2.19302e-06
ADGRF1	-1.28241	3.97968e-15	CAV2	-1.47309	1.43e-23	MIER3	-1.51366	3.3257e-14
KBTBD8	-1.27255	2.93035e-05	MAP3K14	-1.43115	6.43e-11	C21orf91	-1.51311	1.45075e-07
THBS1	-1.25737	1.73137e-10	MAFF	-1.42889	3.09e-08	POLR2J3	-1.49838	0.0282792
LINC01835	-1.24458	0.00305887	PRICKLE1	-1.41935	0.00256481	BACH1	-1.49802	2.04462e-11
ASAP2	-1.24143	2.97798e-11	PROSER2	-1.39557	1.11e-14	ITGA2	-1.4902	6.3606e-16
UGCG	-1.23913	1.15281e-18	BDNF	-1.38642	2.37e-12	EBLN2	-1.48784	0.046034
FAM210A	-1.2287	2.06777e-07	SLC35F3	-1.38543	1.53e-05	PTPN14	-1.47744	2.56454e-14
C2orf88	-1.21993	0.024537	MAP2K3	-1.3686	2.08e-21	LIFR	-1.46173	6.74141e-09
ARTN	-1.21959	0.000220338	APOBEC3B	-1.35408	2.1e-10	FAM160B1	-1.45869	1.14297e-08
TNFRSF21	-1.21604	1.26463e-18	GDA	-1.2983	1.21e-17	GTF2A1	-1.45226	3.06843e-15
WWC3	-1.21501	0.00401885	KRT18	-1.29584	6.63e-25	SPOPL	-1.44765	3.08733e-10
TIMP2	-1.20922	1.11103e-21	SYDE1	-1.28867	9.43e-07	TMED7	-1.43864	5.27801e-09
CRIM1	-1.20433	1.14142e-12	NUAK2	-1.27282	0.00318632	KLHL28	-1.43853	2.80185e-07
AKAP12	-1.20425	3.35687e-49	SOCS3	-1.2699	1.44e-07	CDK6	-1.43422	1.97723e-07
WSB2	-1.20359	4.88252e-24	TNS4	-1.26867	0.000176594	SMAD7	-1.43246	1.39086e-05
TEAD1	-1.20184	1.54188e-28	FAM46B	-1.25693	0.00275459	GOLGA8A	-1.42948	1.42589e-06
SLC35G1	-1.20179	1.31017e-05	FJX1	-1.25545	7.37e-07	BMP6	-1.42382	0.000976522
GPR135	-1.19616	0.0436033	GJB3	-1.22482	7.42e-06	CRIM1	-1.41978	1.13554e-12
ELK3	-1.19577	6.39103e-17	SMIM13	-1.22421	1.6e-06	STARD4	-1.4159	5.17704e-10
STS	-1.19168	0.0229265	IRS2	-1.21895	1.23e-06	FRMD4A	-1.41526	0.0375491
SYDE2	-1.18877	0.0019321	TAGLN	-1.21564	3.44e-05	LOC730268	-1.40962	0.00299115
CASP3	-1.17537	4.77481e-09	ANKRD33B	-1.19327	5.51e-11	BACH2	-1.40514	0.00636035
CR2	-1.16807	0.00277635	SH3BP4	-1.18972	1.08e-09	LOC105379045	-1.40313	0.0154645
RBP1	-1.16423	2.68061e-06	S100A10	-1.17839	6.2e-19	KRT81	-1.39141	0.00161545
STC2	-1.16288	8.52607e-17	SUN3	-1.16863	0.00143104	FRS2	-1.38696	2.81398e-11
AMOTL2	-1.16191	2.32578e-18	UPP1	-1.16789	2.58e-05	ASAP2	-1.37704	2.31542e-11
GALNT7	-1.15991	5.82558e-13	PDGFB	-1.1628	2.06e-05	AHNAK	-1.37054	4.96319e-16
SOCS2	-1.15712	5.87642e-08	ARID3B	-1.15804	2.77e-06	PTAR1	-1.36995	3.02116e-10
HOXB4	-1.15613	4.72835e-07	SLC7A5	-1.15393	3.25e-08	GPR75	-1.36642	0.00484776
ABHD5	-1.15353	0.000356518	SAV1	-1.15025	1.94e-13	RPL36A	-1.36537	4.26254e-05
TAX1BP3	-1.14742	4.73647e-12	NCEH1	-1.1457	1.75e-08	COL12A1	-1.36419	2.29777e-13
UNC13D	-1.14739	1.07011e-06	ETS1	-1.14272	3.7e-08	ATP13A3	-1.36407	2.34377e-15
CLIP4	-1.14692	1.37905e-06	PITX3	-1.13648	0.0458016	TEAD1	-1.36301	1.79604e-10
ALDH1A3	-1.14066	1.22873e-34	IFFO2	-1.13243	2.94e-11	ZNF804A	-1.35586	0.0129513
KRT80	-1.12432	9.64052e-09	CTNNAL1	-1.12149	1.01e-16	ARHGAP29	-1.35252	9.74311e-15
TRUB1	-1.11749	7.81659e-17	NR4A1	-1.12044	6.16e-08	PIP4K2A	-1.33917	4.73766e-14
C12orf4	-1.11552	1.74173e-08	C8orf58	-1.11696	4.4e-05	GMFB	-1.33706	0.000317425
ACLY	-1.10908	4.89367e-33	SMAD7	-1.11691	0.0019317	CHST11	-1.33372	9.69438e-10
MAP2K3	-1.09143	1.24389e-09	BCL2L1	-1.11464	1.56e-16	CAPZA2	-1.32811	1.94671e-13
MDFI	-1.08784	2.02496e-06	TINAGL1	-1.11353	1.81e-11	SPAG1	-1.32749	5.56526e-10
SEMA3C	-1.08747	5.81285e-07	SLCO1B3	-1.10437	4.03e-05	ERAP2	-1.32589	0.00743221
MOSPD1	-1.08676	2.57307e-15	PDLIM1	-1.10416	2.52e-12	GNRH1	-1.3258	0.027474
ETS1	-1.07764	6.65365e-07	MRS2	-1.1016	4.51e-13	ANKRD46	-1.32579	3.91093e-06
CHST11	-1.07635	2.36286e-07	SMAD3	-1.10097	2.13e-13	GOLT1B	-1.32385	0.00319389
LMO7	-1.06559	0.000703696	YOD1	-1.0971	1.24e-11	PKD1L1	-1.32172	1.25665e-05
DYNLT1	-1.06497	8.72774e-24	LATS2	-1.09517	3.54e-07	KLHL15	-1.31695	0.000306673
UBE2N	-1.06246	3.53977e-19	PTPN14	-1.0919	9.45e-09	SLCO1B3	-1.31526	3.23122e-07
TMED7	-1.05278	6.59247e-05	TMEM64	-1.09114	8.04e-13	SMURF2	-1.30978	3.6921e-14
GOLT1B	-1.05172	8.5444e-10	MFSD2A	-1.09033	1.1e-05	ANKHD1	-1.30636	0.0164387
TSPAN5	-1.05142	8.1105e-19	CDK6	-1.08868	1.54e-13	ITGA6	-1.29641	1.40283e-13
RND3	-1.04716	0.0152319	TMEM158	-1.08665	0.00765746	IL1RAP	-1.29354	0.000972423
ARL6IP1	-1.04136	1.64183e-07	CAV1	-1.08516	2.51e-17	EMP1	-1.29194	1.03742e-12
FAM171A1	-1.0412	1.50408e-08	HK2	-1.08279	1.08e-13	CAV1	-1.29166	2.12468e-14
ANTXR2	-1.03184	0.00232124	PXN	-1.07963	5.93e-10	IL6ST	-1.28511	3.25194e-08
GJB3	-1.0284	2.14635e-06	LHX4	-1.07322	0.0432094	KBTBD8	-1.28466	1.28156e-06
ARID3B	-1.02823	4.309e-05	DKK1	-1.07102	1.4e-11	DUSP5	-1.28405	3.73259e-05
RASSF5	-1.02114	0.000799347	SLC1A3	-1.06925	1.12e-05	GNA13	-1.28394	3.52808e-09
FSCN1	-1.01792	5.38926e-07	LAMB3	-1.06532	4.79e-06	ZNF615	-1.28321	0.0345356
B4GALT5	-1.00857	1.11578e-28	TERT	-1.06203	0.00567475	CASD1	-1.28284	0.000566947
SOX4	1.00373	1.55779e-18	DUSP7	-1.06092	8.43e-09	TLR3	-1.2815	0.0484191
TMEM63A	1.00399	0.000486436	PNO1	-1.05389	1.42e-06	MAN2A1	-1.27499	0.000638429
NHLRC3	1.004	0.00316015	EZR	-1.0519	3.07e-17	RND3	-1.26883	9.80101e-06
CENPBD1	1.00813	0.00017114	EMP1	-1.04791	9.59e-12	SLC19A2	-1.26842	1.94965e-07
COL17A1	1.00929	0.000752631	RBMS1	-1.041	3.18e-08	SACM1L	-1.26579	0.00026123
C17orf97	1.00947	0.0456336	SLC35F2	-1.03186	0.000341688	PDE4D	-1.25995	0.0277732
PLCD1	1.01087	0.00215464	EAF1	-1.02946	1.23e-11	UHMK1	-1.25763	1.78163e-13
ZNF618	1.01421	4.12563e-11	ITGB5	-1.02308	4.78e-11	TBL1XR1	-1.25625	2.40925e-08
KIAA0513	1.01497	2.59966e-05	PIP4K2A	-1.01546	7.1e-13	ACVR1C	-1.25598	0.0205499
TESK2	1.01601	0.0148912	DACT1	-1.01057	0.0128944	RIOK3	-1.25514	2.01877e-10
BTN2A2	1.01627	4.36573e-05	E2F5	-1.01052	0.000949128	CHD9	-1.25241	2.51244e-06
RAB37	1.01805	0.0167315	NOCT	-1.00989	2.41e-07	TGFBR3	-1.24733	2.64311e-07
SCRN2	1.01832	3.92048e-05	GALNT5	-1.00385	3.92e-09	CTAGE8	-1.24523	0.0124084
MTMR11	1.01909	0.00306362	CENPQ	-1.00333	0.000919452	C1orf116	-1.24368	7.49569e-08
COL9A3	1.01936	0.000155655	COL9A3	1.00059	0.000111313	EIF5A2	-1.23819	5.96674e-09
ZNF358	1.01998	0.000247113	SAMD3	1.00071	0.0148144	GRAMD2B	-1.23759	5.19761e-08
PANX2	1.02158	0.00338859	PPARG	1.0013	5.66e-07	SGMS2	-1.23655	6.95395e-07
ZNF488	1.02162	0.00393836	ADPRHL1	1.00247	0.000970067	LRRC58	-1.23376	1.90277e-06
C1RL	1.02612	0.000931643	ID1	1.003	3.72e-13	LOC107984026	-1.23308	0.0205105
DDIT4L	1.03333	0.0234376	CLHC1	1.00369	0.0123394	CCNE2	-1.23114	1.40652e-10
DBP	1.03421	5.39553e-05	LAMB1	1.00456	9.12e-08	LTN1	-1.23062	4.3346e-07
PLEKHH3	1.03662	2.26532e-08	HIST1H1C	1.00901	0.000876079	NAA30	-1.22934	4.66451e-06
MEIS3	1.03666	0.000337916	PRODH	1.00976	0.0381302	ARL5B	-1.22718	0.000841116
APH1B	1.03795	0.0326665	NLRP1	1.00978	0.03723	USP12	-1.22293	9.39626e-05
KAZALD1	1.03887	0.0212402	EME2	1.01007	0.00779105	AADAC	-1.22066	0.0479049
SORBS1	1.0396	0.0176902	GRAMD2A	1.01068	0.000383712	KATNAL1	-1.21975	7.84116e-10
MTHFR	1.04049	0.000138744	PLA2G6	1.01115	0.00203394	RIT1	-1.21772	4.87269e-06
NGEF	1.04097	0.0343271	SYTL1	1.01164	1.66e-05	KLF12	-1.21238	0.00981156
SNN	1.04338	7.97334e-12	RIMS3	1.01302	5.59e-05	BMT2	-1.21108	0.00696068
ZNF821	1.0452	0.0160466	ANKRD36C	1.01388	0.0115347	NEK7	-1.20953	0.00414557
RBM20	1.05205	0.0116493	VSIG10L	1.01504	0.0132459	LOC100996717	-1.20847	0.00591204
ZNF221	1.05258	0.0471986	MYB	1.01548	0.0209409	RAB23	-1.20542	0.000841591
DENND5B	1.05569	2.93285e-14	BPHL	1.01586	4.7e-05	TMEM56	-1.2037	7.81712e-06
CCDC69	1.05773	3.22682e-05	C19orf66	1.01621	0.00311235	TMEM168	-1.19987	1.12009e-08
CSPG4	1.05794	7.70696e-07	H2AFJ	1.01647	4.7e-05	CAV2	-1.1958	1.40777e-08
SH2B1	1.05828	2.65001e-09	LRRC27	1.01894	0.0270162	AGPAT5	-1.19547	7.05555e-12
ZNF385A	1.06041	3.11237e-13	HES2	1.01913	0.000177666	ZNF547	-1.1942	0.022663
MPP2	1.06092	2.43462e-07	HID1	1.01967	5.84e-07	ZBTB6	-1.19382	3.66486e-06
PALM	1.06182	5.46918e-06	FAM212B	1.0205	0.000270568	SLC25A24	-1.1928	2.9192e-10
ONECUT3	1.06253	0.0239887	ACAD11	1.02112	0.0232419	ZNF217	-1.19129	6.97898e-10
SERPINI1	1.06457	0.00191323	SYNE4	1.02123	3.94e-05	ALKBH8	-1.19112	1.00503e-08
BDH2	1.06481	0.00639565	TSGA10	1.02291	0.011733	RUNX1	-1.18698	2.84567e-06
AAMDC	1.06814	0.015807	ABHD8	1.02618	0.0152423	DYRK1A	-1.18695	1.91745e-10
TPM4	1.0714	1.42391e-35	C14orf93	1.02775	0.00098258	SOCS5	-1.18521	7.10587e-09
ENPP5	1.07147	0.0025794	LZTS3	1.02901	0.000858639	C3orf35	-1.1842	0.016673
IRF7	1.07396	0.00452919	ZNF585B	1.02921	0.00484806	ENC1	-1.18405	1.56488e-05
EPHB6	1.07568	8.15415e-05	GABRG2	1.02938	0.0433618	MAP4K5	-1.18241	9.68223e-08
GAB1	1.07725	0.0440264	EVI5L	1.03009	4.89e-05	LIN54	-1.18109	6.00685e-09
BSN	1.08217	0.0118939	AHNAK2	1.0306	3.43e-07	TIPARP	-1.17735	1.22772e-10
BBC3	1.08256	1.00907e-05	PCYOX1L	1.03142	6.21e-06	SEMA7A	-1.17702	2.03544e-09
RAMP1	1.08752	0.00229751	DMPK	1.03146	9.38e-07	TWSG1	-1.17504	4.53262e-06
FOXP4	1.09108	1.46852e-11	PCCA	1.03241	0.000481005	ERBIN	-1.17094	1.15617e-10
GPRC5C	1.09603	1.10139e-05	EPHB2	1.03429	0.000456225	BCAR3	-1.16968	3.19668e-10
FGF11	1.09643	0.00232738	GDPGP1	1.03448	0.024124	ABCD3	-1.16614	2.55891e-10
TEX19	1.09646	0.00823176	PHF21A	1.03584	1.43e-06	CBFB	-1.16463	5.70122e-05
RASD2	1.10174	0.0350122	MCF2L	1.03624	0.000945309	NR2F2	-1.16448	3.87468e-11
STN1	1.1018	5.90359e-14	PEX6	1.0376	2.55e-06	STK17B	-1.16441	5.55287e-08
DENND6B	1.10505	0.0327811	FAAH2	1.03907	0.00479461	C12orf4	-1.16362	3.64196e-08
C19orf54	1.10848	1.39942e-05	TMEM63A	1.04074	0.000123084	CMTR2	-1.16335	0.000119132
PEX6	1.10887	4.22222e-07	VGF	1.04186	0.00224141	LOC107985939	-1.16317	0.000631367
AQP3	1.10913	0.000104339	TMEM125	1.04414	0.000273767	ECT2	-1.16301	3.87198e-11
MEX3A	1.10915	8.33955e-05	WIPI1	1.04428	0.0112525	BMF	-1.1613	0.0343245
PNRC1	1.10938	0.00515711	RFX3	1.04454	0.00401341	PRRG1	-1.15707	0.00184254
DNM1	1.11097	0.0360521	HIST3H2A	1.04559	0.0100879	GREB1L	-1.1569	6.48099e-09
ATP8B3	1.11129	0.00257025	FAM213A	1.04561	0.0024105	ZBTB33	-1.15483	4.07595e-08
EGR1	1.11247	1.5856e-07	RAB13	1.04731	0.000460087	CGGBP1	-1.15316	1.47399e-05
MCF2L	1.11289	0.000826359	FHDC1	1.0479	0.00456765	SLC16A7	-1.15218	7.61854e-06
OGFR	1.11576	8.45831e-22	BEND6	1.05196	0.0096727	KLHL11	-1.15204	0.000341421
MYPOP	1.11799	0.00389432	IQCH	1.05205	0.0203547	GLS	-1.15173	2.50754e-10
C21orf58	1.12814	2.99602e-05	C12orf76	1.05269	0.0104569	MIGA1	-1.15036	1.55155e-07
FOXO4	1.13268	0.000149846	NAPEPLD	1.05423	3.62e-05	GOLGA8B	-1.14621	5.26501e-06
IER5L	1.13498	1.10014e-19	ETFRF1	1.05512	0.0201512	WDR47	-1.14601	4.94535e-07
IL11RA	1.13565	0.019698	ACACB	1.05562	0.000218008	RPS6KB1	-1.14502	5.17358e-09
MMP11	1.13608	0.0112565	NEURL1B	1.05584	3.37e-07	BIRC3	-1.1438	0.00935129
KBTBD3	1.1472	0.0091421	IQCG	1.05924	0.0165225	ANO6	-1.143	7.98825e-07
PGPEP1	1.14834	1.17577e-07	ZFP90	1.06014	8.96e-08	MAPK8	-1.14123	3.99387e-10
C11orf71	1.15078	0.0226825	DLG4	1.06251	0.0154284	NIPAL1	-1.14122	7.95983e-06
ING4	1.15498	0.00848365	ZNF182	1.06506	0.0278544	ARL15	-1.13401	5.70854e-06
LONRF2	1.15613	0.011399	C17orf97	1.06554	0.0489924	TMX3	-1.13367	0.00297338
FHDC1	1.16773	0.00316548	MTMR11	1.06987	0.0271378	CDC42SE2	-1.13328	1.63956e-07
SYNE2	1.16866	5.80777e-08	DGKA	1.07065	1.08e-08	NAT1	-1.133	0.000159355
CKMT1B	1.17518	0.000243553	GCNT3	1.07134	0.0124294	CPEB4	-1.13299	1.15004e-06
SLC25A35	1.17716	0.0192105	NOXA1	1.07263	0.0260809	EVI5	-1.13173	1.5455e-07
MXD4	1.17743	1.09507e-05	GANAB	1.07349	1.46e-07	ELOVL7	-1.12953	1.0122e-07
ZBTB46	1.18672	0.000108598	SUMF1	1.07458	1.21e-06	ZBTB41	-1.12929	1.03661e-06
PLCB1	1.19061	0.000944442	TMEM249	1.07718	0.0269995	ZMAT3	-1.12866	1.80769e-08
PRR36	1.19174	0.0210918	SH3PXD2A	1.07794	0.000372271	FAM126B	-1.12846	0.000140727
SBK1	1.19895	3.05993e-11	THNSL1	1.08082	0.016142	TROVE2	-1.12775	1.38824e-09
ABHD8	1.20699	0.00720844	VASH2	1.0837	0.00260988	EPB41L4B	-1.12681	4.75683e-09
ARSA	1.2083	0.0236345	MYPOP	1.0839	0.00235999	WDFY1	-1.12622	1.11572e-09
NRBP2	1.2099	0.00054832	GPRC5C	1.08532	7.58e-09	CCDC68	-1.12611	0.000107768
JAK3	1.21092	0.0186668	SOX4	1.0864	6.58e-14	LIMA1	-1.12579	9.30514e-11
ID1	1.2149	2.67782e-34	NEIL1	1.08962	0.00305353	DNAJC25	-1.12554	1.90684e-06
COL5A2	1.21557	0.0401897	LMO2	1.09169	0.0363537	LATS2	-1.12187	3.03885e-07
NES	1.21612	1.59492e-06	KLHDC8B	1.09512	0.000114979	LCORL	-1.12178	3.15282e-06
NR6A1	1.22031	1.49719e-11	TRIM46	1.09546	0.0159926	SCML2	-1.12136	5.89466e-07
FRAT2	1.22223	0.000652374	PACSIN1	1.09557	0.02881	PAG1	-1.12129	0.000275943
CREB3L4	1.22246	6.44118e-05	XPC	1.09596	1.14e-05	MBNL2	-1.12046	2.68538e-08
RIBC2	1.2234	0.000272946	BBS2	1.09642	2.03e-08	PAQR3	-1.11884	0.00021329
NR4A2	1.22558	5.05245e-06	PLD1	1.10052	0.00874151	TMEM87B	-1.11881	1.48816e-05
GANAB	1.22784	5.02056e-47	TMEM170B	1.10067	0.0176497	ASAP1	-1.11879	2.21964e-09
ZNF219	1.23095	6.03344e-06	TMEM42	1.1019	0.00312071	PPP2R1B	-1.11283	0.00017255
SNCG	1.23422	5.02414e-06	ZDHHC11B	1.10339	0.0445438	MYH15	-1.11213	3.70429e-07
ZNF608	1.23441	0.000865253	IFT27	1.10537	0.000478142	SLC30A7	-1.10959	4.23248e-08
MED11	1.23645	1.73929e-05	ACAD10	1.10755	0.00357763	MTX3	-1.10916	5.40785e-09
CORO1A	1.24085	0.00663091	CYP1A1	1.11049	0.000415632	MAP2K4	-1.10847	3.35509e-05
PLEKHA2	1.24529	9.99922e-08	COL4A5	1.11085	3.72e-08	YTHDF3	-1.10774	2.74104e-08
CHRNB4	1.24553	0.0354921	PAIP2B	1.11141	0.0255874	TXNRD1	-1.10719	5.48752e-11
GDF15	1.2524	1.33477e-16	KIF3C	1.11443	0.0104402	IPMK	-1.10677	0.00132711
LIMD2	1.2647	0.00998606	ZNF385A	1.11516	0.000303742	GALNT7	-1.10498	1.15362e-08
ADAMTS7	1.26601	0.000234282	PTCHD4	1.11537	0.0174972	GALNT5	-1.10392	7.95538e-09
OSBPL5	1.26796	4.78918e-08	CRIP2	1.11651	0.00914001	PLEKHA1	-1.10323	0.00109053
HABP4	1.2683	1.72695e-10	SRPX2	1.11719	0.0116129	SMAD3	-1.10244	9.08721e-10
SYP	1.27315	0.0497992	LIPH	1.11739	1.36e-06	NEK10	-1.10018	0.0458691
CYP1B1	1.27695	0.0440418	ARHGEF37	1.11913	0.000212058	FEM1C	-1.09857	7.85409e-09
SCUBE1	1.28863	0.0294922	ARNT2	1.11994	0.000216974	FZD6	-1.09558	4.98228e-09
ZNF814	1.29417	0.0242845	CPM	1.12067	0.0052247	RFK	-1.09394	6.81539e-09
ADAMTS14	1.29781	2.59194e-08	FOXO4	1.12173	0.0127946	SUCO	-1.0939	0.0020786
KLHDC3	1.29985	4.41005e-26	ADAMTS10	1.1225	0.0407306	ADGRF1	-1.09324	1.80679e-08
TNS2	1.3017	3.50874e-06	SEC31B	1.12291	0.000393731	JKAMP	-1.09055	2.06428e-08
TJP3	1.31099	1.17538e-06	LRRC23	1.12466	0.00174161	PRSS23	-1.08826	0.00109552
DOK4	1.31887	1.83854e-08	TSC22D1	1.12492	1.22e-07	UTP14C	-1.08657	1.88696e-06
SOWAHB	1.31978	0.000647274	ZSCAN30	1.12518	0.0195107	DGKH	-1.08629	5.83592e-06
ZSWIM4	1.32358	0.0270351	RHOBTB1	1.1265	0.0271098	GADD45B	-1.08359	2.60992e-07
DLG4	1.33091	0.00392303	CASTOR3	1.12667	0.00010287	MTMR6	-1.08339	9.26686e-07
HLA-DMB	1.33275	0.0281273	ZNF554	1.12787	0.00612457	IRS2	-1.08338	5.80398e-06
REEP2	1.34572	0.024113	ASB9	1.12789	0.00908209	ZNF283	-1.08292	6.08765e-05
NICN1	1.34791	0.0142275	SLC1A1	1.12995	1.81e-05	VCL	-1.08222	3.27398e-08
C1QTNF6	1.35068	5.26461e-06	NOXO1	1.13257	0.016064	MED12L	-1.08112	0.000108812
L3MBTL1	1.35077	0.0175141	FGFBP3	1.135	0.0221429	ANKRD28	-1.0805	1.32302e-08
VSIG10L	1.3568	0.0094458	SPNS2	1.13597	0.0118688	PLS1	-1.07894	8.56797e-07
SYNM	1.35899	0.000142212	MAML3	1.13604	0.00751597	ZNF850	-1.07796	0.0108741
TBX3	1.36157	8.67304e-20	NPNT	1.14046	2.35e-05	RHOBTB3	-1.07719	0.00056167
RHOU	1.36932	1.24683e-07	RALGPS1	1.14119	5.47e-05	EGFR	-1.07696	7.06563e-07
BHLHE41	1.36942	0.0218374	IL17RD	1.14155	1.88e-06	ZNF280B	-1.07608	1.37515e-05
C2orf72	1.37124	0.000758858	SYNE2	1.14195	0.000108042	ABCC4	-1.07579	0.000366009
TNFRSF11A	1.37241	0.00661926	NEBL	1.14272	9.22e-08	C3orf58	-1.07561	3.84646e-05
SEC31B	1.37441	2.503e-05	PDE2A	1.14754	0.00437656	ANTXR2	-1.07556	0.000473843
FAM78A	1.37796	0.000922572	TLR1	1.14781	0.0360315	MALT1	-1.07479	2.24927e-07
NOTUM	1.39773	0.00443444	H6PD	1.1508	6.14e-07	SLC25A36	-1.07399	0.000634609
PBXIP1	1.40406	9.02745e-09	TTN	1.15109	1.75e-05	PNPT1	-1.07298	3.84596e-09
ART5	1.4166	0.0145665	SPTBN4	1.15224	0.0181057	CTSK	-1.07274	0.0454645
KIAA1107	1.42354	0.0421223	UCP2	1.1523	0.000558868	MTMR9	-1.07258	4.89583e-07
FNDC4	1.42702	0.0150596	BCAS3	1.15514	0.0290852	SMIM13	-1.07233	0.000393774
ST6GALNAC2	1.42753	0.00062755	THTPA	1.15783	0.00299876	RAB11FIP2	-1.07177	0.000105826
IQCN	1.42758	0.0194718	ELMO3	1.1586	2.43e-08	TMEM167A	-1.06968	5.47044e-09
CAMK2N2	1.44449	0.0112497	VWA5B2	1.16391	0.00285875	DLX2	-1.06922	0.0157834
AKAP6	1.45105	0.0311136	TNFRSF11A	1.16435	0.0138156	SEMA3C	-1.0678	0.000569522
HOXC10	1.45249	0.0311421	SOWAHB	1.16578	0.0013689	NAV3	-1.06731	0.000788174
PRR15	1.45992	0.00850388	BFSP1	1.16632	0.0210668	ANLN	-1.06584	4.6581e-10
ZNF467	1.46265	0.0163884	FN3K	1.16685	0.0349585	ELK3	-1.06559	1.41906e-08
AKR1E2	1.48109	0.0278172	ZSWIM9	1.16718	1.32e-06	CLOCK	-1.06529	1.04187e-08
DHRS2	1.48496	7.94592e-11	MBD5	1.16851	0.016565	PPTC7	-1.06413	1.01214e-08
GNG7	1.49136	0.000318653	PLCD1	1.16861	0.0471438	GEN1	-1.06309	1.45831e-05
S1PR5	1.49719	3.73217e-05	WDR54	1.16924	3.58e-06	BNIP3L	-1.06179	1.50721e-06
SKIDA1	1.50091	0.0148143	GRIN2C	1.17054	0.0327849	HS3ST3B1	-1.06099	0.0118441
ZCCHC24	1.50338	7.35967e-08	PITPNM3	1.17188	0.000429182	PHLDB2	-1.06045	7.17992e-07
B3GNT9	1.50832	0.00045257	DNAJC22	1.17621	1.83e-12	DNAJB14	-1.05936	9.72252e-07
PAQR6	1.51493	0.021128	ATP2A3	1.17683	0.000193853	UBE2Q2	-1.05786	6.70156e-06
MKNK2	1.51778	9.82736e-40	EPHX2	1.17703	0.0350004	MIER1	-1.0565	8.14574e-08
SLC6A16	1.52265	0.000406882	NIPSNAP1	1.17776	0.000139897	RRN3	-1.0538	1.53981e-09
NDRG4	1.52544	0.000360031	DPP4	1.18331	0.036299	ZBTB20	-1.05271	2.36495e-05
LIN7A	1.53172	0.0215358	GRAMD4	1.18698	5.17e-07	KLHL8	-1.0527	3.25107e-08
MAML2	1.54768	0.0135319	KRT222	1.18722	0.00340047	INPP4B	-1.0526	9.08378e-06
PALM3	1.57444	0.000146312	SAMD9	1.1873	2e-09	FGD6	-1.0522	8.20285e-07
INPP5D	1.57841	0.0120607	KIAA0319	1.18844	0.00305145	ARHGAP42	-1.05111	5.0002e-06
NLRP4	1.58246	0.0194564	INTU	1.18947	0.0498148	HMGCR	-1.05074	5.71039e-08
SLC38A3	1.58638	0.00419781	CRYL1	1.18992	3.53e-06	SLC16A1	-1.05062	9.12891e-10
TMEM8B	1.58766	0.00570459	LCA5	1.19003	0.0407732	SERPINE1	-1.04906	2.65802e-05
ADAM19	1.5937	3.90244e-40	SEMA4G	1.19378	2.47e-06	CCNL1	-1.04874	1.34497e-08
ABCA12	1.62397	0.0324295	TPM4	1.19832	0.00227954	SEC24A	-1.04832	6.56128e-08
TM7SF2	1.63772	2.10444e-06	TRIM38	1.19882	6.96e-07	NUP50	-1.04736	9.92866e-10
NFATC4	1.64014	0.0384331	RINL	1.19937	3.17e-08	CMPK1	-1.04703	1.10327e-08
SYNPO	1.64658	0.00334941	KANSL1L	1.20044	0.00367064	DDX21	-1.04557	5.37886e-10
CLDN3	1.64686	0.00249713	LAMA4	1.20781	0.0172356	TNPO1	-1.0455	1.48985e-06
SARDH	1.64847	0.00607475	LOC105374013	1.20804	0.0162537	FIGNL1	-1.04501	5.91408e-08
SAT1	1.65479	3.17814e-59	TSPAN1	1.21079	9.61e-06	MRS2	-1.04354	8.56584e-09
PROM2	1.65557	7.28433e-05	TEX9	1.21221	0.00155927	ZXDA	-1.04346	0.00191899
GPRIN2	1.6594	0.0456806	DNM1	1.21619	0.0092392	PTBP3	-1.04175	6.61051e-05
TRANK1	1.66725	0.0243118	CCNB3	1.21804	0.00711559	CEP97	-1.04142	0.0019891
AOAH	1.67313	0.0208691	FAM214A	1.21824	0.00373551	ATE1	-1.04095	2.44087e-08
COL4A6	1.69576	0.0133551	IFT140	1.21949	4.74e-08	C5orf22	-1.03965	6.3628e-07
PCDHAC2	1.7161	0.0011096	RGS5	1.22222	0.0101198	ALCAM	-1.03936	5.24844e-09
PRICKLE4	1.76192	0.00414567	NOTCH3	1.22486	8.49e-06	ADGRG6	-1.03792	1.19982e-08
TNXB	1.77051	0.00558891	C1QTNF6	1.22622	1.71e-05	ABCB10	-1.03734	2.77161e-07
ARID5B	1.78838	2.30005e-16	GLDC	1.22862	0.0242841	POLR2M	-1.03697	0.0483332
EXD3	1.81831	0.0350484	TBC1D32	1.23437	2.12e-05	PLSCR4	-1.0368	0.0389124
SESN3	1.82574	2.74107e-05	FAM78A	1.23669	0.00145402	ZNF367	-1.03564	5.56066e-06
PAQR8	1.84962	0.00237009	TBC1D8B	1.2391	6.07e-06	ZNF451	-1.03553	0.000736418
SERPINA5	1.89674	0.0139299	DDAH2	1.24002	4.94e-09	KRT7	-1.03494	2.92004e-06
ANK1	1.90841	0.0482998	SLC7A8	1.24302	0.00729719	ATAD2	-1.03493	1.39389e-09
SYT12	1.91394	0.000650742	POLD4	1.24564	1.75e-06	PKN2	-1.03486	1.48301e-08
ITGA2B	1.91979	0.022014	PIR	1.24636	1.79e-12	CENPQ	-1.03403	0.0100667
ITIH4	1.94837	0.0164486	ADGRV1	1.24697	0.000362095	PGGT1B	-1.03366	1.7452e-07
GPR35	1.97568	0.0415352	WDR31	1.25091	7.39e-05	ACBD3	-1.03327	0.000353789
SMIM10L2B	1.99361	0.0119063	CSPG4	1.25236	2.14e-09	DKK1	-1.03235	9.90906e-10
SLC12A5	2.02008	0.0353147	TLE6	1.25348	0.0186897	INO80D	-1.03169	1.39208e-06
GPR162	2.02398	0.0101635	BCO2	1.25422	0.0405077	FGF2	-1.03137	0.00114534
SMAD6	2.08117	7.7167e-06	CORO1A	1.25432	0.00236235	TRIM33	-1.03116	0.000775118
IGSF1	2.21538	0.0469297	LIMD2	1.25444	0.00900939	DNA2	-1.03076	3.67053e-07
ID3	2.23565	3.5256e-72	PLEKHB1	1.25559	4.69e-05	CAMSAP2	-1.03021	2.65873e-08
IGF2BP1	2.27511	0.00146646	DTNA	1.25704	0.000137567	SCAMP1	-1.03013	0.00741717
DPYD	2.28735	0.0172566	FAM167A	1.26067	0.0263543	SIRT1	-1.02974	6.48703e-08
NYNRIN	2.38592	0.0446447	MRC2	1.26339	0.00728652	RAB18	-1.02953	1.91135e-08
SH2D3C	2.41153	0.0318346	ARSG	1.26654	0.00580566	ARAP2	-1.02912	7.42731e-05
KLK1	2.42578	0.0367001	ONECUT3	1.26658	0.00198879	PIGA	-1.02764	2.64312e-05
FAM57B	2.464	0.0263879	ATG16L2	1.2669	0.00409059	SERTAD2	-1.02711	4.70978e-09
KLRC2	2.54371	0.0127848	ARHGEF9	1.26803	2.27e-06	XPO4	-1.02568	3.63605e-08
CCDC114	2.59361	0.0147285	MYO7A	1.27384	0.0194485	RDX	-1.02472	6.76325e-09
METTL7A	2.59877	0.000911041	BTG2	1.27625	0.00013414	NXT2	-1.02376	0.00152257
CACNA1I	2.86823	0.0104538	CENPBD1	1.27767	2.22e-07	FCHO2	-1.02352	1.07844e-05
SULT1A4	2.95256	1.47899e-06	USH1C	1.28056	3.67e-05	ESCO2	-1.02228	1.15999e-07
CARMIL3	3.13126	0.00288751	PARD6A	1.28145	0.00190684	TVP23B	-1.02131	3.63298e-07
TMEM191B	3.24161	0.0145808	CDK18	1.28156	5.88e-05	EIF1AX	-1.02079	0.0154438
SAMD11	3.4387	1.88939e-07	DNAH2	1.28252	0.0354531	ASAH2	-1.01995	0.00941992
FBXO24	3.61084	0.00280873	SLC22A18	1.28255	0.000551025	ZDHHC17	-1.0197	0.00315515
FOXP2	3.73057	0.00468808	MAN1A1	1.28281	2.44e-08	RASA2	-1.01824	1.42073e-05
CCDC151	3.78304	0.00365499	MAP2	1.28388	0.0107509	ZNF24	-1.01823	9.8771e-09
ATOH8	3.84316	0.000635118	STOX1	1.28493	0.000794038	ZDHHC21	-1.01791	0.000223727
SERF1B	3.86108	8.35729e-22	HSPG2	1.28743	3.47e-07	NUFIP2	-1.01778	4.70785e-09
KCNN3	3.96134	0.0285698	OLFML2B	1.28762	0.0451846	OSBPL8	-1.01741	0.000554437
DEGS2	4.57514	0.0488755	HLA-DMB	1.29227	0.018351	YAP1	-1.01578	0.0250469
LOC101928722	4.69061	0.0367982	AHRR	1.29397	4.24e-06	BARD1	-1.01545	0.000482706
CLEC18A	Inf	0.041015	PRICKLE4	1.29641	0.031171	ELOVL6	-1.01478	7.59458e-08
ANO2	#NAME?	0.0265602	ZNF214	1.29827	0.0491663	MET	-1.01402	2.93555e-09
LRRN4	#NAME?	0.0077532	ENPEP	1.29975	0.00122994	QKI	-1.01122	3.45388e-07
2020-03-04	#NAME?	9.36316e-05	FANK1	1.30025	0.0342904	INSIG2	-1.01106	7.69268e-05
			MLLT3	1.30247	8.54e-05	ZBTB37	-1.00981	4.46216e-06
			SAT1	1.30458	5.51e-09	HMGCS1	-1.00878	7.96393e-08
			STN1	1.30683	1.29e-15	ZNF507	-1.00814	1.0041e-07
			RAB26	1.3083	0.000147172	SC5D	-1.00707	2.58101e-07
			MAP3K12	1.30968	0.00384561	WDR35	-1.00577	0.000254072
			GRAMD1B	1.31217	3.79e-06	MBOAT1	-1.00569	0.00284881
			HYKK	1.31443	0.0468435	DNAJC27	-1.0024	0.00426244
			GNG7	1.31608	0.00599808	AKAP12	-1.00213	1.8547e-08
			BTC	1.31845	0.00305529	MYBL1	-1.00178	0.000502199
			KCNQ1	1.31931	0.0106695	SAV1	-1.00175	4.07256e-08
			GPR153	1.32366	0.000280829	KRTAP2-3	-1.00161	0.000787958
			SLC6A16	1.32439	0.00106371	DOCK5	-1.00136	1.62556e-08
			SPRED3	1.3245	0.00615127	HCFC2	-1.00044	0.000515076
			ALDH3B1	1.32673	0.00312094	F2RL1	-1.0002	5.05387e-09
			BAZ2B	1.3281	7.42e-09	RXRB	1.00046	4.91308e-05
			ANKRD24	1.33176	0.0115172	PLCD1	1.00186	0.00341271
			DENND6B	1.33357	0.00278625	NGFR	1.00256	0.0335712
			MEX3A	1.33444	0.000338711	SEMA6B	1.00329	1.75095e-07
			ZNF862	1.33459	0.0354108	MORN4	1.00384	0.00988433
			LYPD6	1.33502	6.84e-05	FIBCD1	1.00485	0.000487198
			MR1	1.33581	2.26e-09	SOX12	1.00485	4.91399e-07
			DNER	1.33774	0.0166851	MYOM2	1.00626	0.0273463
			TMTC1	1.33813	0.0249077	C1orf122	1.00654	0.00379579
			ENO3	1.33953	0.00952882	CCDC61	1.00697	0.0198605
			FRMD4B	1.33956	0.00147208	MGMT	1.00718	0.00265809
			CTHRC1	1.34399	0.0331597	MPST	1.00827	2.1315e-07
			CPT1C	1.34831	0.000583414	ZER1	1.00843	0.000406932
			OTUD7A	1.3508	0.0125581	ENDOG	1.00911	0.000738174
			CCDC191	1.36001	0.00742877	ADAM15	1.01309	3.69743e-08
			PGPEP1	1.36171	1.02e-10	MAPK11	1.01377	0.000246046
			CACNA1A	1.36202	0.00777931	RBKS	1.01834	0.0477024
			SPATA18	1.36299	0.0225902	DNPH1	1.01864	3.74844e-07
			FRK	1.3636	0.000127518	PLEKHJ1	1.02058	1.02718e-07
			GPC2	1.36401	0.0130918	RILP	1.02232	0.000108737
			AKR1B10	1.36486	0.0281572	BIN3	1.02326	1.10922e-06
			ABLIM2	1.36548	0.0180973	GRAMD4	1.02355	0.000179198
			MAP1A	1.36976	0.0258478	TMEM42	1.02478	0.00837642
			PRAF2	1.36993	0.000269241	TLE6	1.02557	0.0281431
			TRIM2	1.37403	2.49e-07	EVL	1.02604	0.00072327
			NRBP2	1.37628	0.000270567	GOLGA2	1.02682	2.9724e-06
			C6orf141	1.37724	4.88e-06	TGFBR3L	1.02882	0.0383509
			LDHD	1.37876	0.0169671	C17orf67	1.03034	0.038584
			WBP1	1.38011	0.0170747	PHOSPHO1	1.03046	0.0137607
			ACSM3	1.38259	0.0212653	METTL27	1.0313	0.00130795
			DISP3	1.38761	0.0284331	GRAMD2A	1.03316	0.000124018
			ZSWIM4	1.39127	0.00847126	WBP1	1.03316	7.81898e-05
			EBF4	1.3919	0.0447943	SLC38A3	1.03338	0.027843
			CAPS2	1.39306	0.0235814	R3HCC1	1.03519	7.50268e-08
			HABP4	1.3992	2.69e-12	SGSM1	1.03525	0.00714604
			PELI2	1.40563	0.0230511	UNC5A	1.03636	0.00018214
			FRAT2	1.40659	0.0100069	ZNF688	1.03733	0.00877916
			ATP10D	1.40805	0.00548934	CPLANE2	1.03735	0.0152508
			FAM210B	1.40902	0.0121592	ADAMTS7	1.03995	0.000549878
			PLIN5	1.40993	0.00913293	COQ4	1.04123	2.85505e-06
			GRID2IP	1.41332	0.035957	KIF1C	1.04211	7.21318e-07
			HYAL1	1.41437	0.000120648	IMPA2	1.04233	3.6531e-06
			CYP1B1	1.4144	0.00222101	SPTBN2	1.04334	1.08345e-06
			BHLHE41	1.41442	0.00746482	CCDC32	1.04397	0.00412472
			BBC3	1.41751	4.6e-10	KLC4	1.04496	0.00147284
			OSBPL5	1.41845	2.3e-10	PHETA1	1.04666	2.53833e-05
			SAMD5	1.41998	7.76e-10	TMEM219	1.0486	0.00691359
			ADAMTS7	1.42047	4.54e-06	LONP1	1.04922	5.9929e-07
			MT1F	1.42052	0.0287805	B9D1	1.05044	2.9969e-05
			SRGAP3	1.42122	0.0182089	TMEM221	1.05515	0.012558
			CUBN	1.43285	0.0454868	ARSA	1.05703	0.0355892
			NECTIN4	1.43404	0.000122063	STARD10	1.05759	0.000128308
			CYSRT1	1.43591	3.47e-05	LRRC27	1.05867	0.00695348
			KRCC1	1.43751	0.0325739	FUK	1.05881	0.00243267
			ZNF467	1.43754	0.00858541	ADCY6	1.0606	1.24922e-06
			CCDC146	1.43782	0.00335301	TRABD	1.06067	0.00329592
			NOVA2	1.43838	0.00371312	C3orf18	1.0613	3.59628e-05
			WDR66	1.44061	0.0138469	OXLD1	1.06146	2.2581e-07
			ACCS	1.44105	0.0289851	PPP1R14B	1.0616	1.35357e-08
			PLCB1	1.44313	5.32e-06	2020-09-04	1.06194	0.0158425
			DNAH1	1.44314	0.000413756	PLEKHH3	1.06423	0.00190621
			FCGBP	1.44511	0.000983533	MORN1	1.0657	0.00521953
			MLXIPL	1.44935	3e-08	HSPG2	1.06677	0.000179644
			HLA-DRA	1.44984	0.0140568	EMX1	1.06718	0.0264486
			KAZALD1	1.45072	0.000125547	CHST2	1.06751	0.00381007
			ARSD	1.45472	0.00403396	NRTN	1.06824	0.000791785
			CEP126	1.45838	0.000309174	PRICKLE4	1.06851	0.0415648
			LRP1	1.45897	0.0033874	ACO2	1.07013	1.02206e-05
			RHOU	1.46127	0.000290003	FAM71E1	1.07121	0.0199857
			PTAFR	1.46675	2.62e-06	ZSWIM9	1.07313	4.32985e-05
			PRR36	1.46741	0.000859637	KAZALD1	1.0742	0.00246706
			ID3	1.46843	0.010603	LRRC56	1.07489	0.00637995
			ARSA	1.46951	0.0163587	SCAND1	1.07684	0.0306474
			USP9Y	1.4701	0.0187725	CACFD1	1.07749	0.0418115
			PCDHAC2	1.47108	0.00292963	CBY1	1.07769	3.9092e-07
			CA11	1.47544	4.8e-05	CCDC85B	1.0782	0.00193939
			VWA7	1.47758	8.03e-07	TMEM187	1.07821	0.000779201
			STK32A	1.48317	0.0425821	ZNF76	1.07868	1.39729e-07
			NBEA	1.4834	0.000201899	ADIRF	1.07935	0.017111
			MYOM3	1.48758	3e-08	CORO1A	1.07953	0.00347994
			DSC2	1.48964	0.00118495	PLD3	1.07999	0.0132084
			IDUA	1.49138	0.0255451	MKNK2	1.08257	7.87319e-09
			TNFRSF10C	1.4957	5.9e-06	NOTCH3	1.08345	8.23992e-07
			APH1B	1.49698	0.000195983	GPER1	1.08536	0.0145042
			PAQR6	1.49904	0.0106134	C1QTNF6	1.08555	0.00998315
			CFAP206	1.49953	0.0497174	ZNF629	1.0892	1.56681e-08
			GPR143	1.5009	0.00356883	GATD3A	1.09043	0.000790423
			TP53INP1	1.50115	1.03e-06	WDTC1	1.09123	1.94537e-07
			BSN	1.50252	3.24e-05	RNF215	1.09266	0.000211259
			LIN7A	1.50823	0.0114294	TRIB3	1.09597	0.000455009
			BTN3A1	1.50858	2.72e-05	KIAA0513	1.0989	0.00468607
			JAK3	1.50886	0.0336308	FBF1	1.10033	5.82923e-06
			KIAA1217	1.50913	6.92e-11	NES	1.10326	7.07003e-06
			AKAP6	1.51215	0.0107119	ALDH3B1	1.1065	0.00152212
			FKBP7	1.5133	0.0104595	FCGBP	1.10679	0.00863314
			LRRC37A3	1.51813	0.0356226	BOLA1	1.1091	9.58966e-07
			LOC105373944	1.52084	0.0173831	ACTA2	1.11222	0.0181862
			MORN1	1.52328	3.57e-05	MEIS3	1.11374	0.0109264
			IGSF9	1.5262	6.88e-09	WDR54	1.11476	5.19521e-07
			THBS3	1.52639	0.00047679	SMIM27	1.1158	0.0134993
			TTC30A	1.52855	0.0164745	FBXL15	1.1173	0.0223158
			SNCG	1.53314	5.24e-10	OSCP1	1.11757	0.0426788
			ABCC3	1.53454	0.00222632	HYKK	1.11965	0.0105086
			KRT23	1.53593	0.0078256	MED11	1.12002	2.29708e-05
			ADGRB1	1.53768	0.0271461	PDXP	1.1213	2.86207e-07
			SCX	1.53812	0.013194	IGFLR1	1.12301	0.00888447
			APOBEC3D	1.54388	0.0317707	BBC3	1.12309	0.00115918
			C22orf46	1.55815	0.00381906	TRADD	1.12402	1.13859e-06
			MEGF6	1.55885	0.000235557	MT1X	1.12406	7.20112e-05
			C1RL	1.56733	3.72e-09	TMEM238	1.12538	0.0319719
			F5	1.56991	0.0203848	ANKRD24	1.12647	0.0143765
			SULT2B1	1.57374	0.0369276	DNAL4	1.12676	1.3127e-06
			CARF	1.5769	0.0213857	SLC6A16	1.12733	0.00611983
			MISP3	1.57797	0.0131887	TP53I3	1.12833	0.0188994
			DIRAS3	1.58646	0.00493991	ZDHHC16	1.12958	1.43085e-08
			NICN1	1.58679	0.000720581	RHBDL3	1.13017	0.000533511
			ZBTB8B	1.58697	0.0435106	SYCE1L	1.13126	0.0120765
			SPACA9	1.58754	0.000351406	ELMO3	1.13128	0.0068106
			PLA2G7	1.59797	0.00144278	FES	1.13145	3.70564e-06
			SYTL2	1.60177	4.45e-15	TMEM63C	1.13365	0.00955389
			ABCC2	1.60717	2.49e-07	TMEM106A	1.13442	0.0310539
			BDH2	1.61677	1.16e-07	SDHAF4	1.13779	0.00917369
			NES	1.61741	2.4e-12	NIPSNAP1	1.13817	1.21582e-09
			LYRM9	1.62072	0.00775819	BCKDHA	1.14053	0.000132657
			GPNMB	1.62125	0.00841597	SYT12	1.14067	0.0202837
			MMP11	1.62194	1.17e-05	PAQR8	1.14277	0.0291702
			ARID5B	1.62425	0.015917	SNCG	1.14335	0.0333071
			STAT4	1.63231	0.00132402	ZCCHC3	1.14497	0.00063091
			SCN2A	1.63961	0.0200834	SNAI3	1.14567	0.0251892
			ALOX5	1.64736	0.000439943	ENHO	1.14845	0.0220602
			PBX1	1.6607	3.24e-23	AZIN2	1.14913	0.00361446
			DNAH6	1.66083	0.0343429	ZNF358	1.15117	5.52222e-06
			LURAP1L	1.6622	0.0063688	MPP2	1.15131	5.47217e-08
			LRP2BP	1.66382	0.0368867	ELFN2	1.15151	4.20375e-08
			NFATC4	1.66828	0.0172044	RPH3AL	1.15193	0.00082391
			TBX3	1.67282	2.56e-24	COL5A2	1.15237	0.0107409
			COL5A2	1.67315	0.000536144	PCED1A	1.15546	2.28456e-05
			CCDC153	1.67417	0.01668	ZDHHC1	1.16007	0.0122896
			NR4A2	1.68543	0.0280254	ZDHHC18	1.16201	5.22579e-05
			GNAZ	1.68747	7.43e-11	H2AFJ	1.16911	0.00916468
			NPAS1	1.69013	0.0211161	PLIN5	1.17175	0.0138746
			CD164L2	1.69056	0.0146138	LAMTOR4	1.17218	1.50926e-07
			GDF15	1.69299	0.00273109	PSKH1	1.17245	9.84673e-05
			APOBEC3H	1.69326	0.00349004	CA11	1.17461	4.18201e-05
			SSBP2	1.69957	0.0212916	SCRN2	1.17844	6.79069e-07
			KIF17	1.70149	0.0426116	MBLAC1	1.18043	0.00386534
			ITPR2	1.70422	3.73e-05	SPACA9	1.18165	0.00398413
			PCLO	1.70659	1.54e-07	DHRS12	1.18183	0.0269933
			SGK2	1.70819	0.0331655	FNDC10	1.18225	0.00396739
			SATB1	1.71373	3.84e-06	ARHGAP4	1.1827	3.52799e-09
			PBXIP1	1.71607	0.0324026	SIRT2	1.18421	0.0284818
			SPTSSB	1.72587	0.0171413	RNASEH2C	1.18601	4.12817e-08
			CFAP74	1.72712	0.0111422	C6orf226	1.18797	0.00344509
			SMIM14	1.74769	0.0103134	RAB37	1.18867	0.000356373
			PLCH2	1.75045	0.0308391	EPHB2	1.18882	3.36983e-07
			LGSN	1.75139	0.0385974	GNAZ	1.19394	8.17607e-06
			ILDR1	1.75277	0.00594362	STOML1	1.19508	0.000277314
			DDIT4	1.75429	1.15e-07	ONECUT3	1.19656	0.00613232
			TLR5	1.75872	0.0484223	IGFL2	1.19873	0.0204234
			FXYD3	1.75983	7.57e-12	MYL5	1.2041	0.0215551
			TMEM8B	1.76536	0.000348099	SH2B1	1.20453	5.80888e-09
			SEMA3D	1.77192	0.00205213	NME3	1.20504	0.00277418
			MYO15B	1.77395	0.000483042	2020-03-02	1.20713	1.11385e-05
			KLLN	1.77687	0.0061893	ZSWIM4	1.20759	0.00859337
			CCDC92	1.78037	0.0235517	PHGDH	1.20848	0.000190055
			EPN3	1.78248	0.000134635	FAM78A	1.20976	0.00044451
			SCG2	1.78743	5.76e-07	PANX2	1.21197	2.46551e-05
			IL1RN	1.7942	0.0232355	AOAH	1.21519	0.038135
			MUC13	1.79777	0.0278876	DNM1	1.21544	0.00281384
			GRIK5	1.80253	0.0477429	FRAT2	1.21613	0.000212872
			C6orf223	1.80474	3.03e-05	TRAPPC5	1.22104	1.59231e-05
			AQP1	1.81079	0.0232423	MFSD3	1.22109	0.0166795
			CLSTN2	1.815	0.0256718	FAM229B	1.22119	0.0119106
			COL4A3	1.81762	0.000998695	ECI1	1.23006	0.00539733
			IGF2BP1	1.81895	0.0371249	CCDC69	1.23047	3.4746e-06
			AOAH	1.83287	0.0187078	FOXP4	1.23256	8.36897e-10
			DHRS12	1.8386	0.0179016	TRIOBP	1.23783	0.0427585
			TUBA1A	1.83974	1.16e-05	COL17A1	1.23948	0.0158238
			CD24	1.84068	0.0333789	PGPEP1	1.24496	0.0314489
			ACTA2	1.84085	2.28e-05	BTBD2	1.24505	3.47978e-10
			ACVRL1	1.84119	0.00203943	PRR36	1.24708	0.00156954
			ALOX12B	1.84387	0.0107761	CCDC92	1.24895	0.00769687
			TP53I3	1.84656	4.34e-08	NOXO1	1.251	0.0127632
			FAM227A	1.8617	1.89e-05	SPTBN4	1.25107	0.00217815
			KRBA2	1.87126	0.00138646	MMAB	1.25882	6.02257e-07
			LCA5L	1.87223	0.00859108	MAPK8IP2	1.26152	0.0119921
			MXD4	1.87547	0.00726297	LOC730098	1.26513	0.00984601
			SLFN5	1.87873	0.00231046	TPM4	1.26672	1.59189e-12
			PPM1N	1.87946	0.00221092	OGFR	1.27495	8.5774e-12
			LEKR1	1.8855	0.0210406	CTXN1	1.28234	0.00269249
			LRG1	1.88676	0.0180643	ACCS	1.28681	0.0225306
			FRAT1	1.89954	0.0390901	TMEM129	1.2922	4.55686e-09
			EPS8L3	1.90324	0.0150552	HABP4	1.29452	2.95145e-09
			SARDH	1.90715	0.000166181	DOK4	1.29688	3.45797e-08
			HIST1H2AC	1.91097	0.00857151	GANAB	1.29756	4.99211e-13
			PDK4	1.9171	0.0392613	SCG2	1.29987	0.00132021
			NFASC	1.91755	0.0224841	RNF165	1.30236	0.00785508
			ACBD4	1.92996	0.0070382	SYNE4	1.30414	5.37115e-08
			CCDC187	1.93428	0.00348948	SMIM37	1.30506	2.82721e-06
			TJP3	1.96057	1.76e-06	SBK1	1.30838	0.00128805
			TRANK1	1.96307	0.00141524	ING4	1.31003	0.00162668
			KIAA1107	1.96811	0.00823622	SBSN	1.3106	0.0155823
			CLDN3	2.00203	0.00053715	PDE2A	1.31098	0.00115339
			DPYD	2.00403	0.027198	EMID1	1.31112	5.0552e-05
			HEPH	2.00478	0.00169627	GRM4	1.3122	0.0269672
			TRIM29	2.0168	0.000429841	MEX3A	1.31353	2.02777e-07
			CD22	2.02212	0.00115269	ASPHD1	1.31393	4.62517e-05
			CYP4F12	2.02368	3.42e-07	CAMK2N2	1.3148	0.00293056
			ST6GALNAC2	2.02553	2.11e-09	C2orf72	1.31814	7.53489e-05
			IQCN	2.03145	1.05e-05	EPN3	1.32449	0.0152498
			COL17A1	2.04376	6.04e-08	PFKL	1.33163	1.27853e-12
			HIST2H2BE	2.05148	0.00180566	ZNF837	1.33246	0.00548155
			ITGAX	2.07858	0.0393526	MCRIP2	1.33285	1.86285e-06
			C5AR1	2.07944	0.0112177	FBXL8	1.33395	0.021558
			OLFM2	2.0885	0.000876925	TMEM141	1.33926	2.75912e-11
			CTF1	2.11568	0.0436907	TCTA	1.34403	0.0143847
			INPP5D	2.11814	2.13e-05	RAMP1	1.34412	3.68547e-06
			SPOCK3	2.13482	0.000520507	ADAM19	1.34445	0.0220348
			TMPRSS13	2.15336	0.0253429	ZP3	1.3454	0.000158576
			FTCDNL1	2.15654	0.00217306	KLHDC3	1.34948	0.00231905
			REEP2	2.16099	0.0246898	NUDCD3	1.35314	1.19219e-12
			DDIT4L	2.1678	0.0458567	IFT27	1.35597	0.000642476
			MAML2	2.17151	8.66e-06	DPM3	1.3576	8.55171e-08
			TPRG1	2.18112	0.0440667	LOC100507507	1.36419	0.0476648
			RSPO4	2.18995	0.0440706	TJP3	1.36869	0.00579562
			NEK5	2.19892	0.0309833	KIF17	1.37126	0.0158562
			KLRC2	2.20568	0.0239294	ZNF219	1.37189	3.87322e-08
			FRY	2.20789	0.0439759	CGREF1	1.37322	0.00219258
			NDRG4	2.21299	0.00901046	THEM6	1.37458	1.4404e-11
			SHC3	2.21816	0.0215182	C19orf57	1.37884	0.0178866
			LOC400499	2.23709	0.0329198	ADPRHL1	1.38551	3.08976e-07
			KLK1	2.24787	0.035863	ID3	1.39091	1.49025e-12
			TNXB	2.24792	1.11e-05	REEP2	1.39199	0.00177435
			HECW1	2.25199	6.16e-05	CCDC88B	1.39262	0.0104284
			PRUNE2	2.25346	0.0218746	EMC6	1.39842	4.27757e-06
			WDR63	2.2602	0.000943834	KLHDC8B	1.40383	2.64095e-05
			PAQR8	2.30935	0.0360548	ROM1	1.40834	0.00912375
			LRRIQ3	2.31511	0.00402268	PEX6	1.41018	2.45262e-10
			ZFHX2	2.3198	0.0104226	OSBPL5	1.41132	3.32811e-05
			LOC107986163	2.32075	0.0303883	ANKRD63	1.41404	0.0420714
			ORAI3	2.33383	0.0266172	HECW1	1.41456	0.000266636
			OAS1	2.33881	0.00514049	MAP4K1	1.41797	0.00552087
			NYNRIN	2.35482	0.0262899	HIST1H1C	1.41971	0.029226
			CAPS	2.36215	0.00976382	EXD3	1.41984	0.039007
			GPR162	2.37124	0.000222855	C2orf81	1.42409	0.00476498
			TCP11L2	2.37798	0.0115226	ABHD8	1.42579	0.0330792
			RSPH1	2.37895	0.0103864	HSPA1L	1.42824	0.0431828
			ZNF385C	2.37997	0.0447723	FSTL4	1.4423	0.0228805
			AIFM3	2.38746	0.000726035	SARDH	1.44257	0.0020721
			AKR1C3	2.41477	0.000385101	ITGA2B	1.44751	0.0312778
			ALPK3	2.42559	0.0149579	SRPX2	1.45026	5.7814e-05
			CCDC184	2.42793	0.00426908	KRT32	1.45104	0.0393404
			FSTL4	2.44884	6.6e-05	KLF15	1.45199	0.00434897
			SLC2A12	2.52525	7.46e-05	MXD4	1.4552	0.000424018
			DUSP19	2.53842	0.000212635	C19orf81	1.45986	0.00292127
			LRRC4B	2.55899	0.0249265	GNG7	1.46013	1.40226e-05
			SCN4A	2.56458	0.0069724	DDIT4	1.47507	0.0177475
			GOLGA8O	2.56902	0.0405295	CNFN	1.47631	0.0157849
			SMIM10L2A	2.58492	0.00313285	CTF1	1.47724	0.0471465
			CARMIL3	2.59147	0.0139648	PALM3	1.47727	3.88004e-05
			TNC	2.61765	0.0198288	PODXL2	1.48147	5.78501e-08
			CD52	2.6438	0.012523	ST3GAL3	1.4823	0.0137253
			PEX11G	2.66106	0.0151129	IFI27	1.48663	0.0150847
			SH2D6	2.6653	0.0464183	SDSL	1.48729	1.27117e-07
			AK7	2.67738	0.00181467	KCNQ1	1.48882	0.0113156
			ZBBX	2.68611	0.00630394	PCK2	1.50069	0.0124689
			PROM2	2.69082	4.13e-10	MYPOP	1.50208	4.33535e-05
			GPR35	2.69584	0.000189517	PARD6A	1.51035	1.30423e-05
			RGS6	2.71101	1.83e-05	BSN	1.5289	2.1449e-06
			TM7SF2	2.71541	3.76e-06	CLDN3	1.54232	0.000267877
			DNAI1	2.73211	0.00790208	LMNTD2	1.56454	0.0197092
			C17orf82	2.75141	0.0176052	SYNPO	1.57643	0.000253429
			C15orf65	2.77095	0.00398281	FTCDNL1	1.58579	0.0176702
			TTLL6	2.80799	0.0303514	SPDYC	1.591	0.0412935
			PPP1R1B	2.8492	0.0252534	EVI5L	1.5986	2.1903e-11
			RORC	2.87614	0.016319	CATSPERZ	1.60486	0.00993913
			KIF26B	2.88698	0.00026312	CFAP77	1.62348	0.0243053
			MUC12	2.88941	0.0108764	VGF	1.62659	0.0413516
			FBXO24	2.91011	0.0224401	FAM166B	1.63914	0.0243813
			COL4A6	2.91949	3.58e-10	HIST3H2A	1.65895	1.51567e-07
			ESRRB	3.0272	0.00113858	ZNF497	1.65923	0.000215253
			CACNA1I	3.03428	0.00384163	PROM2	1.66222	0.0212359
			LYZ	3.04901	0.0025798	ALDH3A1	1.66675	0.0433522
			NCKAP1L	3.0736	0.0115385	SYP	1.675	0.0279799
			ANKRD22	3.13609	4.87e-05	STK40	1.70206	0.00200919
			GJA1	3.14338	0.00861088	TM7SF2	1.71351	0.000573831
			DMC1	3.16466	0.0458879	GPR153	1.721	0.00454453
			ABCA12	3.22203	1.03e-11	HIST1H2BD	1.77167	2.27245e-05
			SMIM1	3.27929	0.0350851	KIF26B	1.79524	0.0325443
			HIST1H2BD	3.28975	1.99e-11	DLK2	1.82323	0.00698575
			TRIM22	3.29464	0.011213	OLFM2	1.83051	1.96894e-09
			CCDC151	3.29546	0.03315	ZBTB7C	1.84061	0.000349634
			HIST1H3E	3.29806	0.00124876	TPRG1	1.87976	0.0475353
			LY6D	3.35274	5.84e-09	MORN3	1.88176	0.035688
			TMPRSS4	3.39209	9.11e-05	COL6A3	1.91056	0.0334716
			FAT2	3.46126	0.00166584	LY6D	1.93569	0.00666482
			FOXP2	3.47577	0.0123148	PEX11G	2.00545	0.0035929
			METTL7A	3.48683	0.00137461	SMIM10L2A	2.01577	0.0133334
			NKPD1	3.50636	0.0491876	NKAIN1	2.0569	0.0273969
			MAFB	3.52671	0.0278325	CABP1	2.07752	0.0159169
			SPP1	3.53598	0.000427489	MISP3	2.11324	8.45456e-06
			ATOH8	3.56615	0.000729044	LRRC4B	2.1865	0.0304728
			NPHS1	3.60885	0.0368755	SH2D3C	2.19758	0.00951949
			LOC100129484	3.64068	0.0370771	SCN4A	2.20317	0.00867061
			PIK3IP1	3.74411	0.0393757	CD52	2.21349	0.0204575
			CREB3L3	3.78624	7.7e-06	ZNF385C	2.2245	0.0182166
			NRXN2	3.7968	0.0204485	TTC9B	2.26143	0.0373832
			CALHM3	4.06887	0.00838114	SPAG4	2.3224	0.0106495
			GPR15	4.087	3.17e-09	YPEL1	2.40112	0.0381921
			PLA2G4D	4.1404	0.000731722	FOXP2	2.59356	0.040433
			GPR179	4.17885	0.00526857	NBL1	2.60683	0.0359449
			PDE7B	4.24641	0.00515702	ESRRB	2.64485	0.00146234
			SOX30	4.27735	0.0495425	PRDM12	2.79843	0.0411605
			SERPIND1	4.40213	0.0426299	CCDC151	2.93705	0.0109735
			PADI3	4.51947	0.0308619	C19orf73	2.94603	0.0111367
			LOC101928722	4.67519	0.0190678	FBXO24	2.98721	0.0321019
			GNG13	4.81976	0.0116318	NRXN2	3.35699	0.0360333
			TMC1	5.06528	0.00434765	SMIM1	3.5724	0.00241738
			RBBP8NL	5.12377	1.08e-05	GPR179	3.67843	0.00798164
			ADGRF4	Inf	0.0342203	GSTA2	4.01457	0.0416137
			C2orf73	Inf	0.0161955	RBBP8NL	4.22903	0.000428485
			CABCOCO1	Inf	0.0495589	LOC100996693	Inf	0.0295532
			CACNG8	Inf	0.0494149	SLFN12	#NAME?	0.0231909
			CLDN2	Inf	0.0284759
			LEMD1	Inf	0.0134767
