# Supplementary material for: CK2-induced cooperation of HHEX with the YAP-TEAD4 complex promotes colorectal tumorigenesis
Source: Nat Commun. 2022 Aug 25;13:4995. doi: 10.1038/s41467-022-32674-6 (PMC9411202; doi:10.1038/s41467-022-32674-6)
Supplement: Supplementary file 5 — Supplementary Data 2 [file 41467_2022_32674_MOESM5_ESM.xlsx]

## Sheet: HHEX in HCT116
seqnames	start	end	width	annotation	geneEnd	geneStrand	geneId	transcriptId	distanceToTSS	geneSymbol	GeneDescription
1	633121	633490	370	Promoter (<=1kb)	633129	2	ENSG00000230021	ENST00000440196	0	AL669831.3	septin 14 (SEPT14) pseudogene
1	1308002	1308442	441	Promoter (<=1kb)	1307930	2	ENSG00000131584	ENST00000354700	-72	ACAP3	ArfGAP with coiled-coil, ankyrin repeat and PH domains 3 [Source:HGNC Symbol;Acc:HGNC:16754]
1	23554654	23555014	361	Downstream (2-3kb)	23550915	2	ENSG00000235052	ENST00000451217	-3739	AL021154.1	novel transcript
1	23559381	23559890	510	Promoter (<=1kb)	23559501	2	ENSG00000117318	ENST00000374561	0	ID3	inhibitor of DNA binding 3, HLH protein [Source:HGNC Symbol;Acc:HGNC:5362]
1	23778277	23778695	419	Promoter (<=1kb)	23788232	1	ENSG00000057757	ENST00000246151	0	PITHD1	PITH domain containing 1 [Source:HGNC Symbol;Acc:HGNC:25022]
1	23800792	23801111	320	Promoter (<=1kb)	23800781	2	ENSG00000117308	ENST00000481736	-11	GALE	UDP-galactose-4-epimerase [Source:HGNC Symbol;Acc:HGNC:4116]
1	23959371	23959889	519	Promoter (<=1kb)	23961880	1	ENSG00000189266	ENST00000374468	0	PNRC2	proline rich nuclear receptor coactivator 2 [Source:HGNC Symbol;Acc:HGNC:23158]
1	23979978	23980557	580	Promoter (<=1kb)	23980327	2	ENSG00000188529	ENST00000492112	0	SRSF10	serine and arginine rich splicing factor 10 [Source:HGNC Symbol;Acc:HGNC:16713]
1	24642910	24643506	597	Promoter (<=1kb)	24647588	1	ENSG00000133226	ENST00000466910	0	SRRM1	serine and arginine repetitive matrix 1 [Source:HGNC Symbol;Acc:HGNC:16638]
1	24744984	24745320	337	Promoter (<=1kb)	24839907	1	ENSG00000169504	ENST00000497755	-62	CLIC4	chloride intracellular channel 4 [Source:HGNC Symbol;Acc:HGNC:13518]
1	25247139	25247877	739	Promoter (<=1kb)	25247454	2	ENSG00000117616	ENST00000243189	0	RSRP1	arginine and serine rich protein 1 [Source:HGNC Symbol;Acc:HGNC:25234]
1	25616298	25616728	431	Promoter (<=1kb)	25786206	1	ENSG00000117643	ENST00000611903	-740	MAN1C1	mannosidase alpha class 1C member 1 [Source:HGNC Symbol;Acc:HGNC:19080]
1	1375086	1375498	413	Promoter (<=1kb)	1375157	2	ENSG00000175756	ENST00000338370	0	AURKAIP1	aurora kinase A interacting protein 1 [Source:HGNC Symbol;Acc:HGNC:24114]
1	25875357	25875668	312	Promoter (<=1kb)	25875708	2	ENSG00000182749	ENST00000675840	40	PAQR7	progestin and adipoQ receptor family member 7 [Source:HGNC Symbol;Acc:HGNC:23146]
1	26063902	26064213	312	Intron (ENST00000374272/ENSG00000158022, intron 2 of 8)	26067630	2	ENSG00000158022	ENST00000374272	3417	TRIM63	tripartite motif containing 63 [Source:HGNC Symbol;Acc:HGNC:16007]
1	26110997	26112034	1038	Promoter (<=1kb)	26125530	1	ENSG00000175087	ENST00000619836	0	PDIK1L	PDLIM1 interacting kinase 1 like [Source:HGNC Symbol;Acc:HGNC:18981]
1	26336323	26336770	448	Promoter (<=1kb)	26336383	2	ENSG00000176092	ENST00000520372	0	CRYBG2	crystallin beta-gamma domain containing 2 [Source:HGNC Symbol;Acc:HGNC:17295]
1	26432018	26432298	281	Promoter (<=1kb)	26471294	1	ENSG00000117682	ENST00000434391	0	DHDDS	dehydrodolichyl diphosphate synthase subunit [Source:HGNC Symbol;Acc:HGNC:20603]
1	26472449	26473252	804	Promoter (<=1kb)	26474128	1	ENSG00000198830	ENST00000468388	0	HMGN2	high mobility group nucleosomal binding domain 2 [Source:HGNC Symbol;Acc:HGNC:4986]
1	26500251	26501314	1064	Distal Intergenic	26520250	2	ENSG00000224129	ENST00000418220	18936	DPPA2P2	developmental pluripotency associated 2 pseudogene 2 [Source:HGNC Symbol;Acc:HGNC:44627]
1	26531354	26531664	311	Promoter (<=1kb)	26554251	1	ENSG00000117676	ENST00000529454	26	RPS6KA1	ribosomal protein S6 kinase A1 [Source:HGNC Symbol;Acc:HGNC:10430]
1	26621030	26621528	499	Distal Intergenic	26602432	2	ENSG00000252429	ENST00000516620	-18598	RNU7-29P	RNA, U7 small nuclear 29 pseudogene [Source:HGNC Symbol;Acc:HGNC:34125]
1	26695749	26696293	545	Promoter (<=1kb)	26782104	1	ENSG00000117713	ENST00000324856	0	ARID1A	AT-rich interaction domain 1A [Source:HGNC Symbol;Acc:HGNC:11110]
1	1399161	1399617	457	Promoter (<=1kb)	1399335	2	ENSG00000221978	ENST00000400809	0	CCNL2	cyclin L2 [Source:HGNC Symbol;Acc:HGNC:20570]
1	26787841	26788289	449	Promoter (<=1kb)	26800659	1	ENSG00000060642	ENST00000674202	0	PIGV	phosphatidylinositol glycan anchor biosynthesis class V [Source:HGNC Symbol;Acc:HGNC:26031]
1	26809990	26810324	335	Distal Intergenic	26815112	1	ENSG00000241188	ENST00000477476	-4498	RN7SL165P	RNA, 7SL, cytoplasmic 165, pseudogene [Source:HGNC Symbol;Acc:HGNC:46181]
1	26826472	26827042	571	Promoter (<=1kb)	26857604	1	ENSG00000204160	ENST00000374142	0	ZDHHC18	zinc finger DHHC-type palmitoyltransferase 18 [Source:HGNC Symbol;Acc:HGNC:20712]
1	26865103	26865377	275	Promoter (1-2kb)	26864456	1	ENSG00000175793	ENST00000339276	1954	SFN	stratifin [Source:HGNC Symbol;Acc:HGNC:10773]
1	26992370	26992654	285	Promoter (1-2kb)	27000886	1	ENSG00000253368	ENST00000522111	-1038	TRNP1	TMF1 regulated nuclear protein 1 [Source:HGNC Symbol;Acc:HGNC:34348]
1	27322013	27322484	472	Promoter (<=1kb)	27336399	1	ENSG00000186501	ENST00000611517	0	TMEM222	transmembrane protein 222 [Source:HGNC Symbol;Acc:HGNC:25363]
1	27383041	27383332	292	Promoter (<=1kb)	27383303	2	ENSG00000174950	ENST00000374027	0	CD164L2	CD164 molecule like 2 [Source:HGNC Symbol;Acc:HGNC:32043]
1	27392418	27392731	314	Promoter (<=1kb)	27395814	1	ENSG00000181773	ENST00000374024	0	GPR3	G protein-coupled receptor 3 [Source:HGNC Symbol;Acc:HGNC:4484]
1	27725700	27726006	307	Promoter (<=1kb)	27763116	1	ENSG00000009780	ENST00000373954	0	FAM76A	family with sequence similarity 76 member A [Source:HGNC Symbol;Acc:HGNC:28530]
1	27914418	27914858	441	Promoter (<=1kb)	27914575	2	ENSG00000117748	ENST00000373912	0	RPA2	replication protein A2 [Source:HGNC Symbol;Acc:HGNC:10290]
1	1407223	1407808	586	Promoter (<=1kb)	1407293	2	ENSG00000242485	ENST00000344843	0	MRPL20	mitochondrial ribosomal protein L20 [Source:HGNC Symbol;Acc:HGNC:14478]
1	28236252	28236526	275	Promoter (<=1kb)	28238098	1	ENSG00000130770	ENST00000465645	98	ATP5IF1	ATP synthase inhibitory factor subunit 1 [Source:HGNC Symbol;Acc:HGNC:871]
1	28259192	28259768	577	Promoter (<=1kb)	28282491	1	ENSG00000130766	ENST00000253063	0	SESN2	sestrin 2 [Source:HGNC Symbol;Acc:HGNC:20746]
1	28648587	28648891	305	Promoter (<=1kb)	28648730	1	ENSG00000270103	ENST00000602813	0	AL360012.1	RNA, U11 small nuclear
1	28736426	28737092	667	Promoter (<=1kb)	28742871	1	ENSG00000198492	ENST00000474884	0	YTHDF2	YTH N6-methyladenosine RNA binding protein 2 [Source:HGNC Symbol;Acc:HGNC:31675]
1	28881921	28882448	528	Promoter (<=1kb)	28881835	2	ENSG00000199756	ENST00000362886	-86	Y_RNA	Y RNA [Source:RFAM;Acc:RF00019]
1	29117488	29117883	396	3' UTR	29122501	2	ENSG00000253304	ENST00000420504	4618	TMEM200B	transmembrane protein 200B [Source:HGNC Symbol;Acc:HGNC:33785]
1	29124385	29124965	581	Promoter (<=1kb)	29123903	2	ENSG00000253304	ENST00000521452	-482	TMEM200B	transmembrane protein 200B [Source:HGNC Symbol;Acc:HGNC:33785]
1	29181508	29182230	723	Promoter (<=1kb)	29181900	2	ENSG00000116350	ENST00000373795	0	SRSF4	serine and arginine rich splicing factor 4 [Source:HGNC Symbol;Acc:HGNC:10786]
1	29236231	29236578	348	Promoter (<=1kb)	29325661	1	ENSG00000060656	ENST00000345512	0	PTPRU	protein tyrosine phosphatase receptor type U [Source:HGNC Symbol;Acc:HGNC:9683]
1	30618430	30618802	373	Distal Intergenic	30716135	2	ENSG00000162510	ENST00000494561	97333	MATN1	matrilin 1 [Source:HGNC Symbol;Acc:HGNC:6907]
1	1511682	1512290	609	Promoter (<=1kb)	1534685	1	ENSG00000197785	ENST00000378756	0	ATAD3A	ATPase family AAA domain containing 3A [Source:HGNC Symbol;Acc:HGNC:25567]
1	31065536	31066081	546	Promoter (<=1kb)	31065695	2	ENSG00000134644	ENST00000424085	0	PUM1	pumilio RNA binding family member 1 [Source:HGNC Symbol;Acc:HGNC:14957]
1	31155086	31155572	487	Distal Intergenic	31181676	2	ENSG00000084628	ENST00000528449	26104	NKAIN1	sodium/potassium transporting ATPase interacting 1 [Source:HGNC Symbol;Acc:HGNC:25743]
1	31938120	31938726	607	Promoter (<=1kb)	31938368	2	ENSG00000184007	ENST00000647444	0	PTP4A2	protein tyrosine phosphatase 4A2 [Source:HGNC Symbol;Acc:HGNC:9635]
1	32013529	32013970	442	Promoter (<=1kb)	32043877	1	ENSG00000121774	ENST00000327300	0	KHDRBS1	KH RNA binding domain containing, signal transduction associated 1 [Source:HGNC Symbol;Acc:HGNC:18116]
1	32072898	32073221	324	Promoter (<=1kb)	32091745	1	ENSG00000121775	ENST00000438825	0	TMEM39B	transmembrane protein 39B [Source:HGNC Symbol;Acc:HGNC:25510]
1	32179568	32180139	572	Promoter (<=1kb)	32198285	1	ENSG00000084652	ENST00000373610	0	TXLNA	taxilin alpha [Source:HGNC Symbol;Acc:HGNC:30685]
1	32240349	32240664	316	Promoter (<=1kb)	32240422	2	ENSG00000220785	ENST00000403496	0	MTMR9LP	myotubularin related protein 9 like, pseudogene [Source:HGNC Symbol;Acc:HGNC:27920]
1	32400977	32401329	353	Promoter (1-2kb)	32403115	2	ENSG00000224333	ENST00000444107	1786	GAPDHP20	glyceraldehyde 3 phosphate dehydrogenase pseudogene 20 [Source:HGNC Symbol;Acc:HGNC:37772]
1	32761157	32761458	302	Intron (ENST00000401073/ENSG00000162522, intron 1 of 6)	32773197	1	ENSG00000162522	ENST00000294521	-4176	KIAA1522	KIAA1522 [Source:HGNC Symbol;Acc:HGNC:29301]
1	33430794	33431114	321	Promoter (<=1kb)	33431052	2	ENSG00000134686	ENST00000484692	0	PHC2	polyhomeotic homolog 2 [Source:HGNC Symbol;Acc:HGNC:3183]
1	1574610	1574978	369	Promoter (<=1kb)	1574863	2	ENSG00000160075	ENST00000291386	0	SSU72	SSU72 homolog, RNA polymerase II CTD phosphatase [Source:HGNC Symbol;Acc:HGNC:25016]
1	33634750	33635068	319	Intron (ENST00000373381/ENSG00000121904, intron 31 of 70)	33626584	2	ENSG00000121904	ENST00000373377	-8166	CSMD2	CUB and Sushi multiple domains 2 [Source:HGNC Symbol;Acc:HGNC:19290]
1	35192144	35192649	506	Promoter (<=1kb)	35193145	2	ENSG00000116560	ENST00000357214	496	SFPQ	splicing factor proline and glutamine rich [Source:HGNC Symbol;Acc:HGNC:10774]
1	35769374	35770253	880	Promoter (<=1kb)	35769967	2	ENSG00000092853	ENST00000251195	0	CLSPN	claspin [Source:HGNC Symbol;Acc:HGNC:19715]
1	35930649	35931113	465	Promoter (<=1kb)	35983409	1	ENSG00000126070	ENST00000324350	0	AGO3	argonaute RISC catalytic component 3 [Source:HGNC Symbol;Acc:HGNC:18421]
1	36088729	36089068	340	Promoter (<=1kb)	36093932	1	ENSG00000116863	ENST00000373178	0	ADPRS	ADP-ribosylserine hydrolase [Source:HGNC Symbol;Acc:HGNC:21304]
1	36149510	36149876	367	Promoter (<=1kb)	36149514	2	ENSG00000054116	ENST00000616074	0	TRAPPC3	trafficking protein particle complex 3 [Source:HGNC Symbol;Acc:HGNC:19942]
1	36155889	36156193	305	Promoter (<=1kb)	36156053	2	ENSG00000054116	ENST00000617904	0	TRAPPC3	trafficking protein particle complex 3 [Source:HGNC Symbol;Acc:HGNC:19942]
1	36223974	36225078	1105	Promoter (<=1kb)	36304148	1	ENSG00000054118	ENST00000469141	0	THRAP3	thyroid hormone receptor associated protein 3 [Source:HGNC Symbol;Acc:HGNC:22964]
1	36321213	36321528	316	Promoter (<=1kb)	36329340	1	ENSG00000214193	ENST00000672976	609	SH3D21	SH3 domain containing 21 [Source:HGNC Symbol;Acc:HGNC:26236]
1	37690417	37690730	314	Promoter (<=1kb)	37690520	2	ENSG00000116922	ENST00000358011	0	C1orf109	chromosome 1 open reading frame 109 [Source:HGNC Symbol;Acc:HGNC:26039]
1	1615051	1616044	994	Promoter (<=1kb)	1630605	1	ENSG00000197530	ENST00000520777	0	MIB2	mindbomb E3 ubiquitin protein ligase 2 [Source:HGNC Symbol;Acc:HGNC:30577]
1	37692231	37692511	281	Promoter (<=1kb)	37692242	2	ENSG00000116922	ENST00000488137	0	C1orf109	chromosome 1 open reading frame 109 [Source:HGNC Symbol;Acc:HGNC:26039]
1	37807775	37808502	728	Promoter (<=1kb)	37808208	2	ENSG00000196449	ENST00000373044	0	YRDC	yrdC N6-threonylcarbamoyltransferase domain containing [Source:HGNC Symbol;Acc:HGNC:28905]
1	37989809	37990288	480	Promoter (<=1kb)	37990022	2	ENSG00000183431	ENST00000373019	0	SF3A3	splicing factor 3a subunit 3 [Source:HGNC Symbol;Acc:HGNC:10767]
1	38005259	38005616	358	Promoter (<=1kb)	38005502	2	ENSG00000183386	ENST00000485803	0	FHL3	four and a half LIM domains 3 [Source:HGNC Symbol;Acc:HGNC:3704]
1	38859550	38859983	434	Promoter (<=1kb)	38859772	2	ENSG00000116954	ENST00000373001	0	RRAGC	Ras related GTP binding C [Source:HGNC Symbol;Acc:HGNC:19902]
1	38991061	38991390	330	Promoter (<=1kb)	39006059	1	ENSG00000174574	ENST00000432648	0	AKIRIN1	akirin 1 [Source:HGNC Symbol;Acc:HGNC:25744]
1	39408664	39409041	378	Promoter (<=1kb)	39428092	1	ENSG00000127603	ENST00000530275	-462	MACF1	microtubule actin crosslinking factor 1 [Source:HGNC Symbol;Acc:HGNC:13664]
1	39491262	39491705	444	Promoter (<=1kb)	39529869	1	ENSG00000183682	ENST00000331593	0	BMP8A	bone morphogenetic protein 8a [Source:HGNC Symbol;Acc:HGNC:21650]
1	39576529	39577171	643	Promoter (<=1kb)	39576744	2	ENSG00000090621	ENST00000372857	0	PABPC4	poly(A) binding protein cytoplasmic 4 [Source:HGNC Symbol;Acc:HGNC:8557]
1	39639609	39639928	320	Promoter (<=1kb)	39639643	2	ENSG00000163909	ENST00000372852	0	HEYL	hes related family bHLH transcription factor with YRPW motif like [Source:HGNC Symbol;Acc:HGNC:4882]
1	1658742	1659435	694	Promoter (<=1kb)	1659012	2	ENSG00000248333	ENST00000341832	0	CDK11B	cyclin dependent kinase 11B [Source:HGNC Symbol;Acc:HGNC:1729]
1	39788617	39789508	892	Promoter (<=1kb)	39788865	2	ENSG00000116985	ENST00000372827	0	BMP8B	bone morphogenetic protein 8b [Source:HGNC Symbol;Acc:HGNC:1075]
1	39883208	39883599	392	Promoter (<=1kb)	39883425	2	ENSG00000043514	ENST00000648678	0	TRIT1	tRNA isopentenyltransferase 1 [Source:HGNC Symbol;Acc:HGNC:20286]
1	39902060	39902502	443	Promoter (<=1kb)	39902256	2	ENSG00000116990	ENST00000450953	0	MYCL	MYCL proto-oncogene, bHLH transcription factor [Source:HGNC Symbol;Acc:HGNC:7555]
1	40097031	40097303	273	Promoter (<=1kb)	40097247	2	ENSG00000131238	ENST00000641471	0	PPT1	palmitoyl-protein thioesterase 1 [Source:HGNC Symbol;Acc:HGNC:9325]
1	40315394	40315807	414	Promoter (<=1kb)	40315438	2	ENSG00000049089	ENST00000488463	0	COL9A2	collagen type IX alpha 2 chain [Source:HGNC Symbol;Acc:HGNC:2218]
1	40862197	40862604	408	Promoter (<=1kb)	40862363	2	ENSG00000179862	ENST00000372638	0	CITED4	Cbp/p300 interacting transactivator with Glu/Asp rich carboxy-terminal domain 4 [Source:HGNC Symbol;Acc:HGNC:18696]
1	40979621	40980067	447	Promoter (<=1kb)	41011754	1	ENSG00000171793	ENST00000480420	0	CTPS1	CTP synthase 1 [Source:HGNC Symbol;Acc:HGNC:2519]
1	41432540	41432927	388	Distal Intergenic	41467028	2	ENSG00000252563	ENST00000516754	34101	RNA5SP45	RNA, 5S ribosomal pseudogene 45 [Source:HGNC Symbol;Acc:HGNC:42821]
1	42335144	42335455	312	Promoter (<=1kb)	42335215	2	ENSG00000198815	ENST00000361776	0	FOXJ3	forkhead box J3 [Source:HGNC Symbol;Acc:HGNC:29178]
1	42816704	42817477	774	Promoter (<=1kb)	42830499	1	ENSG00000164010	ENST00000645239	0	ERMAP	erythroblast membrane associated protein (Scianna blood group) [Source:HGNC Symbol;Acc:HGNC:15743]
1	1778202	1778927	726	Promoter (<=1kb)	1778470	2	ENSG00000008130	ENST00000341426	0	NADK	NAD kinase [Source:HGNC Symbol;Acc:HGNC:29831]
1	43008669	43009067	399	Distal Intergenic	43023637	2	ENSG00000283136	ENST00000636464	14570	AL161637.2
1	43206743	43207034	292	3' UTR	43222278	1	ENSG00000243710	ENST00000428122	-8322	CFAP57	cilia and flagella associated protein 57 [Source:HGNC Symbol;Acc:HGNC:26485]
1	43348864	43349462	599	Promoter (<=1kb)	43352736	1	ENSG00000117400	ENST00000643351	0	MPL	MPL proto-oncogene, thrombopoietin receptor [Source:HGNC Symbol;Acc:HGNC:7217]
1	43367843	43368307	465	Promoter (<=1kb)	43368074	2	ENSG00000066322	ENST00000413844	0	ELOVL1	ELOVL fatty acid elongase 1 [Source:HGNC Symbol;Acc:HGNC:14418]
1	43946584	43947168	585	Promoter (<=1kb)	43968022	1	ENSG00000117408	ENST00000372343	0	IPO13	importin 13 [Source:HGNC Symbol;Acc:HGNC:16853]
1	43974553	43975323	771	Promoter (<=1kb)	43978213	1	ENSG00000117410	ENST00000532642	0	ATP6V0B	ATPase H+ transporting V0 subunit b [Source:HGNC Symbol;Acc:HGNC:861]
1	44030049	44030554	506	Promoter (<=1kb)	44041561	1	ENSG00000230615	ENST00000657086	0	AL139220.2	novel transcript
1	44631610	44632128	519	Promoter (<=1kb)	44649769	1	ENSG00000187147	ENST00000335497	0	RNF220	ring finger protein 220 [Source:HGNC Symbol;Acc:HGNC:25552]
1	44721471	44721793	323	Promoter (<=1kb)	44721902	2	ENSG00000199377	ENST00000362507	109	RNU5F-1	RNA, U5F small nuclear 1 [Source:HGNC Symbol;Acc:HGNC:10216]
1	44730698	44731255	558	Promoter (<=1kb)	44731170	2	ENSG00000200169	ENST00000363299	0	RNU5D-1	RNA, U5D small nuclear 1 [Source:HGNC Symbol;Acc:HGNC:10214]
1	1918774	1919755	982	Promoter (<=1kb)	1918797	2	ENSG00000178821	ENST00000378602	0	TMEM52	transmembrane protein 52 [Source:HGNC Symbol;Acc:HGNC:27916]
1	44775523	44775839	317	Promoter (<=1kb)	44778779	1	ENSG00000142937	ENST00000396651	0	RPS8	ribosomal protein S8 [Source:HGNC Symbol;Acc:HGNC:10441]
1	44799782	44800646	865	Promoter (<=1kb)	44805990	1	ENSG00000173846	ENST00000372201	0	PLK3	polo like kinase 3 [Source:HGNC Symbol;Acc:HGNC:2154]
1	44819702	44820010	309	Promoter (<=1kb)	44819997	2	ENSG00000202444	ENST00000365574	0	RNU5E-6P	RNA, U5E small nuclear 6, pseudogene [Source:HGNC Symbol;Acc:HGNC:42522]
1	45303540	45303841	302	Promoter (<=1kb)	45305619	1	ENSG00000281912	ENST00000626198	-69	LINC01144	long intergenic non-protein coding RNA 1144 [Source:HGNC Symbol;Acc:HGNC:49460]
1	45550479	45550798	320	Promoter (<=1kb)	45570049	1	ENSG00000117448	ENST00000372070	0	AKR1A1	aldo-keto reductase family 1 member A1 [Source:HGNC Symbol;Acc:HGNC:380]
1	45686680	45687174	495	Promoter (<=1kb)	45687133	2	ENSG00000159592	ENST00000488278	0	GPBP1L1	GC-rich promoter binding protein 1 like 1 [Source:HGNC Symbol;Acc:HGNC:28843]
1	46247010	46247953	944	Promoter (<=1kb)	46250008	1	ENSG00000085999	ENST00000668390	0	RAD54L	RAD54 like [Source:HGNC Symbol;Acc:HGNC:9826]
1	46347964	46348351	388	Intron (ENST00000474844/ENSG00000117481, intron 3 of 5)	46345374	1	ENSG00000117481	ENST00000475281	3952	NSUN4	NOP2/Sun RNA methyltransferase 4 [Source:HGNC Symbol;Acc:HGNC:31802]
1	46394242	46394586	345	Promoter (<=1kb)	46413845	1	ENSG00000117480	ENST00000243167	0	FAAH	fatty acid amide hydrolase [Source:HGNC Symbol;Acc:HGNC:3553]
1	46442876	46443204	329	Promoter (<=1kb)	46482493	1	ENSG00000232022	ENST00000635606	0	FAAHP1	fatty acid amide hydrolase pseudogene 1 [Source:HGNC Symbol;Acc:HGNC:50679]
1	778563	778908	346	Promoter (<=1kb)	778626	2	ENSG00000228327	ENST00000506640	0	AL669831.1	general transcription factor IIi (GTF2I) pseudogene
1	2050134	2050409	276	Promoter (<=1kb)	2185395	1	ENSG00000067606	ENST00000378567	-2	PRKCZ	protein kinase C zeta [Source:HGNC Symbol;Acc:HGNC:9412]
1	46603957	46604419	463	Promoter (<=1kb)	46604268	2	ENSG00000079277	ENST00000371945	0	MKNK1	MAPK interacting serine/threonine kinase 1 [Source:HGNC Symbol;Acc:HGNC:7110]
1	46668111	46668516	406	Promoter (<=1kb)	46668454	2	ENSG00000123472	ENST00000576409	0	ATPAF1	ATP synthase mitochondrial F1 complex assembly factor 1 [Source:HGNC Symbol;Acc:HGNC:18803]
1	47334223	47334531	309	Promoter (<=1kb)	47373443	1	ENSG00000162368	ENST00000371870	282	CMPK1	cytidine/uridine monophosphate kinase 1 [Source:HGNC Symbol;Acc:HGNC:18170]
1	48472041	48472329	289	Promoter (<=1kb)	48472204	2	ENSG00000132122	ENST00000371847	0	SPATA6	spermatogenesis associated 6 [Source:HGNC Symbol;Acc:HGNC:18309]
1	50959806	50960521	716	Promoter (<=1kb)	50960267	2	ENSG00000185104	ENST00000396153	0	FAF1	Fas associated factor 1 [Source:HGNC Symbol;Acc:HGNC:3578]
1	51236106	51236479	374	Promoter (<=1kb)	51273447	1	ENSG00000123091	ENST00000242719	0	RNF11	ring finger protein 11 [Source:HGNC Symbol;Acc:HGNC:10056]
1	51729414	51729833	420	Promoter (<=1kb)	51761964	1	ENSG00000117859	ENST00000527631	0	OSBPL9	oxysterol binding protein like 9 [Source:HGNC Symbol;Acc:HGNC:16386]
1	51878956	51879331	376	Promoter (<=1kb)	51878937	2	ENSG00000078618	ENST00000544028	-19	NRDC	nardilysin convertase [Source:HGNC Symbol;Acc:HGNC:7995]
1	52141820	52142181	362	Promoter (<=1kb)	52346685	1	ENSG00000157077	ENST00000287727	0	ZFYVE9	zinc finger FYVE-type containing 9 [Source:HGNC Symbol;Acc:HGNC:6775]
1	52366099	52366456	358	Promoter (<=1kb)	52366193	2	ENSG00000154222	ENST00000371586	0	CC2D1B	coiled-coil and C2 domain containing 1B [Source:HGNC Symbol;Acc:HGNC:29386]
1	2205027	2205609	583	Promoter (1-2kb)	2203882	2	ENSG00000162585	ENST00000514625	-1145	FAAP20	FA core complex associated protein 20 [Source:HGNC Symbol;Acc:HGNC:26428]
1	52553157	52553445	289	Promoter (<=1kb)	52553458	2	ENSG00000134744	ENST00000484723	13	TUT4	terminal uridylyl transferase 4 [Source:HGNC Symbol;Acc:HGNC:28981]
1	52698094	52698518	425	Promoter (<=1kb)	52698347	2	ENSG00000162377	ENST00000371538	0	COA7	cytochrome c oxidase assembly factor 7 (putative) [Source:HGNC Symbol;Acc:HGNC:25716]
1	52726341	52726653	313	Promoter (<=1kb)	52827336	1	ENSG00000162378	ENST00000294353	0	ZYG11B	zyg-11 family member B, cell cycle regulator [Source:HGNC Symbol;Acc:HGNC:25820]
1	53220365	53220756	392	Promoter (<=1kb)	53220634	2	ENSG00000162384	ENST00000294360	0	CZIB	CXXC motif containing zinc binding protein [Source:HGNC Symbol;Acc:HGNC:26059]
1	53327723	53328287	565	Promoter (<=1kb)	53328070	2	ENSG00000157193	ENST00000306052	0	LRP8	LDL receptor related protein 8 [Source:HGNC Symbol;Acc:HGNC:6700]
1	53738965	53739319	355	Promoter (<=1kb)	53738106	2	ENSG00000174332	ENST00000628545	-859	GLIS1	GLIS family zinc finger 1 [Source:HGNC Symbol;Acc:HGNC:29525]
1	53838320	53838681	362	Promoter (<=1kb)	53838463	2	ENSG00000058804	ENST00000480952	0	NDC1	NDC1 transmembrane nucleoporin [Source:HGNC Symbol;Acc:HGNC:25525]
1	53945590	53946537	948	Promoter (<=1kb)	53945929	2	ENSG00000081870	ENST00000194214	0	HSPB11	heat shock protein family B (small) member 11 [Source:HGNC Symbol;Acc:HGNC:25019]
1	54488266	54488545	280	Distal Intergenic	54517383	1	ENSG00000287582	ENST00000664270	-25872	AC099796.2	novel transcript
1	55429109	55429595	487	Intron (ENST00000643167/ENSG00000234810, intron 1 of 3)	55398620	1	ENSG00000252162	ENST00000516353	30595	RNU6-830P	RNA, U6 small nuclear 830, pseudogene [Source:HGNC Symbol;Acc:HGNC:47793]
1	2227593	2228021	429	Promoter (<=1kb)	2310213	1	ENSG00000157933	ENST00000378536	-298	SKI	SKI proto-oncogene [Source:HGNC Symbol;Acc:HGNC:10896]
1	58584425	58584795	371	Distal Intergenic	58577252	2	ENSG00000184292	ENST00000371225	-7173	TACSTD2	tumor associated calcium signal transducer 2 [Source:HGNC Symbol;Acc:HGNC:11530]
1	58699886	58700301	416	Promoter (<=1kb)	58700072	2	ENSG00000162601	ENST00000655340	0	MYSM1	Myb like, SWIRM and MPN domains 1 [Source:HGNC Symbol;Acc:HGNC:29401]
1	58816016	58816587	572	Promoter (2-3kb)	58813342	2	ENSG00000272226	ENST00000607372	-2674	AL136985.2	novel transcript
1	62436202	62436745	544	Promoter (<=1kb)	62443320	1	ENSG00000162607	ENST00000452143	0	USP1	ubiquitin specific peptidase 1 [Source:HGNC Symbol;Acc:HGNC:12607]
1	62688004	62688549	546	Promoter (<=1kb)	62688264	2	ENSG00000116641	ENST00000251157	0	DOCK7	dedicator of cytokinesis 7 [Source:HGNC Symbol;Acc:HGNC:19190]
1	62713070	62713348	279	Distal Intergenic	62710694	1	ENSG00000235545	ENST00000453229	24588	AC103923.1	novel transcript
1	62783937	62784235	299	Promoter (<=1kb)	62865516	1	ENSG00000125703	ENST00000317868	0	ATG4C	autophagy related 4C cysteine peptidase [Source:HGNC Symbol;Acc:HGNC:16040]
1	64744679	64745431	753	Promoter (<=1kb)	64833229	1	ENSG00000162437	ENST00000294428	0	RAVER2	ribonucleoprotein, PTB binding 2 [Source:HGNC Symbol;Acc:HGNC:25577]
1	64966163	64966591	429	Promoter (<=1kb)	64966549	2	ENSG00000162434	ENST00000342505	0	JAK1	Janus kinase 1 [Source:HGNC Symbol;Acc:HGNC:6190]
1	65254284	65254560	277	Promoter (<=1kb)	65392588	1	ENSG00000116675	ENST00000494710	0	DNAJC6	DnaJ heat shock protein family (Hsp40) member C6 [Source:HGNC Symbol;Acc:HGNC:15469]
1	2315157	2315561	405	Promoter (<=1kb)	2323085	1	ENSG00000287356	ENST00000661319	117	AL590822.3	novel transcript, antisense to MORN1
1	66262287	66262620	334	Intron (ENST00000329654/ENSG00000184588, intron 6 of 16)	66266155	1	ENSG00000184588	ENST00000491340	4640	PDE4B	phosphodiesterase 4B [Source:HGNC Symbol;Acc:HGNC:8781]
1	66924886	66925412	527	Promoter (<=1kb)	66988619	1	ENSG00000198160	ENST00000355977	0	MIER1	MIER1 transcriptional regulator [Source:HGNC Symbol;Acc:HGNC:29657]
1	67430362	67430871	510	Promoter (<=1kb)	67430415	2	ENSG00000142864	ENST00000370994	0	SERBP1	SERPINE1 mRNA binding protein 1 [Source:HGNC Symbol;Acc:HGNC:17860]
1	67684970	67685732	763	Promoter (<=1kb)	67687986	1	ENSG00000116717	ENST00000370985	0	GADD45A	growth arrest and DNA damage inducible alpha [Source:HGNC Symbol;Acc:HGNC:4095]
1	67833132	67833434	303	Promoter (<=1kb)	67833436	2	ENSG00000172380	ENST00000494936	2	GNG12	G protein subunit gamma 12 [Source:HGNC Symbol;Acc:HGNC:19663]
1	70205538	70205862	325	Promoter (<=1kb)	70205579	2	ENSG00000066557	ENST00000370952	0	LRRC40	leucine rich repeat containing 40 [Source:HGNC Symbol;Acc:HGNC:26004]
1	70354645	70355001	357	Promoter (<=1kb)	70354722	2	ENSG00000118454	ENST00000370944	0	ANKRD13C	ankyrin repeat domain 13C [Source:HGNC Symbol;Acc:HGNC:25374]
1	75724277	75724753	477	Promoter (<=1kb)	75763679	1	ENSG00000117054	ENST00000541113	0	ACADM	acyl-CoA dehydrogenase medium chain [Source:HGNC Symbol;Acc:HGNC:89]
1	77682720	77683009	290	Promoter (<=1kb)	77682675	2	ENSG00000036549	ENST00000458763	-45	ZZZ3	zinc finger ZZ-type containing 3 [Source:HGNC Symbol;Acc:HGNC:24523]
1	77683310	77683637	328	Promoter (<=1kb)	77683419	2	ENSG00000036549	ENST00000370798	0	ZZZ3	zinc finger ZZ-type containing 3 [Source:HGNC Symbol;Acc:HGNC:24523]
1	2412200	2413057	858	Promoter (<=1kb)	2412564	2	ENSG00000157911	ENST00000288774	0	PEX10	peroxisomal biogenesis factor 10 [Source:HGNC Symbol;Acc:HGNC:8851]
1	78045664	78045956	293	Promoter (<=1kb)	78138444	1	ENSG00000137960	ENST00000370759	-10	GIPC2	GIPC PDZ domain containing family member 2 [Source:HGNC Symbol;Acc:HGNC:18177]
1	84077622	84078295	674	Promoter (<=1kb)	84238498	1	ENSG00000142875	ENST00000370689	0	PRKACB	protein kinase cAMP-activated catalytic subunit beta [Source:HGNC Symbol;Acc:HGNC:9381]
1	84156085	84156452	368	Intron (ENST00000370689/ENSG00000142875, intron 1 of 9)	84204525	1	ENSG00000142875	ENST00000370684	-7865	PRKACB	protein kinase cAMP-activated catalytic subunit beta [Source:HGNC Symbol;Acc:HGNC:9381]
1	84506093	84506758	666	Promoter (<=1kb)	84507320	1	ENSG00000122432	ENST00000484939	0	SPATA1	spermatogenesis associated 1 [Source:HGNC Symbol;Acc:HGNC:14682]
1	84620680	84621097	418	Distal Intergenic	84610697	1	ENSG00000285374	ENST00000644179	13581	AL359762.2	novel transcript
1	84892717	84893429	713	Promoter (<=1kb)	84893206	2	ENSG00000171517	ENST00000370611	0	LPAR3	lysophosphatidic acid receptor 3 [Source:HGNC Symbol;Acc:HGNC:14298]
1	85201047	85201894	848	Promoter (<=1kb)	85201016	2	ENSG00000097096	ENST00000341460	-31	SYDE2	synapse defective Rho GTPase homolog 2 [Source:HGNC Symbol;Acc:HGNC:25841]
1	85580556	85580989	434	Promoter (<=1kb)	85583950	1	ENSG00000142871	ENST00000451137	0	CCN1	cellular communication network factor 1 [Source:HGNC Symbol;Acc:HGNC:2654]
1	86396089	86396411	323	Promoter (<=1kb)	86396262	2	ENSG00000122417	ENST00000359242	0	ODF2L	outer dense fiber of sperm tails 2 like [Source:HGNC Symbol;Acc:HGNC:29225]
1	86704571	86705048	478	Promoter (<=1kb)	86748184	1	ENSG00000097033	ENST00000370558	0	SH3GLB1	SH3 domain containing GRB2 like, endophilin B1 [Source:HGNC Symbol;Acc:HGNC:10833]
1	2525962	2526540	579	Promoter (<=1kb)	2526187	2	ENSG00000157881	ENST00000491212	0	PANK4	pantothenate kinase 4 (inactive) [Source:HGNC Symbol;Acc:HGNC:19366]
1	88684050	88685001	952	Promoter (<=1kb)	88806268	1	ENSG00000065243	ENST00000316005	0	PKN2	protein kinase N2 [Source:HGNC Symbol;Acc:HGNC:9406]
1	88992449	88993150	702	Promoter (<=1kb)	88992776	2	ENSG00000137944	ENST00000370491	0	KYAT3	kynurenine aminotransferase 3 [Source:HGNC Symbol;Acc:HGNC:33238]
1	91021744	91022476	733	Promoter (<=1kb)	91022035	2	ENSG00000122482	ENST00000337393	0	ZNF644	zinc finger protein 644 [Source:HGNC Symbol;Acc:HGNC:29222]
1	91501056	91501369	314	Promoter (<=1kb)	91525764	1	ENSG00000097046	ENST00000428239	0	CDC7	cell division cycle 7 [Source:HGNC Symbol;Acc:HGNC:1745]
1	92831797	92832171	375	Promoter (<=1kb)	92841835	1	ENSG00000122406	ENST00000645300	0	RPL5	ribosomal protein L5 [Source:HGNC Symbol;Acc:HGNC:10360]
1	92961400	92961804	405	Promoter (<=1kb)	92961522	2	ENSG00000154511	ENST00000615519	0	DIPK1A	divergent protein kinase domain 1A [Source:HGNC Symbol;Acc:HGNC:32213]
1	93180401	93180846	446	Promoter (<=1kb)	93180413	2	ENSG00000117500	ENST00000370282	0	TMED5	transmembrane p24 trafficking protein 5 [Source:HGNC Symbol;Acc:HGNC:24251]
1	93701787	93702181	395	Intron (ENST00000370244/ENSG00000137936, intron 3 of 13)	93681837	2	ENSG00000137936	ENST00000260502	-19950	BCAR3	BCAR3 adaptor protein, NSP family member [Source:HGNC Symbol;Acc:HGNC:973]
1	93909410	93909895	486	Promoter (<=1kb)	93909430	2	ENSG00000023909	ENST00000370238	0	GCLM	glutamate-cysteine ligase modifier subunit [Source:HGNC Symbol;Acc:HGNC:4312]
1	94045596	94045976	381	3' UTR	94061439	2	ENSG00000198691	ENST00000472033	15463	ABCA4	ATP binding cassette subfamily A member 4 [Source:HGNC Symbol;Acc:HGNC:34]
1	2586489	2587188	700	Promoter (<=1kb)	2589632	1	ENSG00000157870	ENST00000493183	0	PRXL2B	peroxiredoxin like 2B [Source:HGNC Symbol;Acc:HGNC:28390]
1	94237302	94237720	419	Promoter (<=1kb)	94237584	2	ENSG00000137962	ENST00000260526	0	ARHGAP29	Rho GTPase activating protein 29 [Source:HGNC Symbol;Acc:HGNC:30207]
1	94247506	94247969	464	Promoter (<=1kb)	94334849	1	ENSG00000226835	ENST00000660441	0	ARHGAP29-AS1	ARHGAP29 antisense RNA 1 [Source:HGNC Symbol;Acc:HGNC:54311]
1	94653967	94654291	325	Promoter (2-3kb)	94651378	2	ENSG00000232857	ENST00000433311	-2589	KATNBL1P2	katanin regulatory subunit B1 like 1 pseudogene 2 [Source:HGNC Symbol;Acc:HGNC:49052]
1	94926781	94927258	478	Promoter (<=1kb)	94927223	2	ENSG00000117519	ENST00000394202	0	CNN3	calponin 3 [Source:HGNC Symbol;Acc:HGNC:2157]
1	95233893	95234209	317	Promoter (<=1kb)	95233957	2	ENSG00000226026	ENST00000663020	0	AC092802.1	novel transcript
1	97921051	97921320	270	Promoter (<=1kb)	97921049	2	ENSG00000188641	ENST00000306031	-2	DPYD	dihydropyrimidine dehydrogenase [Source:HGNC Symbol;Acc:HGNC:3012]
1	99969834	99970209	376	Promoter (<=1kb)	100023259	1	ENSG00000117620	ENST00000427993	0	SLC35A3	solute carrier family 35 member A3 [Source:HGNC Symbol;Acc:HGNC:11023]
1	100038060	100038452	393	Promoter (<=1kb)	100083377	1	ENSG00000156875	ENST00000370152	0	MFSD14A	major facilitator superfamily domain containing 14A [Source:HGNC Symbol;Acc:HGNC:23363]
1	100249771	100250096	326	Promoter (<=1kb)	100249834	2	ENSG00000137992	ENST00000370132	0	DBT	dihydrolipoamide branched chain transacylase E2 [Source:HGNC Symbol;Acc:HGNC:2698]
1	100894925	100895208	284	Promoter (<=1kb)	100895179	2	ENSG00000162694	ENST00000535414	0	EXTL2	exostosin like glycosyltransferase 2 [Source:HGNC Symbol;Acc:HGNC:3516]
1	3584611	3584944	334	Intron (ENST00000356575/ENSG00000162591, intron 3 of 36)	3560790	2	ENSG00000207776	ENST00000385042	-23821	MIR551A	microRNA 551a [Source:HGNC Symbol;Acc:HGNC:32806]
1	108830331	108830731	401	Promoter (<=1kb)	108830734	2	ENSG00000162641	ENST00000603450	3	AKNAD1	AKNA domain containing 1 [Source:HGNC Symbol;Acc:HGNC:28398]
1	108876761	108877128	368	Promoter (<=1kb)	108903759	1	ENSG00000121957	ENST00000675829	0	GPSM2	G protein signaling modulator 2 [Source:HGNC Symbol;Acc:HGNC:29501]
1	109100074	109100600	527	Promoter (<=1kb)	109100619	1	ENSG00000270066	ENST00000602755	0	AL356488.2	small Cajal body-specific RNA 2
1	109483650	109484303	654	Promoter (<=1kb)	109492734	1	ENSG00000162650	ENST00000369870	0	ATXN7L2	ataxin 7 like 2 [Source:HGNC Symbol;Acc:HGNC:28713]
1	109984641	109985074	434	Promoter (<=1kb)	110023741	1	ENSG00000168710	ENST00000393614	0	AHCYL1	adenosylhomocysteinase like 1 [Source:HGNC Symbol;Acc:HGNC:344]
1	110339532	110339974	443	Promoter (<=1kb)	110346677	1	ENSG00000162775	ENST00000617047	66	RBM15	RNA binding motif protein 15 [Source:HGNC Symbol;Acc:HGNC:14959]
1	110407444	110407837	394	Promoter (<=1kb)	110407668	2	ENSG00000134248	ENST00000483260	0	LAMTOR5	late endosomal/lysosomal adaptor, MAPK and MTOR activator 5 [Source:HGNC Symbol;Acc:HGNC:17955]
1	111346408	111346728	321	Promoter (<=1kb)	111353013	1	ENSG00000173947	ENST00000484512	0	PIFO	primary cilia formation [Source:HGNC Symbol;Acc:HGNC:27009]
1	112956114	112956472	359	Promoter (<=1kb)	112956196	2	ENSG00000155380	ENST00000369626	0	SLC16A1	solute carrier family 16 member 1 [Source:HGNC Symbol;Acc:HGNC:10922]
1	113390226	113390639	414	Promoter (<=1kb)	113685923	1	ENSG00000081026	ENST00000307546	0	MAGI3	membrane associated guanylate kinase, WW and PDZ domain containing 3 [Source:HGNC Symbol;Acc:HGNC:29647]
1	3611328	3611685	358	Promoter (<=1kb)	3611508	2	ENSG00000162591	ENST00000356575	0	MEGF6	multiple EGF like domains 6 [Source:HGNC Symbol;Acc:HGNC:3232]
1	113811774	113812619	846	Promoter (<=1kb)	113812476	2	ENSG00000081019	ENST00000261441	0	RSBN1	round spermatid basic protein 1 [Source:HGNC Symbol;Acc:HGNC:25642]
1	113929360	113929722	363	Promoter (<=1kb)	113972073	1	ENSG00000163349	ENST00000369559	0	HIPK1	homeodomain interacting protein kinase 1 [Source:HGNC Symbol;Acc:HGNC:19006]
1	114510865	114511291	427	Promoter (<=1kb)	114511203	2	ENSG00000197323	ENST00000358465	0	TRIM33	tripartite motif containing 33 [Source:HGNC Symbol;Acc:HGNC:16290]
1	114757524	114757973	450	Promoter (<=1kb)	114757969	2	ENSG00000009307	ENST00000525132	0	CSDE1	cold shock domain containing E1 [Source:HGNC Symbol;Acc:HGNC:29905]
1	115641836	115642234	399	Promoter (<=1kb)	115698221	1	ENSG00000173218	ENST00000355485	0	VANGL1	VANGL planar cell polarity protein 1 [Source:HGNC Symbol;Acc:HGNC:15512]
1	115976512	115976847	336	Promoter (<=1kb)	116070054	1	ENSG00000163393	ENST00000369503	0	SLC22A15	solute carrier family 22 member 15 [Source:HGNC Symbol;Acc:HGNC:20301]
1	117366853	117367545	693	Promoter (<=1kb)	117528872	1	ENSG00000198162	ENST00000356554	0	MAN1A2	mannosidase alpha class 1A member 2 [Source:HGNC Symbol;Acc:HGNC:6822]
1	117623058	117624001	944	Exon (ENST00000369448/ENSG00000183508, exon 2 of 2)	117628389	1	ENSG00000183508	ENST00000369448	17010	TENT5C	terminal nucleotidyltransferase 5C [Source:HGNC Symbol;Acc:HGNC:24712]
1	117624435	117624711	277	3' UTR	117641639	2	ENSG00000213262	ENST00000430995	16928	VDAC2P3	VDAC2 pseudogene 3 [Source:HGNC Symbol;Acc:HGNC:51931]
1	143202149	143202510	362	Distal Intergenic	143343275	1	ENSG00000276118	ENST00000612151	-140670	AC242852.1	transmembrane protein 128 (TMEM128) pseudogene
1	3649916	3650233	318	Promoter (<=1kb)	3650058	2	ENSG00000116213	ENST00000378322	0	WRAP73	WD repeat containing, antisense to TP73 [Source:HGNC Symbol;Acc:HGNC:12759]
1	143246824	143247316	493	Distal Intergenic	143343275	1	ENSG00000276118	ENST00000612151	-95864	AC242852.1	transmembrane protein 128 (TMEM128) pseudogene
1	143253948	143254504	557	Distal Intergenic	143343275	1	ENSG00000276118	ENST00000612151	-88676	AC242852.1	transmembrane protein 128 (TMEM128) pseudogene
1	143263313	143263781	469	Distal Intergenic	143343275	1	ENSG00000276118	ENST00000612151	-79399	AC242852.1	transmembrane protein 128 (TMEM128) pseudogene
1	144101675	144101952	278	Distal Intergenic	144086098	1	ENSG00000276674	ENST00000613775	16047	IGKV1OR1-1	immunoglobulin kappa variable 1/OR1-1 (pseudogene) [Source:HGNC Symbol;Acc:HGNC:5764]
1	145281087	145281476	390	Promoter (<=1kb)	145281279	1	ENSG00000207501	ENST00000384770	0	RNVU1-14	RNA, variant U1 small nuclear 14 [Source:HGNC Symbol;Acc:HGNC:48319]
1	145824015	145824297	283	Promoter (<=1kb)	145836854	1	ENSG00000186141	ENST00000471254	0	POLR3C	RNA polymerase III subunit C [Source:HGNC Symbol;Acc:HGNC:30076]
1	145918665	145918965	301	Promoter (<=1kb)	145918717	2	ENSG00000131779	ENST00000369306	0	PEX11B	peroxisomal biogenesis factor 11 beta [Source:HGNC Symbol;Acc:HGNC:8853]
1	145927229	145927522	294	Promoter (<=1kb)	145941194	1	ENSG00000234222	ENST00000601726	0	LIX1L-AS1	LIX1L antisense RNA 1 [Source:HGNC Symbol;Acc:HGNC:41210]
1	147242694	147242966	273	Promoter (<=1kb)	147295748	1	ENSG00000131778	ENST00000651407	0	CHD1L	chromodomain helicase DNA binding protein 1 like [Source:HGNC Symbol;Acc:HGNC:1916]
1	147599749	147600112	364	Promoter (<=1kb)	147611693	1	ENSG00000116128	ENST00000497938	-84	BCL9	BCL9 transcription coactivator [Source:HGNC Symbol;Acc:HGNC:1008]
1	904445	904806	362	Promoter (<=1kb)	915976	1	ENSG00000272438	ENST00000607769	-28	AL645608.6	novel transcript
1	6205179	6205984	806	Promoter (<=1kb)	6208307	1	ENSG00000158286	ENST00000466994	0	RNF207	ring finger protein 207 [Source:HGNC Symbol;Acc:HGNC:32947]
1	150010632	150010915	284	Promoter (<=1kb)	150010726	2	ENSG00000264522	ENST00000581312	0	OTUD7B	OTU deubiquitinase 7B [Source:HGNC Symbol;Acc:HGNC:16683]
1	150268778	150269313	536	Promoter (<=1kb)	150269209	2	ENSG00000117362	ENST00000414276	0	APH1A	aph-1 homolog A, gamma-secretase subunit [Source:HGNC Symbol;Acc:HGNC:29509]
1	150321308	150321581	274	Promoter (<=1kb)	150335030	1	ENSG00000117360	ENST00000496202	0	PRPF3	pre-mRNA processing factor 3 [Source:HGNC Symbol;Acc:HGNC:17348]
1	150363823	150364417	595	Promoter (<=1kb)	150476566	1	ENSG00000163125	ENST00000401000	-233	RPRD2	regulation of nuclear pre-mRNA domain containing 2 [Source:HGNC Symbol;Acc:HGNC:29039]
1	150515293	150515830	538	Promoter (<=1kb)	150518032	1	ENSG00000228126	ENST00000416894	0	FALEC	focally amplified long non-coding RNA in epithelial cancer [Source:HGNC Symbol;Acc:HGNC:43713]
1	150548999	150549440	442	Promoter (<=1kb)	150560932	1	ENSG00000143382	ENST00000271643	0	ADAMTSL4	ADAMTS like 4 [Source:HGNC Symbol;Acc:HGNC:19706]
1	150561945	150562283	339	Promoter (<=1kb)	150562115	2	ENSG00000203804	ENST00000615012	0	ADAMTSL4-AS1	ADAMTSL4 antisense RNA 1 [Source:HGNC Symbol;Acc:HGNC:32041]
1	150876388	150877024	637	Promoter (<=1kb)	150876599	2	ENSG00000143437	ENST00000358595	0	ARNT	aryl hydrocarbon receptor nuclear translocator [Source:HGNC Symbol;Acc:HGNC:700]
1	151059471	151059784	314	Promoter (<=1kb)	151059649	2	ENSG00000197622	ENST00000540998	0	CDC42SE1	CDC42 small effector 1 [Source:HGNC Symbol;Acc:HGNC:17719]
1	151189977	151190618	642	Promoter (<=1kb)	151190197	2	ENSG00000163159	ENST00000368892	0	VPS72	vacuolar protein sorting 72 homolog [Source:HGNC Symbol;Acc:HGNC:11644]
1	6235571	6236210	640	Promoter (<=1kb)	6235964	2	ENSG00000116237	ENST00000343813	0	ICMT	isoprenylcysteine carboxyl methyltransferase [Source:HGNC Symbol;Acc:HGNC:5350]
1	151195350	151195674	325	Promoter (<=1kb)	151195321	2	ENSG00000163159	ENST00000463470	-29	VPS72	vacuolar protein sorting 72 homolog [Source:HGNC Symbol;Acc:HGNC:11644]
1	151511106	151511463	358	Promoter (<=1kb)	151519392	1	ENSG00000143375	ENST00000427934	0	CGN	cingulin [Source:HGNC Symbol;Acc:HGNC:17429]
1	151512771	151513040	270	Promoter (1-2kb)	151538692	1	ENSG00000143375	ENST00000271636	1384	CGN	cingulin [Source:HGNC Symbol;Acc:HGNC:17429]
1	151611941	151612284	344	Promoter (<=1kb)	151693618	1	ENSG00000143376	ENST00000642376	0	SNX27	sorting nexin 27 [Source:HGNC Symbol;Acc:HGNC:20073]
1	151994092	151994452	361	Promoter (<=1kb)	152042774	1	ENSG00000229021	ENST00000432386	-79	AL450992.1	novel transcript
1	153566490	153566876	387	Promoter (<=1kb)	153566755	2	ENSG00000196754	ENST00000368709	0	S100A2	S100 calcium binding protein A2 [Source:HGNC Symbol;Acc:HGNC:10492]
1	153609320	153609609	290	Promoter (<=1kb)	153609337	2	ENSG00000188643	ENST00000368704	0	S100A16	S100 calcium binding protein A16 [Source:HGNC Symbol;Acc:HGNC:20441]
1	153634036	153634432	397	Promoter (<=1kb)	153646306	1	ENSG00000160679	ENST00000368694	0	CHTOP	chromatin target of PRMT1 [Source:HGNC Symbol;Acc:HGNC:24511]
1	153708717	153709112	396	Distal Intergenic	153704385	1	ENSG00000242565	ENST00000461982	4629	RN7SL372P	RNA, 7SL, cytoplasmic 372, pseudogene [Source:HGNC Symbol;Acc:HGNC:46388]
1	153986088	153986562	475	Promoter (<=1kb)	153986339	2	ENSG00000143545	ENST00000368575	0	RAB13	RAB13, member RAS oncogene family [Source:HGNC Symbol;Acc:HGNC:9762]
1	6245233	6245558	326	Promoter (1-2kb)	6245578	1	ENSG00000173673	ENST00000377898	1054	HES3	hes family bHLH transcription factor 3 [Source:HGNC Symbol;Acc:HGNC:26226]
1	154220561	154221402	842	Promoter (<=1kb)	154263505	1	ENSG00000143569	ENST00000613315	0	UBAP2L	ubiquitin associated protein 2 like [Source:HGNC Symbol;Acc:HGNC:29877]
1	154418386	154418841	456	Intron (ENST00000622330/ENSG00000160712, intron 1 of 6)	154415137	2	ENSG00000228264	ENST00000436275	-3249	PSMD8P1	proteasome 26S subunit, non-ATPase, 8 pseudogene 1 [Source:HGNC Symbol;Acc:HGNC:34013]
1	154558542	154559121	580	Promoter (<=1kb)	154558662	2	ENSG00000160714	ENST00000292211	0	UBE2Q1	ubiquitin conjugating enzyme E2 Q1 [Source:HGNC Symbol;Acc:HGNC:15698]
1	154937009	154937375	367	Promoter (<=1kb)	154938059	1	ENSG00000270361	ENST00000604546	0	AL451085.1	novel transcript
1	155000845	155001417	573	Promoter (1-2kb)	155018522	1	ENSG00000160685	ENST00000417934	-1213	ZBTB7B	zinc finger and BTB domain containing 7B [Source:HGNC Symbol;Acc:HGNC:18668]
1	155017426	155017815	390	Promoter (2-3kb)	155016981	1	ENSG00000160685	ENST00000292176	2978	ZBTB7B	zinc finger and BTB domain containing 7B [Source:HGNC Symbol;Acc:HGNC:18668]
1	155194472	155195046	575	Promoter (<=1kb)	155200346	1	ENSG00000231064	ENST00000447623	0	AC234582.1	novel transcript, antisense to THBS3
1	155273335	155273832	498	Promoter (<=1kb)	155273504	2	ENSG00000176444	ENST00000368361	0	CLK2	CDC like kinase 2 [Source:HGNC Symbol;Acc:HGNC:2069]
1	155323161	155323610	450	Promoter (<=1kb)	155327028	1	ENSG00000160753	ENST00000497930	0	RUSC1	RUN and SH3 domain containing 1 [Source:HGNC Symbol;Acc:HGNC:17153]
1	155562709	155563246	538	Promoter (<=1kb)	155562803	2	ENSG00000116539	ENST00000392403	0	ASH1L	ASH1 like histone lysine methyltransferase [Source:HGNC Symbol;Acc:HGNC:19088]
1	6393344	6393794	451	Promoter (<=1kb)	6393361	2	ENSG00000097021	ENST00000608083	0	ACOT7	acyl-CoA thioesterase 7 [Source:HGNC Symbol;Acc:HGNC:24157]
1	156114450	156114729	280	Promoter (<=1kb)	156140089	1	ENSG00000160789	ENST00000347559	0	LMNA	lamin A/C [Source:HGNC Symbol;Acc:HGNC:6636]
1	156224942	156225308	367	Intron (ENST00000490491/ENSG00000260238, intron 1 of 6)	156239718	1	ENSG00000160783	ENST00000497069	11916	PMF1	polyamine modulated factor 1 [Source:HGNC Symbol;Acc:HGNC:9112]
1	156282515	156282966	452	Promoter (<=1kb)	156292443	1	ENSG00000163472	ENST00000463670	0	TMEM79	transmembrane protein 79 [Source:HGNC Symbol;Acc:HGNC:28196]
1	156338270	156338822	553	Promoter (<=1kb)	156346990	1	ENSG00000163467	ENST00000368253	0	TSACC	TSSK6 activating cochaperone [Source:HGNC Symbol;Acc:HGNC:30636]
1	156505019	156505433	415	Distal Intergenic	156500779	2	ENSG00000116604	ENST00000489057	-4240	MEF2D	myocyte enhancer factor 2D [Source:HGNC Symbol;Acc:HGNC:6997]
1	156692820	156693126	307	Promoter (<=1kb)	156691997	2	ENSG00000237588	ENST00000441272	-823	AL590666.3	novel transcript
1	156747072	156747466	395	Promoter (<=1kb)	156747471	2	ENSG00000143321	ENST00000482651	5	HDGF	heparin binding growth factor [Source:HGNC Symbol;Acc:HGNC:4856]
1	156751552	156752105	554	Promoter (<=1kb)	156751675	2	ENSG00000143321	ENST00000357325	0	HDGF	heparin binding growth factor [Source:HGNC Symbol;Acc:HGNC:4856]
1	158019457	158019848	392	Intron (ENST00000360089/ENSG00000183853, intron 1 of 12)	158031166	1	ENSG00000226520	ENST00000419415	-5702	KIRREL1-IT1	KIRREL1 intronic transcript 1 [Source:HGNC Symbol;Acc:HGNC:41412]
1	159780573	159780953	381	Promoter (<=1kb)	159782543	1	ENSG00000158716	ENST00000368109	0	DUSP23	dual specificity phosphatase 23 [Source:HGNC Symbol;Acc:HGNC:21480]
1	6440084	6440435	352	Promoter (<=1kb)	6445757	1	ENSG00000187017	ENST00000418286	0	ESPN	espin [Source:HGNC Symbol;Acc:HGNC:13281]
1	159945671	159945996	326	Promoter (<=1kb)	159945613	2	ENSG00000085552	ENST00000368094	-58	IGSF9	immunoglobulin superfamily member 9 [Source:HGNC Symbol;Acc:HGNC:18132]
1	160989334	160989635	302	Distal Intergenic	161001177	2	ENSG00000158769	ENST00000472573	11542	F11R	F11 receptor [Source:HGNC Symbol;Acc:HGNC:14685]
1	160990039	160990380	342	Distal Intergenic	161001177	2	ENSG00000158769	ENST00000472573	10797	F11R	F11 receptor [Source:HGNC Symbol;Acc:HGNC:14685]
1	161177333	161177611	279	Promoter (<=1kb)	161177507	2	ENSG00000158850	ENST00000319769	0	B4GALT3	beta-1,4-galactosyltransferase 3 [Source:HGNC Symbol;Acc:HGNC:926]
1	161306248	161306558	311	Promoter (<=1kb)	161306372	2	ENSG00000158887	ENST00000476410	0	MPZ	myelin protein zero [Source:HGNC Symbol;Acc:HGNC:7225]
1	161389879	161390328	450	Distal Intergenic	161422424	1	ENSG00000283696	ENST00000636161	-9081	AL592295.4	novel transcript
1	161399301	161399656	356	Promoter (<=1kb)	161422424	1	ENSG00000283696	ENST00000636161	0	AL592295.4	novel transcript
1	161420645	161420956	312	Intron (ENST00000636161/ENSG00000283696, intron 1 of 1)	161411802	2	ENSG00000277882	ENST00000612578	-8843	AL592295.2	COMM domain containing 6 (COMMD6) pseudogene
1	161565864	161566241	378	Intron (ENST00000537821/ENSG00000273112, intron 3 of 4)	161557078	2	ENSG00000224515	ENST00000419446	-8786	AL590385.1	novel transcript
1	162497756	162498088	333	Promoter (<=1kb)	162529629	1	ENSG00000152332	ENST00000538489	0	UHMK1	U2AF homology motif kinase 1 [Source:HGNC Symbol;Acc:HGNC:19683]
1	6447676	6448373	698	Promoter (<=1kb)	6460398	1	ENSG00000187017	ENST00000416731	0	ESPN	espin [Source:HGNC Symbol;Acc:HGNC:13281]
1	162561426	162561877	452	Promoter (<=1kb)	162599842	1	ENSG00000117143	ENST00000271469	0	UAP1	UDP-N-acetylglucosamine pyrophosphorylase 1 [Source:HGNC Symbol;Acc:HGNC:12457]
1	164748272	164748548	277	Intron (ENST00000420696/ENSG00000185630, intron 2 of 8)	164807571	1	ENSG00000185630	ENST00000558837	-24364	PBX1	PBX homeobox 1 [Source:HGNC Symbol;Acc:HGNC:8632]
1	165630828	165631251	424	Promoter (<=1kb)	165661796	1	ENSG00000143198	ENST00000367888	0	MGST3	microsomal glutathione S-transferase 3 [Source:HGNC Symbol;Acc:HGNC:7064]
1	165827996	165828291	296	Promoter (<=1kb)	165911608	1	ENSG00000143179	ENST00000642653	191	UCK2	uridine-cytidine kinase 2 [Source:HGNC Symbol;Acc:HGNC:12562]
1	167220268	167220827	560	Promoter (<=1kb)	167220512	2	ENSG00000272205	ENST00000606967	0	AL451050.2	novel transcript
1	167714758	167715047	290	Distal Intergenic	167722014	1	ENSG00000197965	ENST00000487858	-6145	MPZL1	myelin protein zero like 1 [Source:HGNC Symbol;Acc:HGNC:7226]
1	168408664	168409182	519	Promoter (1-2kb)	168407274	2	ENSG00000283255	ENST00000422548	-1390	AL022100.2	novel transcript
1	169106195	169106622	428	Promoter (<=1kb)	169132719	1	ENSG00000143153	ENST00000367815	-68	ATP1B1	ATPase Na+/K+ transporting subunit beta 1 [Source:HGNC Symbol;Acc:HGNC:804]
1	169113848	169114117	270	Intron (ENST00000367816/ENSG00000143153, intron 3 of 6)	169127399	1	ENSG00000143153	ENST00000494797	5941	ATP1B1	ATPase Na+/K+ transporting subunit beta 1 [Source:HGNC Symbol;Acc:HGNC:804]
1	169367774	169368212	439	Promoter (<=1kb)	169377383	1	ENSG00000117475	ENST00000367807	0	BLZF1	basic leucine zipper nuclear factor 1 [Source:HGNC Symbol;Acc:HGNC:1065]
1	6602682	6603141	460	Promoter (<=1kb)	6602869	2	ENSG00000162413	ENST00000377658	0	KLHL21	kelch like family member 21 [Source:HGNC Symbol;Acc:HGNC:29041]
1	172254996	172255392	397	Intron (ENST00000627582/ENSG00000197959, intron 15 of 20)	172213499	2	ENSG00000287336	ENST00000661895	-41497	AL137157.1	novel transcript, antisense to DNM3
1	172532810	172533324	515	Promoter (<=1kb)	172611831	1	ENSG00000094975	ENST00000616058	0	SUCO	SUN domain containing ossification factor [Source:HGNC Symbol;Acc:HGNC:1240]
1	173868047	173868821	775	Promoter (<=1kb)	173886636	1	ENSG00000185278	ENST00000367704	0	ZBTB37	zinc finger and BTB domain containing 37 [Source:HGNC Symbol;Acc:HGNC:28365]
1	174999344	174999965	622	Promoter (<=1kb)	175004750	1	ENSG00000116161	ENST00000426793	0	CACYBP	calcyclin binding protein [Source:HGNC Symbol;Acc:HGNC:30423]
1	175192865	175193171	307	Promoter (<=1kb)	175192943	2	ENSG00000235750	ENST00000444639	0	KIAA0040	KIAA0040 [Source:HGNC Symbol;Acc:HGNC:28950]
1	178238683	178239107	425	Intron (ENST00000367649/ENSG00000075391, intron 1 of 17)	178194709	2	ENSG00000270575	ENST00000605307	-43974	AL160281.1	H3 histone, family 3C (H3F3C) pseudogene
1	178725216	178725545	330	Promoter (<=1kb)	178883533	1	ENSG00000116191	ENST00000324778	0	RALGPS2	Ral GEF with PH domain and SH3 binding motif 2 [Source:HGNC Symbol;Acc:HGNC:30279]
1	179025644	179026549	906	Promoter (<=1kb)	179050316	1	ENSG00000116199	ENST00000440702	0	FAM20B	FAM20B glycosaminoglycan xylosylkinase [Source:HGNC Symbol;Acc:HGNC:23017]
1	179229661	179230072	412	Promoter (<=1kb)	179229677	2	ENSG00000143322	ENST00000502732	0	ABL2	ABL proto-oncogene 2, non-receptor tyrosine kinase [Source:HGNC Symbol;Acc:HGNC:77]
1	179882285	179883003	719	Promoter (<=1kb)	179919277	1	ENSG00000143337	ENST00000271583	0	TOR1AIP1	torsin 1A interacting protein 1 [Source:HGNC Symbol;Acc:HGNC:29456]
1	6613436	6614009	574	Promoter (<=1kb)	6624030	1	ENSG00000116273	ENST00000377648	0	PHF13	PHD finger protein 13 [Source:HGNC Symbol;Acc:HGNC:22983]
1	180154545	180154824	280	Promoter (<=1kb)	180204030	1	ENSG00000116260	ENST00000367602	-45	QSOX1	quiescin sulfhydryl oxidase 1 [Source:HGNC Symbol;Acc:HGNC:9756]
1	180229538	180229815	278	Promoter (<=1kb)	180278984	1	ENSG00000121454	ENST00000263726	-449	LHX4	LIM homeobox 4 [Source:HGNC Symbol;Acc:HGNC:21734]
1	181088481	181088886	406	Promoter (<=1kb)	181092900	1	ENSG00000162783	ENST00000367577	0	IER5	immediate early response 5 [Source:HGNC Symbol;Acc:HGNC:5393]
1	181089304	181089652	349	Promoter (<=1kb)	181092900	1	ENSG00000162783	ENST00000367577	604	IER5	immediate early response 5 [Source:HGNC Symbol;Acc:HGNC:5393]
1	181105338	181105652	315	Distal Intergenic	181092900	1	ENSG00000162783	ENST00000367577	16638	IER5	immediate early response 5 [Source:HGNC Symbol;Acc:HGNC:5393]
1	183022979	183024026	1048	Promoter (<=1kb)	183145592	1	ENSG00000135862	ENST00000258341	0	LAMC1	laminin subunit gamma 1 [Source:HGNC Symbol;Acc:HGNC:6492]
1	184754775	184755169	395	Promoter (<=1kb)	184754858	2	ENSG00000116406	ENST00000318130	0	EDEM3	ER degradation enhancing alpha-mannosidase like protein 3 [Source:HGNC Symbol;Acc:HGNC:16787]
1	186375066	186375867	802	Promoter (<=1kb)	186375253	2	ENSG00000047410	ENST00000367478	0	TPR	translocated promoter region, nuclear basket protein [Source:HGNC Symbol;Acc:HGNC:12017]
1	193059242	193059685	444	Promoter (<=1kb)	193091219	1	ENSG00000116747	ENST00000432079	0	RO60	Ro60, Y RNA binding protein [Source:HGNC Symbol;Acc:HGNC:11313]
1	193121740	193122217	478	Promoter (<=1kb)	193237693	1	ENSG00000134371	ENST00000649895	0	CDC73	cell division cycle 73 [Source:HGNC Symbol;Acc:HGNC:16783]
1	6625198	6625490	293	Promoter (<=1kb)	6633273	1	ENSG00000041988	ENST00000484669	0	THAP3	THAP domain containing 3 [Source:HGNC Symbol;Acc:HGNC:20855]
1	200972034	200972330	297	3' UTR	201005590	2	ENSG00000116852	ENST00000534043	33260	KIF21B	kinesin family member 21B [Source:HGNC Symbol;Acc:HGNC:29442]
1	201480364	201480872	509	Downstream (2-3kb)	201469237	2	ENSG00000174307	ENST00000367309	-11127	PHLDA3	pleckstrin homology like domain family A member 3 [Source:HGNC Symbol;Acc:HGNC:8934]
1	201982577	201982989	413	Promoter (<=1kb)	202006143	1	ENSG00000176393	ENST00000295640	0	RNPEP	arginyl aminopeptidase [Source:HGNC Symbol;Acc:HGNC:10078]
1	202008113	202008440	328	Promoter (<=1kb)	202016009	1	ENSG00000163435	ENST00000359651	168	ELF3	E74 like ETS transcription factor 3 [Source:HGNC Symbol;Acc:HGNC:3318]
1	202009444	202009725	282	Promoter (<=1kb)	202010463	2	ENSG00000234678	ENST00000419190	738	ELF3-AS1	ELF3 antisense RNA 1 [Source:HGNC Symbol;Acc:HGNC:40211]
1	202023978	202024390	413	Distal Intergenic	202028692	1	ENSG00000232296	ENST00000453255	-4216	AL691482.1	LSM3 homolog, U6 small nuclear RNA associated (S. cerevisiae) (LSM3) pseudogene
1	202056537	202057103	567	Distal Intergenic	202070943	1	ENSG00000212512	ENST00000391210	-13738	Y_RNA	Y RNA [Source:RFAM;Acc:RF00019]
1	202105608	202105987	380	Distal Intergenic	202096978	1	ENSG00000227109	ENST00000416794	8849	CRIP1P3	cysteine rich protein 1 pseudogene 3 [Source:HGNC Symbol;Acc:HGNC:44518]
1	202888597	202889228	632	Promoter (<=1kb)	202889149	2	ENSG00000183155	ENST00000367262	0	RABIF	RAB interacting factor [Source:HGNC Symbol;Acc:HGNC:9797]
1	202927024	202927343	320	Promoter (<=1kb)	202927234	2	ENSG00000117153	ENST00000367261	0	KLHL12	kelch like family member 12 [Source:HGNC Symbol;Acc:HGNC:19360]
1	6701566	6702035	470	Promoter (<=1kb)	6701816	2	ENSG00000007923	ENST00000377577	0	DNAJC11	DnaJ heat shock protein family (Hsp40) member C11 [Source:HGNC Symbol;Acc:HGNC:25570]
1	202967154	202967504	351	Promoter (<=1kb)	202967257	2	ENSG00000159348	ENST00000367249	0	CYB5R1	cytochrome b5 reductase 1 [Source:HGNC Symbol;Acc:HGNC:13397]
1	203267688	203267966	279	Intron (ENST00000484834/ENSG00000133063, intron 1 of 11)	203272809	2	ENSG00000133063	ENST00000484834	4843	CHIT1	chitinase 1 [Source:HGNC Symbol;Acc:HGNC:1936]
1	203795518	203795838	321	Promoter (<=1kb)	203802173	1	ENSG00000058673	ENST00000466470	0	ZC3H11A	zinc finger CCCH-type containing 11A [Source:HGNC Symbol;Acc:HGNC:29093]
1	204080448	204080728	281	Promoter (2-3kb)	204116627	1	ENSG00000143842	ENST00000528591	2319	SOX13	SRY-box transcription factor 13 [Source:HGNC Symbol;Acc:HGNC:11192]
1	204411622	204411901	280	Promoter (<=1kb)	204411817	2	ENSG00000158615	ENST00000367188	0	PPP1R15B	protein phosphatase 1 regulatory subunit 15B [Source:HGNC Symbol;Acc:HGNC:14951]
1	204479693	204480143	451	Intron (ENST00000367187/ENSG00000133056, intron 2 of 33)	204490346	2	ENSG00000133056	ENST00000424712	10203	PIK3C2B	phosphatidylinositol-4-phosphate 3-kinase catalytic subunit type 2 beta [Source:HGNC Symbol;Acc:HGNC:8972]
1	204516353	204516708	356	Promoter (<=1kb)	204558119	1	ENSG00000198625	ENST00000367183	0	MDM4	MDM4 regulator of p53 [Source:HGNC Symbol;Acc:HGNC:6974]
1	205122115	205122482	368	Promoter (<=1kb)	205122015	2	ENSG00000117222	ENST00000367164	-100	RBBP5	RB binding protein 5, histone lysine methyltransferase complex subunit [Source:HGNC Symbol;Acc:HGNC:9888]
1	205456665	205457169	505	Promoter (<=1kb)	205456746	2	ENSG00000281406	ENST00000626538	0	BLACAT1	bladder cancer associated transcript 1 [Source:HGNC Symbol;Acc:HGNC:48597]
1	205528995	205529315	321	Promoter (<=1kb)	205531404	1	ENSG00000117266	ENST00000512008	0	CDK18	cyclin dependent kinase 18 [Source:HGNC Symbol;Acc:HGNC:8751]
1	960513	960904	392	Promoter (<=1kb)	965719	1	ENSG00000187961	ENST00000338591	0	KLHL17	kelch like family member 17 [Source:HGNC Symbol;Acc:HGNC:24023]
1	6784521	6784892	372	Promoter (<=1kb)	6784843	2	ENSG00000237436	ENST00000442889	0	CAMTA1-DT	CAMTA1 divergent transcript [Source:HGNC Symbol;Acc:HGNC:53020]
1	205631566	205632117	552	Promoter (<=1kb)	205631893	2	ENSG00000158711	ENST00000616704	0	ELK4	ETS transcription factor ELK4 [Source:HGNC Symbol;Acc:HGNC:3326]
1	205672072	205672393	322	Intron (ENST00000367145/ENSG00000158715, intron 1 of 4)	205680509	2	ENSG00000158715	ENST00000367145	8116	SLC45A3	solute carrier family 45 member 3 [Source:HGNC Symbol;Acc:HGNC:8642]
1	205749322	205749849	528	Promoter (<=1kb)	205750182	2	ENSG00000069275	ENST00000367142	333	NUCKS1	nuclear casein kinase and cyclin dependent kinase substrate 1 [Source:HGNC Symbol;Acc:HGNC:29923]
1	206909430	206909805	376	Promoter (<=1kb)	206909945	2	ENSG00000162894	ENST00000474041	140	FCMR	Fc fragment of IgM receptor [Source:HGNC Symbol;Acc:HGNC:14315]
1	207053074	207053361	288	Promoter (<=1kb)	207063167	1	ENSG00000123836	ENST00000464777	0	PFKFB2	6-phosphofructo-2-kinase/fructose-2,6-biphosphatase 2 [Source:HGNC Symbol;Acc:HGNC:8873]
1	207321539	207321811	273	Promoter (<=1kb)	207359713	1	ENSG00000196352	ENST00000391921	0	CD55	CD55 molecule (Cromer blood group) [Source:HGNC Symbol;Acc:HGNC:2665]
1	207868905	207869196	292	Promoter (<=1kb)	207869150	2	ENSG00000203709	ENST00000608023	0	MIR29B2CHG	MIR29B2 and MIR29C host gene [Source:HGNC Symbol;Acc:HGNC:32018]
1	207963464	207963772	309	Exon (ENST00000638446/ENSG00000284237, exon 3 of 5)	207969329	1	ENSG00000284237	ENST00000638446	4172	LINC02767	long intergenic non-protein coding RNA 2767 [Source:HGNC Symbol;Acc:HGNC:54287]
1	209747710	209748243	534	Distal Intergenic	209745214	1	ENSG00000236136	ENST00000429195	3337	ADORA2BP1	adenosine A2b receptor pseudogene 1 [Source:HGNC Symbol;Acc:HGNC:265]
1	210328889	210329361	473	Promoter (<=1kb)	210676290	1	ENSG00000054392	ENST00000261458	0	HHAT	hedgehog acyltransferase [Source:HGNC Symbol;Acc:HGNC:18270]
1	6962972	6963443	472	Intron (ENST00000303635/ENSG00000171735, intron 3 of 22)	7014279	2	ENSG00000237365	ENST00000456701	50836	AL512330.1	novel transcript, antisense to CAMTA1
1	211134058	211134563	506	Promoter (<=1kb)	211134129	2	ENSG00000143473	ENST00000367007	0	KCNH1	potassium voltage-gated channel subfamily H member 1 [Source:HGNC Symbol;Acc:HGNC:6250]
1	211515382	211515743	362	Distal Intergenic	211492917	1	ENSG00000223649	ENST00000417794	23127	AC105275.1	novel transcript
1	211579395	211579666	272	Promoter (<=1kb)	211579161	2	ENSG00000170385	ENST00000367001	-234	SLC30A1	solute carrier family 30 member 1 [Source:HGNC Symbol;Acc:HGNC:11012]
1	212285191	212286068	878	Promoter (<=1kb)	212361853	1	ENSG00000066027	ENST00000261461	0	PPP2R5A	protein phosphatase 2 regulatory subunit B'alpha [Source:HGNC Symbol;Acc:HGNC:9309]
1	214551742	214552202	461	Promoter (<=1kb)	214551602	2	ENSG00000152104	ENST00000491277	-140	PTPN14	protein tyrosine phosphatase non-receptor type 14 [Source:HGNC Symbol;Acc:HGNC:9647]
1	218674440	218674851	412	Distal Intergenic	218541899	2	ENSG00000212610	ENST00000391308	-132541	U3	Small nucleolar RNA U3 [Source:RFAM;Acc:RF00012]
1	220786886	220787164	279	Promoter (<=1kb)	220819659	1	ENSG00000186205	ENST00000366910	0	MTARC1	mitochondrial amidoxime reducing component 1 [Source:HGNC Symbol;Acc:HGNC:26189]
1	223845738	223846178	441	Promoter (<=1kb)	223845947	2	ENSG00000143514	ENST00000343537	0	TP53BP2	tumor protein p53 binding protein 2 [Source:HGNC Symbol;Acc:HGNC:12000]
1	224114018	224114383	366	Promoter (<=1kb)	224158150	1	ENSG00000143756	ENST00000424254	0	FBXO28	F-box protein 28 [Source:HGNC Symbol;Acc:HGNC:29046]
1	224183102	224183584	483	Promoter (<=1kb)	224193441	1	ENSG00000143753	ENST00000323699	0	DEGS1	delta 4-desaturase, sphingolipid 1 [Source:HGNC Symbol;Acc:HGNC:13709]
1	7783855	7784367	513	Promoter (<=1kb)	7803958	1	ENSG00000049246	ENST00000377541	0	PER3	period circadian regulator 3 [Source:HGNC Symbol;Acc:HGNC:8847]
1	224356635	224357131	497	Promoter (<=1kb)	224379452	1	ENSG00000143771	ENST00000366858	0	CNIH4	cornichon family AMPA receptor auxiliary protein 4 [Source:HGNC Symbol;Acc:HGNC:25013]
1	225652976	225653418	443	Promoter (<=1kb)	225653142	2	ENSG00000154380	ENST00000366844	0	ENAH	ENAH actin regulator [Source:HGNC Symbol;Acc:HGNC:18271]
1	225924110	225924710	601	Promoter (<=1kb)	225924110	2	ENSG00000143811	ENST00000612651	0	PYCR2	pyrroline-5-carboxylate reductase 2 [Source:HGNC Symbol;Acc:HGNC:30262]
1	225999192	225999606	415	Promoter (<=1kb)	225999343	2	ENSG00000143751	ENST00000272091	0	SDE2	SDE2 telomere maintenance homolog [Source:HGNC Symbol;Acc:HGNC:26643]
1	226062463	226062867	405	Promoter (<=1kb)	226067269	1	ENSG00000163041	ENST00000366814	0	H3-3A	H3.3 histone A [Source:HGNC Symbol;Acc:HGNC:4764]
1	226109773	226110183	411	Distal Intergenic	226127346	1	ENSG00000270598	ENST00000605837	-16995	AL512343.1	chromosome 17 open reading frame 89 (C17orf89) pseudogene
1	226121690	226122053	364	Distal Intergenic	226127346	1	ENSG00000270598	ENST00000605837	-5125	AL512343.1	chromosome 17 open reading frame 89 (C17orf89) pseudogene
1	226407711	226408134	424	Promoter (<=1kb)	226408093	2	ENSG00000143799	ENST00000366794	0	PARP1	poly(ADP-ribose) polymerase 1 [Source:HGNC Symbol;Acc:HGNC:270]
1	226939974	226940299	326	Promoter (<=1kb)	226987544	1	ENSG00000163050	ENST00000366778	0	COQ8A	coenzyme Q8A [Source:HGNC Symbol;Acc:HGNC:16812]
1	227318543	227318824	282	Promoter (<=1kb)	227318474	2	ENSG00000143776	ENST00000366769	-69	CDC42BPA	CDC42 binding protein kinase alpha [Source:HGNC Symbol;Acc:HGNC:1737]
1	7961640	7961935	296	Promoter (<=1kb)	7971048	1	ENSG00000116288	ENST00000460192	0	PARK7	Parkinsonism associated deglycase [Source:HGNC Symbol;Acc:HGNC:16369]
1	228082567	228082972	406	Promoter (<=1kb)	228099211	1	ENSG00000143761	ENST00000540651	0	ARF1	ADP ribosylation factor 1 [Source:HGNC Symbol;Acc:HGNC:652]
1	228139640	228140525	886	Promoter (<=1kb)	228148840	1	ENSG00000143774	ENST00000366730	0	GUK1	guanylate kinase 1 [Source:HGNC Symbol;Acc:HGNC:4693]
1	228165351	228166403	1053	Promoter (<=1kb)	228182257	1	ENSG00000181873	ENST00000366711	0	IBA57	iron-sulfur cluster assembly factor IBA57 [Source:HGNC Symbol;Acc:HGNC:27302]
1	228487242	228487695	454	Promoter (<=1kb)	228496188	1	ENSG00000168159	ENST00000305943	0	RNF187	ring finger protein 187 [Source:HGNC Symbol;Acc:HGNC:27146]
1	228735308	228735590	283	Promoter (<=1kb)	228746664	1	ENSG00000116574	ENST00000366691	0	RHOU	ras homolog family member U [Source:HGNC Symbol;Acc:HGNC:17794]
1	229558795	229559142	348	Promoter (<=1kb)	229558707	2	ENSG00000135776	ENST00000344517	-88	ABCB10	ATP binding cassette subfamily B member 10 [Source:HGNC Symbol;Acc:HGNC:41]
1	230066730	230067569	840	Promoter (<=1kb)	230282122	1	ENSG00000143641	ENST00000366672	0	GALNT2	polypeptide N-acetylgalactosaminyltransferase 2 [Source:HGNC Symbol;Acc:HGNC:4124]
1	230104642	230105073	432	Intron (ENST00000494106/ENSG00000143641, intron 1 of 6)	230092033	1	ENSG00000143641	ENST00000488903	37383	GALNT2	polypeptide N-acetylgalactosaminyltransferase 2 [Source:HGNC Symbol;Acc:HGNC:4124]
1	230868048	230868731	684	Promoter (<=1kb)	230868521	2	ENSG00000119280	ENST00000366663	0	C1orf198	chromosome 1 open reading frame 198 [Source:HGNC Symbol;Acc:HGNC:25900]
1	231422364	231422684	321	Promoter (<=1kb)	231422287	2	ENSG00000135766	ENST00000366641	-77	EGLN1	egl-9 family hypoxia inducible factor 1 [Source:HGNC Symbol;Acc:HGNC:1232]
1	8117918	8118414	497	Intron (ENST00000445300/ENSG00000238290, intron 2 of 2)	8058463	2	ENSG00000232848	ENST00000399343	-59455	AL034417.1	ribosomal protein L7a (RPL7A) pseudogene
1	231528344	231528720	377	Promoter (<=1kb)	231561229	1	ENSG00000116918	ENST00000413309	0	TSNAX	translin associated factor X [Source:HGNC Symbol;Acc:HGNC:12380]
1	233327266	233327777	512	Promoter (<=1kb)	233385148	1	ENSG00000143674	ENST00000366624	0	MAP3K21	mitogen-activated protein kinase kinase kinase 21 [Source:HGNC Symbol;Acc:HGNC:29798]
1	233367355	233367706	352	Intron (ENST00000366624/ENSG00000143674, intron 5 of 9)	233385147	1	ENSG00000143674	ENST00000366622	-8077	MAP3K21	mitogen-activated protein kinase kinase kinase 21 [Source:HGNC Symbol;Acc:HGNC:29798]
1	233904595	233904946	352	Promoter (<=1kb)	234324511	1	ENSG00000183780	ENST00000366618	0	SLC35F3	solute carrier family 35 member F3 [Source:HGNC Symbol;Acc:HGNC:23616]
1	233908892	233909508	617	Promoter (2-3kb)	233905931	2	ENSG00000287921	ENST00000654531	-2961	AL713868.1	novel transcript, antisense to SLC35F3
1	234478255	234478776	522	Promoter (<=1kb)	234479179	2	ENSG00000059588	ENST00000040877	403	TARBP1	TAR (HIV-1) RNA binding protein 1 [Source:HGNC Symbol;Acc:HGNC:11568]
1	234599839	234600128	290	Distal Intergenic	234593402	1	ENSG00000212144	ENST00000390842	6564	U8	U8 small nucleolar RNA [Source:RFAM;Acc:RF00096]
1	234610853	234611227	375	Promoter (1-2kb)	234609525	2	ENSG00000168264	ENST00000366610	-1328	IRF2BP2	interferon regulatory factor 2 binding protein 2 [Source:HGNC Symbol;Acc:HGNC:21729]
1	235128773	235129076	304	Promoter (<=1kb)	235128837	2	ENSG00000173726	ENST00000366607	0	TOMM20	translocase of outer mitochondrial membrane 20 [Source:HGNC Symbol;Acc:HGNC:20947]
1	235367300	235367689	390	Promoter (<=1kb)	235448966	1	ENSG00000284770	ENST00000651186	0	TBCE	tubulin folding cofactor E [Source:HGNC Symbol;Acc:HGNC:11582]
1	8197577	8198068	492	Distal Intergenic	8215207	1	ENSG00000227634	ENST00000670361	-3450	LINC01714	long intergenic non-protein coding RNA 1714 [Source:HGNC Symbol;Acc:HGNC:52501]
1	235866467	235867050	584	Promoter (<=1kb)	235866906	2	ENSG00000143669	ENST00000389793	0	LYST	lysosomal trafficking regulator [Source:HGNC Symbol;Acc:HGNC:1968]
1	236281917	236282215	299	Promoter (<=1kb)	236281958	2	ENSG00000086619	ENST00000354619	0	ERO1B	endoplasmic reticulum oxidoreductase 1 beta [Source:HGNC Symbol;Acc:HGNC:14355]
1	241640259	241640671	413	Promoter (<=1kb)	241640369	2	ENSG00000054277	ENST00000366554	0	OPN3	opsin 3 [Source:HGNC Symbol;Acc:HGNC:14007]
1	241847859	241848138	280	Promoter (<=1kb)	241850460	1	ENSG00000174371	ENST00000519225	0	EXO1	exonuclease 1 [Source:HGNC Symbol;Acc:HGNC:3511]
1	243255276	243255589	314	Promoter (<=1kb)	243255281	2	ENSG00000143702	ENST00000366542	0	CEP170	centrosomal protein 170 [Source:HGNC Symbol;Acc:HGNC:28920]
1	243255864	243256320	457	Promoter (<=1kb)	243286397	1	ENSG00000054282	ENST00000490065	0	SDCCAG8	SHH signaling and ciliogenesis regulator SDCCAG8 [Source:HGNC Symbol;Acc:HGNC:10671]
1	244451869	244452419	551	Promoter (<=1kb)	244451909	2	ENSG00000035687	ENST00000366535	0	ADSS2	adenylosuccinate synthase 2 [Source:HGNC Symbol;Acc:HGNC:292]
1	244652716	244653306	591	Promoter (<=1kb)	244705951	1	ENSG00000121644	ENST00000263831	0	DESI2	desumoylating isopeptidase 2 [Source:HGNC Symbol;Acc:HGNC:24264]
1	244835253	244835674	422	Promoter (<=1kb)	244843252	1	ENSG00000203667	ENST00000366528	0	COX20	cytochrome c oxidase assembly factor COX20 [Source:HGNC Symbol;Acc:HGNC:26970]
1	244863017	244863350	334	Promoter (<=1kb)	244863106	2	ENSG00000153187	ENST00000440865	0	HNRNPU	heterogeneous nuclear ribonucleoprotein U [Source:HGNC Symbol;Acc:HGNC:5048]
1	8317746	8318055	310	Promoter (<=1kb)	8344165	1	ENSG00000162426	ENST00000471889	0	SLC45A1	solute carrier family 45 member 1 [Source:HGNC Symbol;Acc:HGNC:17939]
1	244864470	244864769	300	Promoter (<=1kb)	244864531	2	ENSG00000153187	ENST00000649899	0	HNRNPU	heterogeneous nuclear ribonucleoprotein U [Source:HGNC Symbol;Acc:HGNC:5048]
1	244970772	244971361	590	Promoter (<=1kb)	244971088	2	ENSG00000272195	ENST00000607453	0	AL356512.1	novel transcript, antisense to EFCAB2
1	246507011	246507550	540	Promoter (<=1kb)	246507279	2	ENSG00000185420	ENST00000490107	0	SMYD3	SET and MYND domain containing 3 [Source:HGNC Symbol;Acc:HGNC:15513]
1	246931958	246932279	322	Promoter (<=1kb)	246931948	2	ENSG00000153207	ENST00000648844	-10	AHCTF1	AT-hook containing transcription factor 1 [Source:HGNC Symbol;Acc:HGNC:24618]
1	247857340	247857650	311	Promoter (<=1kb)	247880138	1	ENSG00000162722	ENST00000366481	153	TRIM58	tripartite motif containing 58 [Source:HGNC Symbol;Acc:HGNC:24150]
1	248873634	248874399	766	Distal Intergenic	248864796	1	ENSG00000227237	ENST00000417047	14470	AL672291.1	novel transcript
1	248906565	248906929	365	Promoter (<=1kb)	248917401	1	ENSG00000185220	ENST00000462488	193	PGBD2	piggyBac transposable element derived 2 [Source:HGNC Symbol;Acc:HGNC:19399]
1	8878226	8878767	542	Promoter (<=1kb)	8878686	2	ENSG00000074800	ENST00000234590	0	ENO1	enolase 1 [Source:HGNC Symbol;Acc:HGNC:3350]
1	9128824	9129282	459	Promoter (<=1kb)	9129102	2	ENSG00000180758	ENST00000377411	0	GPR157	G protein-coupled receptor 157 [Source:HGNC Symbol;Acc:HGNC:23687]
1	9182026	9182403	378	Promoter (<=1kb)	9182392	2	ENSG00000228526	ENST00000635687	0	MIR34AHG	MIR34A host gene [Source:HGNC Symbol;Acc:HGNC:51913]
1	1019328	1019897	570	Promoter (<=1kb)	1056116	1	ENSG00000188157	ENST00000379370	-223	AGRN	agrin [Source:HGNC Symbol;Acc:HGNC:329]
1	9234358	9234642	285	Promoter (<=1kb)	9271337	1	ENSG00000049239	ENST00000377403	-132	H6PD	hexose-6-phosphate dehydrogenase/glucose 1-dehydrogenase [Source:HGNC Symbol;Acc:HGNC:4795]
1	9588552	9589076	525	Promoter (<=1kb)	9614877	1	ENSG00000188807	ENST00000340381	0	TMEM201	transmembrane protein 201 [Source:HGNC Symbol;Acc:HGNC:33719]
1	9689159	9689684	526	Promoter (<=1kb)	9691946	1	ENSG00000171608	ENST00000484851	983	PIK3CD	phosphatidylinositol-4,5-bisphosphate 3-kinase catalytic subunit delta [Source:HGNC Symbol;Acc:HGNC:8977]
1	9910216	9910663	448	Promoter (<=1kb)	9910269	2	ENSG00000178585	ENST00000377263	0	CTNNBIP1	catenin beta interacting protein 1 [Source:HGNC Symbol;Acc:HGNC:16913]
1	9943144	9943599	456	Promoter (<=1kb)	9943391	2	ENSG00000162441	ENST00000377223	0	LZIC	leucine zipper and CTNNBIP1 domain containing [Source:HGNC Symbol;Acc:HGNC:17497]
1	10032333	10033117	785	Promoter (<=1kb)	10180367	1	ENSG00000130939	ENST00000253251	0	UBE4B	ubiquitination factor E4B [Source:HGNC Symbol;Acc:HGNC:12500]
1	10398724	10399460	737	Promoter (<=1kb)	10400008	1	ENSG00000142657	ENST00000487775	0	PGD	phosphogluconate dehydrogenase [Source:HGNC Symbol;Acc:HGNC:8891]
1	10430285	10430816	532	Promoter (<=1kb)	10442808	1	ENSG00000175279	ENST00000309048	0	CENPS	centromere protein S [Source:HGNC Symbol;Acc:HGNC:23163]
1	10474910	10475401	492	Promoter (<=1kb)	10630758	1	ENSG00000142655	ENST00000356607	0	PEX14	peroxisomal biogenesis factor 14 [Source:HGNC Symbol;Acc:HGNC:8856]
1	10796438	10796830	393	Promoter (<=1kb)	10796646	2	ENSG00000130940	ENST00000377022	0	CASZ1	castor zinc finger 1 [Source:HGNC Symbol;Acc:HGNC:26002]
1	1021263	1021700	438	Promoter (1-2kb)	1056118	1	ENSG00000188157	ENST00000620552	1140	AGRN	agrin [Source:HGNC Symbol;Acc:HGNC:329]
1	11099432	11100098	667	Promoter (<=1kb)	11099869	2	ENSG00000171824	ENST00000304457	0	EXOSC10	exosome component 10 [Source:HGNC Symbol;Acc:HGNC:9138]
1	11478722	11479175	454	Promoter (<=1kb)	11537551	1	ENSG00000204624	ENST00000294484	0	DISP3	dispatched RND transporter family member 3 [Source:HGNC Symbol;Acc:HGNC:29251]
1	11805610	11806448	839	Promoter (<=1kb)	11843143	1	ENSG00000011021	ENST00000312413	0	CLCN6	chloride voltage-gated channel 6 [Source:HGNC Symbol;Acc:HGNC:2024]
1	11908578	11909179	602	Promoter (<=1kb)	11914298	1	ENSG00000285646	ENST00000660618	426	AL021155.4	novel transcript
1	11980000	11980540	541	Promoter (<=1kb)	12013514	1	ENSG00000116688	ENST00000444836	0	MFN2	mitofusin 2 [Source:HGNC Symbol;Acc:HGNC:16877]
1	12019174	12019836	663	Promoter (<=1kb)	12029855	1	ENSG00000116691	ENST00000478749	0	MIIP	migration and invasion inhibitory protein [Source:HGNC Symbol;Acc:HGNC:25715]
1	12478187	12478505	319	Promoter (<=1kb)	12506972	1	ENSG00000048707	ENST00000645148	-44	VPS13D	vacuolar protein sorting 13 homolog D [Source:HGNC Symbol;Acc:HGNC:23595]
1	13749607	13750018	412	Promoter (<=1kb)	13823419	1	ENSG00000116731	ENST00000505823	171	PRDM2	PR/SET domain 2 [Source:HGNC Symbol;Acc:HGNC:9347]
1	15247220	15247595	376	Promoter (<=1kb)	15398126	1	ENSG00000142621	ENST00000358897	0	FHAD1	forkhead associated phosphopeptide binding domain 1 [Source:HGNC Symbol;Acc:HGNC:29408]
1	15409689	15410011	323	Promoter (<=1kb)	15430339	1	ENSG00000142634	ENST00000375980	0	EFHD2	EF-hand domain family member D2 [Source:HGNC Symbol;Acc:HGNC:28670]
1	1068418	1068714	297	Exon (ENST00000412397/ENSG00000217801, exon 9 of 10)	1066441	1	ENSG00000217801	ENST00000451054	3900	AL390719.1	protein tyrosine phosphatase family pseudogene
1	15524111	15525228	1118	Promoter (<=1kb)	15524445	2	ENSG00000132906	ENST00000546424	0	CASP9	caspase 9 [Source:HGNC Symbol;Acc:HGNC:1511]
1	15526488	15527027	540	Promoter (<=1kb)	15566595	1	ENSG00000116138	ENST00000375838	0	DNAJC16	DnaJ heat shock protein family (Hsp40) member C16 [Source:HGNC Symbol;Acc:HGNC:29157]
1	15798873	15799363	491	Distal Intergenic	15793285	1	ENSG00000224321	ENST00000431782	6077	RPL12P14	ribosomal protein L12 pseudogene 14 [Source:HGNC Symbol;Acc:HGNC:36495]
1	15800202	15800719	518	Distal Intergenic	15793285	1	ENSG00000224321	ENST00000431782	7406	RPL12P14	ribosomal protein L12 pseudogene 14 [Source:HGNC Symbol;Acc:HGNC:36495]
1	15835807	15836270	464	Promoter (<=1kb)	15928557	1	ENSG00000065526	ENST00000673875	0	SPEN	spen family transcriptional repressor [Source:HGNC Symbol;Acc:HGNC:17575]
1	16143644	16144084	441	Promoter (2-3kb)	16146450	2	ENSG00000142627	ENST00000480202	2366	EPHA2	EPH receptor A2 [Source:HGNC Symbol;Acc:HGNC:3386]
1	16145192	16145545	354	Promoter (<=1kb)	16146450	2	ENSG00000142627	ENST00000480202	905	EPHA2	EPH receptor A2 [Source:HGNC Symbol;Acc:HGNC:3386]
1	16145880	16146270	391	Promoter (<=1kb)	16146450	2	ENSG00000142627	ENST00000480202	180	EPHA2	EPH receptor A2 [Source:HGNC Symbol;Acc:HGNC:3386]
1	16155809	16156398	590	Promoter (<=1kb)	16156069	2	ENSG00000142627	ENST00000358432	0	EPHA2	EPH receptor A2 [Source:HGNC Symbol;Acc:HGNC:3386]
1	16173064	16173886	823	Distal Intergenic	16161883	1	ENSG00000224621	ENST00000426353	13798	AL451042.1	novel transcript
1	1069330	1069614	285	Exon (ENST00000412397/ENSG00000217801, exon 10 of 10)	1074306	2	ENSG00000237330	ENST00000453464	4692	RNF223	ring finger protein 223 [Source:HGNC Symbol;Acc:HGNC:40020]
1	16181796	16182117	322	Distal Intergenic	16198357	1	ENSG00000234166	ENST00000457809	-15737	ARHGEF19-AS1	ARHGEF19 antisense RNA 1 [Source:HGNC Symbol;Acc:HGNC:39996]
1	16206629	16207159	531	Promoter (<=1kb)	16207011	2	ENSG00000142632	ENST00000478117	0	ARHGEF19	Rho guanine nucleotide exchange factor 19 [Source:HGNC Symbol;Acc:HGNC:26604]
1	16613263	16613942	680	Promoter (<=1kb)	16613487	2	ENSG00000219481	ENST00000430580	0	NBPF1	NBPF member 1 [Source:HGNC Symbol;Acc:HGNC:26088]
1	16700353	16700723	371	Promoter (<=1kb)	16705594	1	ENSG00000279151	ENST00000624517	-823	AL021920.1	novel transcript
1	16701107	16701620	514	Promoter (<=1kb)	16705594	1	ENSG00000279151	ENST00000624517	0	AL021920.1	novel transcript
1	16707755	16708103	349	Promoter (2-3kb)	16710619	2	ENSG00000268869	ENST00000492551	2516	ESPNP	espin pseudogene [Source:HGNC Symbol;Acc:HGNC:23285]
1	17439489	17439943	455	Promoter (<=1kb)	17439677	2	ENSG00000179051	ENST00000375436	0	RCC2	regulator of chromosome condensation 2 [Source:HGNC Symbol;Acc:HGNC:30297]
1	19011030	19011337	308	Distal Intergenic	18956676	2	ENSG00000169991	ENST00000455833	-54354	IFFO2	intermediate filament family orphan 2 [Source:HGNC Symbol;Acc:HGNC:27006]
1	19251522	19252082	561	Promoter (<=1kb)	19260128	1	ENSG00000053372	ENST00000330263	0	MRTO4	MRT4 homolog, ribosome maturation factor [Source:HGNC Symbol;Acc:HGNC:18477]
1	19485271	19485610	340	Promoter (<=1kb)	19485539	2	ENSG00000077549	ENST00000264202	0	CAPZB	capping actin protein of muscle Z-line subunit beta [Source:HGNC Symbol;Acc:HGNC:1491]
1	1115959	1116514	556	Promoter (<=1kb)	1116081	2	ENSG00000131591	ENST00000379339	0	C1orf159	chromosome 1 open reading frame 159 [Source:HGNC Symbol;Acc:HGNC:26062]
1	19882239	19882611	373	Promoter (<=1kb)	19912945	1	ENSG00000169914	ENST00000375120	0	OTUD3	OTU deubiquitinase 3 [Source:HGNC Symbol;Acc:HGNC:29038]
1	20786624	20787442	819	Promoter (<=1kb)	20787307	2	ENSG00000127483	ENST00000438032	0	HP1BP3	heterochromatin protein 1 binding protein 3 [Source:HGNC Symbol;Acc:HGNC:24973]
1	21176587	21176948	362	Promoter (<=1kb)	21176888	2	ENSG00000075151	ENST00000374935	0	EIF4G3	eukaryotic translation initiation factor 4 gamma 3 [Source:HGNC Symbol;Acc:HGNC:3298]
1	21782571	21783645	1075	Promoter (<=1kb)	21783149	2	ENSG00000090686	ENST00000308271	0	USP48	ubiquitin specific peptidase 48 [Source:HGNC Symbol;Acc:HGNC:18533]
1	21869793	21870123	331	Promoter (2-3kb)	21872377	2	ENSG00000142798	ENST00000644714	2254	HSPG2	heparan sulfate proteoglycan 2 [Source:HGNC Symbol;Acc:HGNC:5273]
1	22710667	22710954	288	Promoter (<=1kb)	22891265	1	ENSG00000133216	ENST00000544305	0	EPHB2	EPH receptor B2 [Source:HGNC Symbol;Acc:HGNC:3393]
1	23019207	23019493	287	Promoter (<=1kb)	23083672	1	ENSG00000004487	ENST00000465864	0	KDM1A	lysine demethylase 1A [Source:HGNC Symbol;Acc:HGNC:29079]
1	23177450	23177996	547	Promoter (<=1kb)	23177808	2	ENSG00000169641	ENST00000302291	0	LUZP1	leucine zipper protein 1 [Source:HGNC Symbol;Acc:HGNC:14985]
1	23344280	23344884	605	Promoter (<=1kb)	23344284	2	ENSG00000125944	ENST00000302271	0	HNRNPR	heterogeneous nuclear ribonucleoprotein R [Source:HGNC Symbol;Acc:HGNC:5047]
1	23534677	23534978	302	Distal Intergenic	23531233	2	ENSG00000007968	ENST00000361729	-3444	E2F2	E2F transcription factor 2 [Source:HGNC Symbol;Acc:HGNC:3114]
2	46705	46981	277	Promoter (<=1kb)	46870	2	ENSG00000184731	ENST00000461026	0	FAM110C	family with sequence similarity 110 member C [Source:HGNC Symbol;Acc:HGNC:33340]
2	676723	677337	615	Promoter (<=1kb)	676787	2	ENSG00000151353	ENST00000461640	0	TMEM18	transmembrane protein 18 [Source:HGNC Symbol;Acc:HGNC:25257]
2	3377572	3377911	340	Promoter (<=1kb)	3377830	2	ENSG00000032389	ENST00000398659	0	EIPR1	EARP complex and GARP complex interacting protein 1 [Source:HGNC Symbol;Acc:HGNC:12383]
2	3518595	3519035	441	Promoter (<=1kb)	3523197	1	ENSG00000235078	ENST00000450917	-240	AC231981.1	novel transcript, antisense to ADI1
2	3558340	3558795	456	Promoter (<=1kb)	3564842	1	ENSG00000234171	ENST00000664922	0	RNASEH1-AS1	RNASEH1 antisense RNA 1 [Source:HGNC Symbol;Acc:HGNC:49289]
2	8583789	8584068	280	Promoter (<=1kb)	8583798	2	ENSG00000236008	ENST00000648900	0	LINC01814	long intergenic non-protein coding RNA 1814 [Source:HGNC Symbol;Acc:HGNC:52618]
2	8628508	8628971	464	Distal Intergenic	8622942	2	ENSG00000231083	ENST00000425678	-5566	AC011747.1	novel transcript
2	8633777	8634057	281	Distal Intergenic	8622942	2	ENSG00000231083	ENST00000425678	-10835	AC011747.1	novel transcript
2	8678724	8679240	517	Promoter (<=1kb)	8684453	1	ENSG00000115738	ENST00000234091	0	ID2	inhibitor of DNA binding 2 [Source:HGNC Symbol;Acc:HGNC:5361]
2	8837223	8837678	456	Promoter (<=1kb)	8837630	2	ENSG00000134313	ENST00000569008	0	KIDINS220	kinase D interacting substrate 220 [Source:HGNC Symbol;Acc:HGNC:29508]
2	9206370	9206803	434	Promoter (<=1kb)	9405683	1	ENSG00000151693	ENST00000315273	0	ASAP2	ArfGAP with SH3 domain, ankyrin repeat and PH domain 2 [Source:HGNC Symbol;Acc:HGNC:2721]
2	9423251	9423634	384	Promoter (<=1kb)	9423528	2	ENSG00000119185	ENST00000355346	0	ITGB1BP1	integrin subunit beta 1 binding protein 1 [Source:HGNC Symbol;Acc:HGNC:23927]
2	9555723	9555994	272	Promoter (<=1kb)	9555830	2	ENSG00000151694	ENST00000310823	0	ADAM17	ADAM metallopeptidase domain 17 [Source:HGNC Symbol;Acc:HGNC:195]
2	9630404	9631150	747	Promoter (<=1kb)	9630997	2	ENSG00000134308	ENST00000238081	0	YWHAQ	tyrosine 3-monooxygenase/tryptophan 5-monooxygenase activation protein theta [Source:HGNC Symbol;Acc:HGNC:12854]
2	9843416	9843763	348	Promoter (<=1kb)	9846113	1	ENSG00000115750	ENST00000625239	0	TAF1B	TATA-box binding protein associated factor, RNA polymerase I subunit B [Source:HGNC Symbol;Acc:HGNC:11533]
2	9951324	9951875	552	Promoter (<=1kb)	9961082	1	ENSG00000134317	ENST00000439493	0	GRHL1	grainyhead like transcription factor 1 [Source:HGNC Symbol;Acc:HGNC:17923]
2	10043605	10044186	582	Promoter (<=1kb)	10047879	1	ENSG00000172059	ENST00000448523	0	KLF11	Kruppel like factor 11 [Source:HGNC Symbol;Acc:HGNC:11811]
2	10097412	10097763	352	Distal Intergenic	10090319	2	ENSG00000212558	ENST00000391256	-7093	AC104794.1
2	10302560	10302875	316	Promoter (<=1kb)	10419847	1	ENSG00000115756	ENST00000423674	-14	HPCAL1	hippocalcin like 1 [Source:HGNC Symbol;Acc:HGNC:5145]
2	10448189	10448699	511	Promoter (<=1kb)	10448327	2	ENSG00000115758	ENST00000234111	0	ODC1	ornithine decarboxylase 1 [Source:HGNC Symbol;Acc:HGNC:8109]
2	10812622	10813221	600	Promoter (<=1kb)	10812785	2	ENSG00000143870	ENST00000272227	0	PDIA6	protein disulfide isomerase family A member 6 [Source:HGNC Symbol;Acc:HGNC:30168]
2	11344491	11345536	1046	Promoter (<=1kb)	11344636	2	ENSG00000134318	ENST00000315872	0	ROCK2	Rho associated coiled-coil containing protein kinase 2 [Source:HGNC Symbol;Acc:HGNC:10252]
2	18560128	18560630	503	Promoter (<=1kb)	18560653	2	ENSG00000240857	ENST00000381249	23	RDH14	retinol dehydrogenase 14 [Source:HGNC Symbol;Acc:HGNC:19979]
2	19507143	19507461	319	Intron (ENST00000641680/ENSG00000237992, intron 5 of 5)	19488920	1	ENSG00000237992	ENST00000663794	27200	LINC01808	long intergenic non-protein coding RNA 1808 [Source:HGNC Symbol;Acc:HGNC:52611]
2	19901570	19902077	508	Promoter (<=1kb)	19901983	2	ENSG00000183891	ENST00000333610	0	TTC32	tetratricopeptide repeat domain 32 [Source:HGNC Symbol;Acc:HGNC:32954]
2	20224461	20225183	723	Promoter (<=1kb)	20225130	2	ENSG00000115884	ENST00000254351	0	SDC1	syndecan 1 [Source:HGNC Symbol;Acc:HGNC:10658]
2	20350666	20351139	474	Promoter (<=1kb)	20350850	2	ENSG00000055917	ENST00000361078	0	PUM2	pumilio RNA binding family member 2 [Source:HGNC Symbol;Acc:HGNC:14958]
2	20579135	20579413	279	Intron (ENST00000446825/ENSG00000118960, intron 5 of 5)	20586686	2	ENSG00000269976	ENST00000602736	7273	AC012065.2	novel transcript
2	20584461	20584778	318	Promoter (1-2kb)	20586686	2	ENSG00000269976	ENST00000602736	1908	AC012065.2	novel transcript
2	23481073	23481389	317	Intron (ENST00000486442/ENSG00000119771, intron 2 of 13)	23524344	2	ENSG00000224361	ENST00000430988	42955	AC011239.1	novel transcript, antisense to KLHL29
2	23926434	23927425	992	Promoter (<=1kb)	23927123	2	ENSG00000119778	ENST00000238789	0	ATAD2B	ATPase family AAA domain containing 2B [Source:HGNC Symbol;Acc:HGNC:29230]
2	24076424	24076869	446	Promoter (<=1kb)	24097468	1	ENSG00000219626	ENST00000469867	0	FAM228B	family with sequence similarity 228 member B [Source:HGNC Symbol;Acc:HGNC:24736]
2	24360292	24360710	419	Promoter (<=1kb)	24360309	2	ENSG00000198399	ENST00000361999	0	ITSN2	intersectin 2 [Source:HGNC Symbol;Acc:HGNC:6184]
2	24971686	24972008	323	Promoter (<=1kb)	24971955	2	ENSG00000115137	ENST00000264711	0	DNAJC27	DnaJ heat shock protein family (Hsp40) member C27 [Source:HGNC Symbol;Acc:HGNC:30290]
2	25673499	25673853	355	Promoter (<=1kb)	25673550	2	ENSG00000138101	ENST00000398951	0	DTNB	dystrobrevin beta [Source:HGNC Symbol;Acc:HGNC:3058]
2	26033977	26034344	368	Promoter (<=1kb)	26137454	1	ENSG00000084733	ENST00000264710	0	RAB10	RAB10, member RAS oncogene family [Source:HGNC Symbol;Acc:HGNC:9759]
2	26345733	26346309	577	Promoter (<=1kb)	26395891	1	ENSG00000138018	ENST00000613142	0	SELENOI	selenoprotein I [Source:HGNC Symbol;Acc:HGNC:29361]
2	26764138	26764468	331	Promoter (<=1kb)	26794589	1	ENSG00000115163	ENST00000475662	0	CENPA	centromere protein A [Source:HGNC Symbol;Acc:HGNC:1851]
2	26970520	26970802	283	Promoter (<=1kb)	27022619	1	ENSG00000084764	ENST00000494788	0	MAPRE3	microtubule associated protein RP/EB family member 3 [Source:HGNC Symbol;Acc:HGNC:6892]
2	27010870	27011235	366	Promoter (1-2kb)	27009807	2	ENSG00000230286	ENST00000416226	-1063	AC013472.1	novel transcript
2	27071541	27071883	343	Promoter (<=1kb)	27071649	2	ENSG00000228474	ENST00000447619	0	OST4	oligosaccharyltransferase complex subunit 4, non-catalytic [Source:HGNC Symbol;Acc:HGNC:32483]
2	27211923	27212511	589	Promoter (<=1kb)	27212268	2	ENSG00000138074	ENST00000310574	0	SLC5A6	solute carrier family 5 member 6 [Source:HGNC Symbol;Acc:HGNC:11041]
2	27217178	27217671	494	Promoter (<=1kb)	27243943	1	ENSG00000084774	ENST00000264705	0	CAD	carbamoyl-phosphate synthetase 2, aspartate transcarbamylase, and dihydroorotase [Source:HGNC Symbol;Acc:HGNC:1424]
2	27370008	27370538	531	Promoter (<=1kb)	27370338	2	ENSG00000115211	ENST00000347454	0	EIF2B4	eukaryotic translation initiation factor 2B subunit delta [Source:HGNC Symbol;Acc:HGNC:3260]
2	27409351	27409853	503	Promoter (<=1kb)	27409555	2	ENSG00000115241	ENST00000472077	0	PPM1G	protein phosphatase, Mg2+/Mn2+ dependent 1G [Source:HGNC Symbol;Acc:HGNC:9278]
2	27428619	27429121	503	Promoter (<=1kb)	27442259	1	ENSG00000115216	ENST00000379852	0	NRBP1	nuclear receptor binding protein 1 [Source:HGNC Symbol;Acc:HGNC:7993]
2	27442128	27442427	300	Promoter (<=1kb)	27446481	1	ENSG00000157992	ENST00000543753	0	KRTCAP3	keratinocyte associated protein 3 [Source:HGNC Symbol;Acc:HGNC:28943]
2	27489790	27490077	288	Promoter (<=1kb)	27489805	2	ENSG00000138002	ENST00000675925	0	IFT172	intraflagellar transport 172 [Source:HGNC Symbol;Acc:HGNC:30391]
2	27721408	27721798	391	Distal Intergenic	27715732	2	ENSG00000205334	ENST00000379677	-5676	LINC01460	long intergenic non-protein coding RNA 1460 [Source:HGNC Symbol;Acc:HGNC:50858]
2	27765987	27766347	361	Distal Intergenic	27779734	1	ENSG00000243147	ENST00000379666	-5370	MRPL33	mitochondrial ribosomal protein L33 [Source:HGNC Symbol;Acc:HGNC:14487]
2	28392066	28392921	856	Promoter (<=1kb)	28408802	1	ENSG00000075426	ENST00000460736	0	FOSL2	FOS like 2, AP-1 transcription factor subunit [Source:HGNC Symbol;Acc:HGNC:3798]
2	28393520	28393852	333	Promoter (<=1kb)	28417317	1	ENSG00000075426	ENST00000264716	662	FOSL2	FOS like 2, AP-1 transcription factor subunit [Source:HGNC Symbol;Acc:HGNC:3798]
2	28566849	28567283	435	Promoter (<=1kb)	28578147	1	ENSG00000163803	ENST00000485642	406	PLB1	phospholipase B1 [Source:HGNC Symbol;Acc:HGNC:30041]
2	28894294	28894760	467	Promoter (<=1kb)	28948219	1	ENSG00000163811	ENST00000407426	0	WDR43	WD repeat domain 43 [Source:HGNC Symbol;Acc:HGNC:28945]
2	28947906	28948180	275	3' UTR	29033520	1	ENSG00000189350	ENST00000401723	-8431	TOGARAM2	TOG array regulator of axonemal microtubules 2 [Source:HGNC Symbol;Acc:HGNC:33715]
2	30447325	30447677	353	Promoter (<=1kb)	30533297	1	ENSG00000172954	ENST00000497423	0	LCLAT1	lysocardiolipin acyltransferase 1 [Source:HGNC Symbol;Acc:HGNC:26756]
2	32063278	32063882	605	Promoter (<=1kb)	32157637	1	ENSG00000021574	ENST00000315285	0	SPAST	spastin [Source:HGNC Symbol;Acc:HGNC:11233]
2	32356751	32357213	463	Promoter (<=1kb)	32618899	1	ENSG00000115760	ENST00000421745	0	BIRC6	baculoviral IAP repeat containing 6 [Source:HGNC Symbol;Acc:HGNC:13516]
2	33599301	33599678	378	Promoter (<=1kb)	33599382	2	ENSG00000119812	ENST00000464415	0	FAM98A	family with sequence similarity 98 member A [Source:HGNC Symbol;Acc:HGNC:24520]
2	36966525	36966958	434	Promoter (<=1kb)	36966536	2	ENSG00000115808	ENST00000263918	0	STRN	striatin [Source:HGNC Symbol;Acc:HGNC:11424]
2	37925075	37925594	520	Promoter (<=1kb)	38017744	1	ENSG00000115841	ENST00000354545	0	RMDN2	regulator of microtubule dynamics 2 [Source:HGNC Symbol;Acc:HGNC:26567]
2	38076568	38077219	652	Promoter (<=1kb)	38131567	1	ENSG00000232973	ENST00000589303	288	CYP1B1-AS1	CYP1B1 antisense RNA 1 [Source:HGNC Symbol;Acc:HGNC:28543]
2	38665833	38666143	311	Promoter (<=1kb)	38681348	1	ENSG00000143891	ENST00000427858	0	GALM	galactose mutarotase [Source:HGNC Symbol;Acc:HGNC:24063]
2	39120386	39120970	585	Promoter (<=1kb)	39120463	2	ENSG00000115904	ENST00000402219	0	SOS1	SOS Ras/Rac guanine nucleotide exchange factor 1 [Source:HGNC Symbol;Acc:HGNC:11187]
2	39124225	39124531	307	Promoter (<=1kb)	39124345	2	ENSG00000115904	ENST00000451331	0	SOS1	SOS Ras/Rac guanine nucleotide exchange factor 1 [Source:HGNC Symbol;Acc:HGNC:11187]
2	42169230	42169681	452	Promoter (<=1kb)	42330744	1	ENSG00000143924	ENST00000402711	0	EML4	EMAP like 4 [Source:HGNC Symbol;Acc:HGNC:1316]
2	42361242	42361589	348	Promoter (<=1kb)	42361217	2	ENSG00000115944	ENST00000234301	-25	COX7A2L	cytochrome c oxidase subunit 7A2 like [Source:HGNC Symbol;Acc:HGNC:2289]
2	42810111	42810504	394	Distal Intergenic	42798712	2	ENSG00000226491	ENST00000419363	-11399	FTOP1	FTO pseudogene 1 [Source:HGNC Symbol;Acc:HGNC:43759]
2	43226432	43226816	385	Promoter (<=1kb)	43226606	2	ENSG00000152518	ENST00000282388	0	ZFP36L2	ZFP36 ring finger protein like 2 [Source:HGNC Symbol;Acc:HGNC:1108]
2	43637032	43637550	519	Promoter (<=1kb)	43767987	1	ENSG00000152527	ENST00000282406	0	PLEKHH2	pleckstrin homology, MyTH4 and FERM domain containing H2 [Source:HGNC Symbol;Acc:HGNC:30506]
2	43996204	43996595	392	Promoter (<=1kb)	43995989	2	ENSG00000138095	ENST00000409659	-215	LRPPRC	leucine rich pentatricopeptide repeat containing [Source:HGNC Symbol;Acc:HGNC:15714]
2	45610850	45611454	605	Promoter (<=1kb)	45611267	2	ENSG00000068784	ENST00000263736	0	SRBD1	S1 RNA binding domain 1 [Source:HGNC Symbol;Acc:HGNC:25521]
2	46224786	46225134	349	Distal Intergenic	46257177	2	ENSG00000233335	ENST00000446949	32043	RPL36AP14	ribosomal protein L36a pseudogene 14 [Source:HGNC Symbol;Acc:HGNC:36788]
2	46297020	46297344	325	Promoter (<=1kb)	46386697	1	ENSG00000116016	ENST00000263734	-63	EPAS1	endothelial PAS domain protein 1 [Source:HGNC Symbol;Acc:HGNC:3374]
2	46698859	46699238	380	Promoter (<=1kb)	46763129	1	ENSG00000171150	ENST00000306503	0	SOCS5	suppressor of cytokine signaling 5 [Source:HGNC Symbol;Acc:HGNC:16852]
2	46915714	46916258	545	Promoter (<=1kb)	47074048	1	ENSG00000068724	ENST00000409245	0	TTC7A	tetratricopeptide repeat domain 7A [Source:HGNC Symbol;Acc:HGNC:19750]
2	46940858	46941171	314	Promoter (<=1kb)	47076123	1	ENSG00000068724	ENST00000319190	-53	TTC7A	tetratricopeptide repeat domain 7A [Source:HGNC Symbol;Acc:HGNC:19750]
2	47034229	47034582	354	Promoter (<=1kb)	47060956	1	ENSG00000068724	ENST00000484337	74	TTC7A	tetratricopeptide repeat domain 7A [Source:HGNC Symbol;Acc:HGNC:19750]
2	47368954	47369622	669	Promoter (<=1kb)	47387020	1	ENSG00000119888	ENST00000263735	0	EPCAM	epithelial cell adhesion molecule [Source:HGNC Symbol;Acc:HGNC:11529]
2	47402887	47403248	362	Promoter (<=1kb)	47483221	1	ENSG00000095002	ENST00000543555	0	MSH2	mutS homolog 2 [Source:HGNC Symbol;Acc:HGNC:7325]
2	48111399	48111793	395	Promoter (<=1kb)	48111391	2	ENSG00000230773	ENST00000650693	-8	AC092650.1	novel transcript
2	48314248	48314653	406	Promoter (<=1kb)	48373328	1	ENSG00000170802	ENST00000413569	0	FOXN2	forkhead box N2 [Source:HGNC Symbol;Acc:HGNC:5281]
2	48440439	48440792	354	Promoter (<=1kb)	48511468	1	ENSG00000162869	ENST00000431614	0	PPP1R21	protein phosphatase 1 regulatory subunit 21 [Source:HGNC Symbol;Acc:HGNC:30595]
2	54115717	54115991	275	Promoter (<=1kb)	54305251	1	ENSG00000170634	ENST00000494922	11	ACYP2	acylphosphatase 2 [Source:HGNC Symbol;Acc:HGNC:180]
2	54557663	54557990	328	Promoter (<=1kb)	54662308	1	ENSG00000115306	ENST00000333896	-404	SPTBN1	spectrin beta, non-erythrocytic 1 [Source:HGNC Symbol;Acc:HGNC:11275]
2	54723366	54723784	419	Promoter (<=1kb)	54972018	1	ENSG00000214595	ENST00000356458	0	EML6	EMAP like 6 [Source:HGNC Symbol;Acc:HGNC:35412]
2	55049696	55050039	344	Promoter (<=1kb)	55049640	2	ENSG00000115310	ENST00000438462	-56	RTN4	reticulon 4 [Source:HGNC Symbol;Acc:HGNC:14085]
2	55050405	55050989	585	Promoter (<=1kb)	55050451	2	ENSG00000115310	ENST00000337526	0	RTN4	reticulon 4 [Source:HGNC Symbol;Acc:HGNC:14085]
2	55232360	55232794	435	Promoter (<=1kb)	55235853	1	ENSG00000143947	ENST00000272317	0	RPS27A	ribosomal protein S27a [Source:HGNC Symbol;Acc:HGNC:10417]
2	55519210	55519556	347	Promoter (<=1kb)	55545079	1	ENSG00000163001	ENST00000339012	-48	CFAP36	cilia and flagella associated protein 36 [Source:HGNC Symbol;Acc:HGNC:30540]
2	55617604	55617953	350	Promoter (<=1kb)	55618373	1	ENSG00000272606	ENST00000608113	0	AC015982.2	novel transcript
2	55779488	55779800	313	Distal Intergenic	55693863	2	ENSG00000138035	ENST00000429805	-85625	PNPT1	polyribonucleotide nucleotidyltransferase 1 [Source:HGNC Symbol;Acc:HGNC:23166]
2	60755941	60756348	408	Promoter (<=1kb)	60798468	1	ENSG00000115421	ENST00000496283	0	PAPOLG	poly(A) polymerase gamma [Source:HGNC Symbol;Acc:HGNC:14982]
2	60881154	60881610	457	Promoter (<=1kb)	60931610	1	ENSG00000162924	ENST00000295025	0	REL	REL proto-oncogene, NF-kB subunit [Source:HGNC Symbol;Acc:HGNC:9954]
2	61177304	61177647	344	Promoter (<=1kb)	61187551	1	ENSG00000173209	ENST00000357022	0	AHSA2P	activator of HSP90 ATPase homolog 2, pseudogene [Source:HGNC Symbol;Acc:HGNC:20437]
2	61888468	61888916	449	Promoter (<=1kb)	61888656	2	ENSG00000115484	ENST00000394440	0	CCT4	chaperonin containing TCP1 subunit 4 [Source:HGNC Symbol;Acc:HGNC:1617]
2	62505912	62506217	306	Promoter (<=1kb)	62506195	2	ENSG00000186889	ENST00000335390	0	TMEM17	transmembrane protein 17 [Source:HGNC Symbol;Acc:HGNC:26623]
2	62577893	62578394	502	Exon (ENST00000668814/ENSG00000226622, exon 5 of 5)	62561423	2	ENSG00000230595	ENST00000445584	-16470	RSL24D1P2	ribosomal L24 domain containing 1 pseudogene 2 [Source:HGNC Symbol;Acc:HGNC:37867]
2	64019314	64019598	285	Promoter (<=1kb)	64019428	2	ENSG00000143952	ENST00000272322	0	VPS54	VPS54 subunit of GARP complex [Source:HGNC Symbol;Acc:HGNC:18652]
2	64653893	64654724	832	Promoter (<=1kb)	64653913	2	ENSG00000179833	ENST00000313349	0	SERTAD2	SERTA domain containing 2 [Source:HGNC Symbol;Acc:HGNC:30784]
2	64751305	64751692	388	Promoter (<=1kb)	64751005	2	ENSG00000179833	ENST00000476805	-300	SERTAD2	SERTA domain containing 2 [Source:HGNC Symbol;Acc:HGNC:30784]
2	64767858	64768215	358	Distal Intergenic	64751005	2	ENSG00000179833	ENST00000476805	-16853	SERTAD2	SERTA domain containing 2 [Source:HGNC Symbol;Acc:HGNC:30784]
2	65130094	65130706	613	Promoter (<=1kb)	65130331	2	ENSG00000138069	ENST00000649427	0	RAB1A	RAB1A, member RAS oncogene family [Source:HGNC Symbol;Acc:HGNC:9758]
2	65227674	65228015	342	Promoter (<=1kb)	65246737	1	ENSG00000138071	ENST00000476840	0	ACTR2	actin related protein 2 [Source:HGNC Symbol;Acc:HGNC:169]
2	68062687	68063075	389	Promoter (<=1kb)	68062983	2	ENSG00000197223	ENST00000355848	0	C1D	C1D nuclear receptor corepressor [Source:HGNC Symbol;Acc:HGNC:29911]
2	69643662	69644174	513	Promoter (<=1kb)	69643739	2	ENSG00000115977	ENST00000409085	0	AAK1	AP2 associated kinase 1 [Source:HGNC Symbol;Acc:HGNC:19679]
2	69914223	69914903	681	Promoter (<=1kb)	69942938	1	ENSG00000059728	ENST00000540449	-138	MXD1	MAX dimerization protein 1 [Source:HGNC Symbol;Acc:HGNC:6761]
2	70086985	70087406	422	Promoter (<=1kb)	70087015	2	ENSG00000179818	ENST00000435880	0	PCBP1-AS1	PCBP1 antisense RNA 1 [Source:HGNC Symbol;Acc:HGNC:42948]
2	70142416	70142958	543	Distal Intergenic	70125317	2	ENSG00000231327	ENST00000414141	-17099	LINC01816	long intergenic non-protein coding RNA 1816 [Source:HGNC Symbol;Acc:HGNC:52621]
2	70190621	70191052	432	Promoter (<=1kb)	70191017	2	ENSG00000115998	ENST00000447804	0	C2orf42	chromosome 2 open reading frame 42 [Source:HGNC Symbol;Acc:HGNC:26056]
2	70524284	70524555	272	Intron (ENST00000295400/ENSG00000163235, intron 1 of 5)	70553490	2	ENSG00000163235	ENST00000450929	28935	TGFA	transforming growth factor alpha [Source:HGNC Symbol;Acc:HGNC:11765]
2	70553864	70554324	461	Promoter (<=1kb)	70553973	2	ENSG00000163235	ENST00000394241	0	TGFA	transforming growth factor alpha [Source:HGNC Symbol;Acc:HGNC:11765]
2	71130524	71130808	285	Promoter (<=1kb)	71139425	1	ENSG00000124383	ENST00000498451	0	MPHOSPH10	M-phase phosphoprotein 10 [Source:HGNC Symbol;Acc:HGNC:7213]
2	71331517	71331829	313	Promoter (<=1kb)	71349545	1	ENSG00000075292	ENST00000437658	0	ZNF638	zinc finger protein 638 [Source:HGNC Symbol;Acc:HGNC:17894]
2	72825736	72826103	368	Promoter (<=1kb)	72826033	2	ENSG00000144036	ENST00000272427	0	EXOC6B	exocyst complex component 6B [Source:HGNC Symbol;Acc:HGNC:17085]
2	72887123	72887424	302	Promoter (<=1kb)	72891753	1	ENSG00000116096	ENST00000498749	0	SPR	sepiapterin reductase [Source:HGNC Symbol;Acc:HGNC:11257]
2	73385691	73386548	858	Promoter (<=1kb)	73609715	1	ENSG00000116127	ENST00000484298	0	ALMS1	ALMS1 centrosome and basal body associated protein [Source:HGNC Symbol;Acc:HGNC:428]
2	73926737	73927058	322	Promoter (<=1kb)	73958959	1	ENSG00000114956	ENST00000629438	0	DGUOK	deoxyguanosine kinase [Source:HGNC Symbol;Acc:HGNC:2858]
2	73983486	73984098	613	Promoter (1-2kb)	73986343	1	ENSG00000235499	ENST00000441217	-1034	AC073046.1	novel transcript (LOC100132318)
2	74147840	74148141	302	Promoter (<=1kb)	74147912	2	ENSG00000163170	ENST00000327428	0	BOLA3	bolA family member 3 [Source:HGNC Symbol;Acc:HGNC:24415]
2	74391656	74392112	457	Promoter (<=1kb)	74391867	2	ENSG00000204843	ENST00000434055	0	DCTN1	dynactin subunit 1 [Source:HGNC Symbol;Acc:HGNC:2711]
2	74507466	74508016	551	Promoter (<=1kb)	74507695	2	ENSG00000115289	ENST00000233630	0	PCGF1	polycomb group ring finger 1 [Source:HGNC Symbol;Acc:HGNC:17615]
2	74529467	74530074	608	Promoter (<=1kb)	74529760	2	ENSG00000115307	ENST00000425118	0	AUP1	AUP1 lipid droplet regulating VLDL assembly factor [Source:HGNC Symbol;Acc:HGNC:891]
2	74554451	74554728	278	Promoter (<=1kb)	74557551	1	ENSG00000115325	ENST00000340004	-3	DOK1	docking protein 1 [Source:HGNC Symbol;Acc:HGNC:2990]
2	74648032	74648437	406	Promoter (<=1kb)	74648037	2	ENSG00000159374	ENST00000290536	0	M1AP	meiosis 1 associated protein [Source:HGNC Symbol;Acc:HGNC:25183]
2	74654157	74654479	323	Promoter (<=1kb)	74683853	1	ENSG00000135622	ENST00000611975	0	SEMA4F	ssemaphorin 4F [Source:HGNC Symbol;Acc:HGNC:10734]
2	84958110	84958526	417	Intron (ENST00000671359/ENSG00000287625, intron 2 of 3)	85028056	1	ENSG00000176407	ENST00000456682	-12567	KCMF1	potassium channel modulatory factor 1 [Source:HGNC Symbol;Acc:HGNC:20589]
2	84971015	84971487	473	Promoter (<=1kb)	85028056	1	ENSG00000176407	ENST00000456682	0	KCMF1	potassium channel modulatory factor 1 [Source:HGNC Symbol;Acc:HGNC:20589]
2	85354492	85354805	314	Promoter (<=1kb)	85354528	2	ENSG00000042445	ENST00000295802	0	RETSAT	retinol saturase [Source:HGNC Symbol;Acc:HGNC:25991]
2	85418392	85418684	293	Promoter (<=1kb)	85418432	2	ENSG00000042493	ENST00000409275	0	CAPG	capping actin protein, gelsolin like [Source:HGNC Symbol;Acc:HGNC:1474]
2	86623602	86623995	394	Promoter (<=1kb)	86623865	2	ENSG00000239305	ENST00000237455	0	RNF103	ring finger protein 103 [Source:HGNC Symbol;Acc:HGNC:12859]
2	88055361	88055796	436	Promoter (<=1kb)	88055783	2	ENSG00000172086	ENST00000347055	0	KRCC1	lysine rich coiled-coil 1 [Source:HGNC Symbol;Acc:HGNC:28039]
2	91477934	91478221	288	Distal Intergenic	91578573	1	ENSG00000230964	ENST00000454518	-100257	AC233266.1	pseudogene similar to part of transmembrane protein 128 (TMEM128)
2	95121756	95122074	319	Promoter (<=1kb)	95121808	2	ENSG00000144029	ENST00000272418	0	MRPS5	mitochondrial ribosomal protein S5 [Source:HGNC Symbol;Acc:HGNC:14498]
2	96116224	96116894	671	Promoter (<=1kb)	96116571	2	ENSG00000274286	ENST00000620793	0	ADRA2B	adrenoceptor alpha 2B [Source:HGNC Symbol;Acc:HGNC:282]
2	96305296	96305854	559	Promoter (<=1kb)	96305546	2	ENSG00000144028	ENST00000323853	0	SNRNP200	small nuclear ribonucleoprotein U5 subunit 200 [Source:HGNC Symbol;Acc:HGNC:30859]
2	96638008	96638503	496	Promoter (<=1kb)	96638346	2	ENSG00000114982	ENST00000354204	0	KANSL3	KAT8 regulatory NSL complex subunit 3 [Source:HGNC Symbol;Acc:HGNC:25473]
2	96816078	96816637	560	Promoter (<=1kb)	96833911	1	ENSG00000168763	ENST00000377060	0	CNNM3	cyclin and CBS domain divalent metal cation transport mediator 3 [Source:HGNC Symbol;Acc:HGNC:104]
2	96857915	96858228	314	Promoter (<=1kb)	96857934	2	ENSG00000163126	ENST00000462692	0	ANKRD23	ankyrin repeat domain 23 [Source:HGNC Symbol;Acc:HGNC:24470]
2	99141198	99141715	518	Promoter (<=1kb)	99141572	2	ENSG00000135951	ENST00000355053	0	TSGA10	testis specific 10 [Source:HGNC Symbol;Acc:HGNC:14927]
2	99154930	99155209	280	Promoter (<=1kb)	99154942	2	ENSG00000135951	ENST00000393483	0	TSGA10	testis specific 10 [Source:HGNC Symbol;Acc:HGNC:14927]
2	99336139	99336584	446	Promoter (<=1kb)	99336333	2	ENSG00000115514	ENST00000264255	0	TXNDC9	thioredoxin domain containing 9 [Source:HGNC Symbol;Acc:HGNC:24110]
2	99337175	99337503	329	Promoter (<=1kb)	99400265	1	ENSG00000158417	ENST00000617677	0	EIF5B	eukaryotic translation initiation factor 5B [Source:HGNC Symbol;Acc:HGNC:30793]
2	99489608	99490096	489	Promoter (<=1kb)	99489973	2	ENSG00000135945	ENST00000393445	0	REV1	REV1 DNA directed polymerase [Source:HGNC Symbol;Acc:HGNC:14060]
2	101252278	101252965	688	Promoter (<=1kb)	101270316	1	ENSG00000158435	ENST00000289382	0	CNOT11	CCR4-NOT transcription complex subunit 11 [Source:HGNC Symbol;Acc:HGNC:25217]
2	105329686	105330035	350	Promoter (<=1kb)	105329735	2	ENSG00000135966	ENST00000393359	0	TGFBRAP1	transforming growth factor beta receptor associated protein 1 [Source:HGNC Symbol;Acc:HGNC:16836]
2	106194358	106194712	355	Promoter (<=1kb)	106194301	2	ENSG00000115652	ENST00000283148	-57	UXS1	UDP-glucuronate decarboxylase 1 [Source:HGNC Symbol;Acc:HGNC:17729]
2	108534053	108534745	693	Promoter (<=1kb)	108687238	1	ENSG00000169756	ENST00000544547	0	LIMS1	LIM zinc finger domain containing 1 [Source:HGNC Symbol;Acc:HGNC:6616]
2	108786781	108787107	327	Promoter (<=1kb)	108794712	1	ENSG00000163006	ENST00000447782	0	CCDC138	coiled-coil domain containing 138 [Source:HGNC Symbol;Acc:HGNC:26531]
2	109609612	109609885	274	Intron (ENST00000397712/ENSG00000186522, intron 1 of 10)	109613504	2	ENSG00000186522	ENST00000411469	3619	SEPTIN10	septin 10 [Source:HGNC Symbol;Acc:HGNC:14349]
2	109613900	109614534	635	Promoter (<=1kb)	109613966	2	ENSG00000186522	ENST00000397712	0	SEPTIN10	septin 10 [Source:HGNC Symbol;Acc:HGNC:14349]
2	110101141	110101497	357	Intron (ENST00000272462/ENSG00000144063, intron 1 of 3)	110115821	2	ENSG00000144063	ENST00000424988	14324	MALL	mal, T cell differentiation protein like [Source:HGNC Symbol;Acc:HGNC:6818]
2	110677749	110678183	435	Promoter (<=1kb)	110678063	2	ENSG00000169679	ENST00000302759	0	BUB1	BUB1 mitotic checkpoint serine/threonine kinase [Source:HGNC Symbol;Acc:HGNC:1148]
2	111032738	111033138	401	Intron (ENST00000389811/ENSG00000153093, intron 16 of 18)	111018073	1	ENSG00000153093	ENST00000496981	36781	ACOXL	acyl-CoA oxidase like [Source:HGNC Symbol;Acc:HGNC:25621]
2	111117732	111118020	289	Promoter (1-2kb)	111116407	2	ENSG00000204581	ENST00000670010	-1325	ACOXL-AS1	ACOXL antisense RNA 1 [Source:HGNC Symbol;Acc:HGNC:41112]
2	111898016	111898647	632	Promoter (<=1kb)	112029561	1	ENSG00000153208	ENST00000295408	0	MERTK	MER proto-oncogene, tyrosine kinase [Source:HGNC Symbol;Acc:HGNC:7027]
2	112054230	112054593	364	Promoter (<=1kb)	112119314	1	ENSG00000153214	ENST00000283206	-676	TMEM87B	transmembrane protein 87B [Source:HGNC Symbol;Acc:HGNC:25913]
2	112054949	112055415	467	Promoter (<=1kb)	112119314	1	ENSG00000153214	ENST00000283206	0	TMEM87B	transmembrane protein 87B [Source:HGNC Symbol;Acc:HGNC:25913]
2	112275295	112275606	312	Promoter (<=1kb)	112340059	1	ENSG00000188177	ENST00000409871	0	ZC3H6	zinc finger CCCH-type containing 6 [Source:HGNC Symbol;Acc:HGNC:24762]
2	112276129	112276455	327	Promoter (<=1kb)	112340063	1	ENSG00000188177	ENST00000343936	528	ZC3H6	zinc finger CCCH-type containing 6 [Source:HGNC Symbol;Acc:HGNC:24762]
2	112645489	112646078	590	Promoter (<=1kb)	112663825	1	ENSG00000144136	ENST00000272542	0	SLC20A1	solute carrier family 20 member 1 [Source:HGNC Symbol;Acc:HGNC:10946]
2	113756497	113756918	422	Promoter (<=1kb)	113756642	2	ENSG00000115084	ENST00000245680	0	SLC35F5	solute carrier family 35 member F5 [Source:HGNC Symbol;Acc:HGNC:23617]
2	113889531	113890010	480	Promoter (<=1kb)	113889750	2	ENSG00000270019	ENST00000602760	0	AC110769.2	novel transcript
2	119366732	119367118	387	Promoter (<=1kb)	119372560	1	ENSG00000155368	ENST00000355857	0	DBI	diazepam binding inhibitor, acyl-CoA binding protein [Source:HGNC Symbol;Acc:HGNC:2690]
2	120013077	120013498	422	Promoter (<=1kb)	120175861	1	ENSG00000115109	ENST00000443902	0	EPB41L5	erythrocyte membrane protein band 4.1 like 5 [Source:HGNC Symbol;Acc:HGNC:19819]
2	120252627	120252906	280	Promoter (<=1kb)	120293665	1	ENSG00000144118	ENST00000420510	0	RALB	RAS like proto-oncogene B [Source:HGNC Symbol;Acc:HGNC:9840]
2	121574122	121574463	342	Intron (ENST00000646274/ENSG00000074054, intron 1 of 38)	121603164	2	ENSG00000222467	ENST00000410535	28701	AC079449.1
2	121736826	121737284	459	Promoter (<=1kb)	121736875	2	ENSG00000155438	ENST00000285814	0	NIFK	nucleolar protein interacting with the FHA domain of MKI67 [Source:HGNC Symbol;Acc:HGNC:17838]
2	121755419	121755692	274	Promoter (<=1kb)	121767853	1	ENSG00000211460	ENST00000536142	0	TSN	translin [Source:HGNC Symbol;Acc:HGNC:12379]
2	121975266	121975536	271	Intron (ENST00000657880/ENSG00000286481, intron 2 of 8)	122887691	1	ENSG00000286481	ENST00000657880	72765	AC011246.1	novel transcript
2	125223958	125224251	294	Distal Intergenic	124989325	1	ENSG00000206726	ENST00000383999	234739	RNU6-259P	RNA, U6 small nuclear 259, pseudogene [Source:HGNC Symbol;Acc:HGNC:47222]
2	127858003	127858310	308	Promoter (<=1kb)	127858155	2	ENSG00000144231	ENST00000272645	0	POLR2D	RNA polymerase II subunit D [Source:HGNC Symbol;Acc:HGNC:9191]
2	128028072	128028376	305	Promoter (<=1kb)	128028120	2	ENSG00000136715	ENST00000259234	0	SAP130	Sin3A associated protein 130 [Source:HGNC Symbol;Acc:HGNC:29813]
2	128091258	128091581	324	Promoter (<=1kb)	128191428	1	ENSG00000136731	ENST00000376723	47	UGGT1	UDP-glucose glycoprotein glucosyltransferase 1 [Source:HGNC Symbol;Acc:HGNC:15663]
2	130181663	130182167	505	Promoter (<=1kb)	130181757	2	ENSG00000136699	ENST00000431183	0	SMPD4	sphingomyelin phosphodiesterase 4 [Source:HGNC Symbol;Acc:HGNC:32949]
2	130240890	130241319	430	Distal Intergenic	130248770	1	ENSG00000234398	ENST00000426461	-4652	AC134915.1	pseudogene similar to part of ATPase, H+/K+ transporting, nongastric, alpha polypeptide ATP12A
2	130372248	130372548	301	Promoter (<=1kb)	130374533	1	ENSG00000072135	ENST00000462321	-60	PTPN18	protein tyrosine phosphatase non-receptor type 18 [Source:HGNC Symbol;Acc:HGNC:9649]
2	130727407	130727796	390	Promoter (1-2kb)	130730336	1	ENSG00000173302	ENST00000309926	-1274	GPR148	G protein-coupled receptor 148 [Source:HGNC Symbol;Acc:HGNC:23623]
2	131092947	131093504	558	Promoter (<=1kb)	131093428	2	ENSG00000152102	ENST00000409185	0	FAM168B	family with sequence similarity 168 member B [Source:HGNC Symbol;Acc:HGNC:27016]
2	132416184	132416832	649	Promoter (<=1kb)	132646582	1	ENSG00000183840	ENST00000329321	0	GPR39	G protein-coupled receptor 39 [Source:HGNC Symbol;Acc:HGNC:4496]
2	134918376	134918869	494	Promoter (<=1kb)	134954799	1	ENSG00000082258	ENST00000452839	0	CCNT2	cyclin T2 [Source:HGNC Symbol;Acc:HGNC:1600]
2	135741419	135742131	713	Promoter (<=1kb)	135754188	1	ENSG00000144224	ENST00000415164	0	UBXN4	UBX domain protein 4 [Source:HGNC Symbol;Acc:HGNC:14860]
2	135985293	135985750	458	Promoter (<=1kb)	135985626	2	ENSG00000115866	ENST00000264161	0	DARS1	aspartyl-tRNA synthetase 1 [Source:HGNC Symbol;Acc:HGNC:2678]
2	138501430	138502188	759	Promoter (<=1kb)	138573547	1	ENSG00000144228	ENST00000280098	0	SPOPL	speckle type BTB/POZ protein like [Source:HGNC Symbol;Acc:HGNC:27934]
2	144332420	144332931	512	Promoter (<=1kb)	144332534	2	ENSG00000121964	ENST00000542155	0	GTDC1	glycosyltransferase like domain containing 1 [Source:HGNC Symbol;Acc:HGNC:20887]
2	147844316	147844679	364	Promoter (<=1kb)	147896447	1	ENSG00000121989	ENST00000487959	0	ACVR2A	activin A receptor type 2A [Source:HGNC Symbol;Acc:HGNC:173]
2	148644744	148645619	876	Promoter (<=1kb)	148787569	1	ENSG00000135999	ENST00000258484	0	EPC2	enhancer of polycomb homolog 2 [Source:HGNC Symbol;Acc:HGNC:24543]
2	149103356	149103737	382	Intron (ENST00000409642/ENSG00000150556, intron 1 of 6)	149131588	1	ENSG00000150556	ENST00000480545	-14437	LYPD6B	LY6/PLAUR domain containing 6B [Source:HGNC Symbol;Acc:HGNC:27018]
2	152718349	152718914	566	Promoter (<=1kb)	152762396	1	ENSG00000177917	ENST00000326446	0	ARL6IP6	ADP ribosylation factor like GTPase 6 interacting protein 6 [Source:HGNC Symbol;Acc:HGNC:24048]
2	156332636	156333084	449	Promoter (<=1kb)	156332721	2	ENSG00000153234	ENST00000339562	0	NR4A2	nuclear receptor subfamily 4 group A member 2 [Source:HGNC Symbol;Acc:HGNC:7981]
2	156635309	156635708	400	Distal Intergenic	156695659	1	ENSG00000283436	ENST00000637749	-19516	LINC01958	long intergenic non-protein coding RNA 1958 [Source:HGNC Symbol;Acc:HGNC:52784]
2	157628657	157628991	335	Promoter (<=1kb)	157628864	2	ENSG00000123612	ENST00000243349	0	ACVR1C	activin A receptor type 1C [Source:HGNC Symbol;Acc:HGNC:18123]
2	157875916	157876589	674	Promoter (<=1kb)	157876330	2	ENSG00000115170	ENST00000434821	0	ACVR1	activin A receptor type 1 [Source:HGNC Symbol;Acc:HGNC:171]
2	158457881	158458390	510	Promoter (<=1kb)	158621396	1	ENSG00000144283	ENST00000462335	0	PKP4	plakophilin 4 [Source:HGNC Symbol;Acc:HGNC:9026]
2	159286567	159287061	495	Promoter (<=1kb)	159286703	2	ENSG00000196151	ENST00000358147	0	WDSUB1	WD repeat, sterile alpha motif and U-box domain containing 1 [Source:HGNC Symbol;Acc:HGNC:26697]
2	159712200	159712628	429	Promoter (<=1kb)	159768583	1	ENSG00000136536	ENST00000539065	0	MARCHF7	membrane associated ring-CH-type finger 7 [Source:HGNC Symbol;Acc:HGNC:17393]
2	162343861	162344363	503	Promoter (<=1kb)	162363123	1	ENSG00000115271	ENST00000437150	0	GCA	grancalcin [Source:HGNC Symbol;Acc:HGNC:15990]
2	165953403	165953843	441	Promoter (<=1kb)	165953816	2	ENSG00000123607	ENST00000652557	0	TTC21B	tetratricopeptide repeat domain 21B [Source:HGNC Symbol;Acc:HGNC:25660]
2	168216521	168216927	407	Intron (ENST00000355999/ENSG00000198648, intron 1 of 17)	168232220	2	ENSG00000238259	ENST00000458411	15293	PHF5GP	PHD finger protein 5G pseudogene [Source:HGNC Symbol;Acc:HGNC:23269]
2	169733938	169734269	332	Promoter (<=1kb)	169751878	1	ENSG00000213160	ENST00000392647	106	KLHL23	kelch like family member 23 [Source:HGNC Symbol;Acc:HGNC:27506]
2	169789908	169790240	333	Promoter (<=1kb)	169790885	1	ENSG00000214369	ENST00000379462	0	CYB5AP2	cytochrome b5 type A pseudogene 2 [Source:HGNC Symbol;Acc:HGNC:2573]
2	169824430	169825042	613	Promoter (<=1kb)	169824905	2	ENSG00000138382	ENST00000409837	0	METTL5	methyltransferase like 5 [Source:HGNC Symbol;Acc:HGNC:25006]
2	170929190	170929469	280	Promoter (<=1kb)	170951366	1	ENSG00000115806	ENST00000444801	0	GORASP2	golgi reassembly stacking protein 2 [Source:HGNC Symbol;Acc:HGNC:17500]
2	170973361	170974299	939	Distal Intergenic	170966601	1	ENSG00000115806	ENST00000486498	19543	GORASP2	golgi reassembly stacking protein 2 [Source:HGNC Symbol;Acc:HGNC:17500]
2	171433790	171434211	422	Promoter (<=1kb)	171434086	2	ENSG00000123600	ENST00000375258	0	METTL8	methyltransferase like 8 [Source:HGNC Symbol;Acc:HGNC:25856]
2	171894325	171894643	319	Promoter (<=1kb)	171894244	2	ENSG00000115840	ENST00000426896	-81	SLC25A12	solute carrier family 25 member 12 [Source:HGNC Symbol;Acc:HGNC:10982]
2	171922170	171922686	517	Promoter (<=1kb)	171983682	1	ENSG00000128708	ENST00000412731	0	HAT1	histone acetyltransferase 1 [Source:HGNC Symbol;Acc:HGNC:4821]
2	171999652	171999959	308	Promoter (<=1kb)	171999855	2	ENSG00000115840	ENST00000472748	0	SLC25A12	solute carrier family 25 member 12 [Source:HGNC Symbol;Acc:HGNC:10982]
2	172253387	172253743	357	Intron (ENST00000667725/ENSG00000232555, intron 2 of 4)	172237223	1	ENSG00000288048	ENST00000662764	19157	AC104088.3	novel transcript
2	172953953	172954252	300	Intron (ENST00000397081/ENSG00000091428, intron 6 of 30)	172967316	1	ENSG00000091428	ENST00000473182	-10889	RAPGEF4	Rap guanine nucleotide exchange factor 4 [Source:HGNC Symbol;Acc:HGNC:16626]
2	173963620	173964235	616	Promoter (<=1kb)	173964219	2	ENSG00000172845	ENST00000418194	0	SP3	Sp3 transcription factor [Source:HGNC Symbol;Acc:HGNC:11208]
2	175168069	175168423	355	Promoter (<=1kb)	175168206	2	ENSG00000115966	ENST00000345739	0	ATF2	activating transcription factor 2 [Source:HGNC Symbol;Acc:HGNC:784]
2	176269305	176269664	360	Promoter (<=1kb)	176338025	1	ENSG00000128654	ENST00000420864	0	MTX2	metaxin 2 [Source:HGNC Symbol;Acc:HGNC:7506]
2	177212551	177213376	826	Promoter (<=1kb)	177220085	1	ENSG00000170144	ENST00000392524	0	HNRNPA3	heterogeneous nuclear ribonucleoprotein A3 [Source:HGNC Symbol;Acc:HGNC:24941]
2	178413590	178413921	332	Promoter (<=1kb)	178440243	1	ENSG00000223960	ENST00000453026	0	CHROMR	cholesterol induced regulator of metabolism RNA [Source:HGNC Symbol;Acc:HGNC:54059]
2	178450639	178451514	876	Promoter (<=1kb)	178451175	2	ENSG00000180228	ENST00000325748	0	PRKRA	protein activator of interferon induced protein kinase EIF2AK2 [Source:HGNC Symbol;Acc:HGNC:9438]
2	180980279	180980746	468	Promoter (<=1kb)	181063029	1	ENSG00000170035	ENST00000602959	0	UBE2E3	ubiquitin conjugating enzyme E2 E3 [Source:HGNC Symbol;Acc:HGNC:12479]
2	181784487	181784886	400	Distal Intergenic	181738715	1	ENSG00000221023	ENST00000408096	45881	RNU6ATAC19P	RNA, U6atac small nuclear 19, pseudogene [Source:HGNC Symbol;Acc:HGNC:46918]
2	181891551	181891981	431	Promoter (<=1kb)	181930738	1	ENSG00000138434	ENST00000431877	0	ITPRID2	ITPR interacting domain containing 2 [Source:HGNC Symbol;Acc:HGNC:11319]
2	186486051	186486330	280	Promoter (<=1kb)	186506091	1	ENSG00000065548	ENST00000421536	0	ZC3H15	zinc finger CCCH-type containing 15 [Source:HGNC Symbol;Acc:HGNC:29528]
2	189440994	189441433	440	Promoter (<=1kb)	189475546	1	ENSG00000115368	ENST00000436347	-13	WDR75	WD repeat domain 75 [Source:HGNC Symbol;Acc:HGNC:25725]
2	189661265	189661680	416	Promoter (<=1kb)	189670757	1	ENSG00000138381	ENST00000607062	0	ASNSD1	asparagine synthetase domain containing 1 [Source:HGNC Symbol;Acc:HGNC:24910]
2	190319768	190320108	341	Promoter (<=1kb)	190319826	2	ENSG00000198130	ENST00000359678	0	HIBCH	3-hydroxyisobutyryl-CoA hydrolase [Source:HGNC Symbol;Acc:HGNC:4908]
2	190408493	190408937	445	Promoter (<=1kb)	190502314	1	ENSG00000151690	ENST00000392328	138	MFSD6	major facilitator superfamily domain containing 6 [Source:HGNC Symbol;Acc:HGNC:24711]
2	190534476	190534799	324	Promoter (<=1kb)	190534722	2	ENSG00000189362	ENST00000409150	0	NEMP2	nuclear envelope integral membrane protein 2 [Source:HGNC Symbol;Acc:HGNC:33700]
2	190648343	190648945	603	Promoter (<=1kb)	190659648	1	ENSG00000138386	ENST00000416973	0	NAB1	NGFI-A binding protein 1 [Source:HGNC Symbol;Acc:HGNC:7626]
2	191013976	191014343	368	Promoter (<=1kb)	191014228	2	ENSG00000115415	ENST00000673816	0	STAT1	signal transducer and activator of transcription 1 [Source:HGNC Symbol;Acc:HGNC:11362]
2	195657099	195657663	565	Promoter (<=1kb)	195737702	1	ENSG00000196950	ENST00000430412	0	SLC39A10	solute carrier family 39 member 10 [Source:HGNC Symbol;Acc:HGNC:20861]
2	197435078	197435347	270	Promoter (<=1kb)	197435079	2	ENSG00000115524	ENST00000414963	0	SF3B1	splicing factor 3b subunit 1 [Source:HGNC Symbol;Acc:HGNC:10768]
2	197453326	197453779	454	Promoter (<=1kb)	197475308	1	ENSG00000115520	ENST00000263960	0	COQ10B	coenzyme Q10B [Source:HGNC Symbol;Acc:HGNC:25819]
2	197499514	197500604	1091	Promoter (<=1kb)	197503296	1	ENSG00000115541	ENST00000409729	0	HSPE1	heat shock protein family E (Hsp10) member 1 [Source:HGNC Symbol;Acc:HGNC:5269]
2	197705143	197705438	296	Promoter (<=1kb)	197708395	1	ENSG00000247626	ENST00000282276	0	MARS2	methionyl-tRNA synthetase 2, mitochondrial [Source:HGNC Symbol;Acc:HGNC:25133]
2	197804425	197804758	334	Promoter (<=1kb)	198149863	1	ENSG00000115896	ENST00000428675	0	PLCL1	phospholipase C like 1 (inactive) [Source:HGNC Symbol;Acc:HGNC:9063]
2	199911302	199911597	296	Promoter (<=1kb)	199955935	1	ENSG00000178074	ENST00000491721	0	C2orf69	chromosome 2 open reading frame 69 [Source:HGNC Symbol;Acc:HGNC:26799]
2	199955541	199955920	380	Promoter (<=1kb)	199955736	2	ENSG00000162971	ENST00000483328	0	TYW5	tRNA-yW synthesizing protein 5 [Source:HGNC Symbol;Acc:HGNC:26754]
2	200811461	200811888	428	Promoter (<=1kb)	200818083	1	ENSG00000082153	ENST00000452206	0	BZW1	basic leucine zipper and W2 domains 1 [Source:HGNC Symbol;Acc:HGNC:18380]
2	200963342	200963813	472	Promoter (<=1kb)	200963660	2	ENSG00000115942	ENST00000234296	0	ORC2	origin recognition complex subunit 2 [Source:HGNC Symbol;Acc:HGNC:8488]
2	201118675	201118947	273	Promoter (<=1kb)	201160455	1	ENSG00000003402	ENST00000439154	11	CFLAR	CASP8 and FADD like apoptosis regulator [Source:HGNC Symbol;Acc:HGNC:1876]
2	201451257	201451594	338	Promoter (<=1kb)	201451458	2	ENSG00000115993	ENST00000332624	0	TRAK2	trafficking kinesin protein 2 [Source:HGNC Symbol;Acc:HGNC:13206]
2	201780821	201781262	442	Promoter (<=1kb)	201780933	2	ENSG00000003393	ENST00000264276	0	ALS2	alsin Rho guanine nucleotide exchange factor ALS2 [Source:HGNC Symbol;Acc:HGNC:443]
2	202911827	202912300	474	Promoter (<=1kb)	202987063	1	ENSG00000138380	ENST00000402905	0	CARF	calcium responsive transcription factor [Source:HGNC Symbol;Acc:HGNC:14435]
2	203014549	203014929	381	Promoter (<=1kb)	203014798	2	ENSG00000138442	ENST00000477723	0	WDR12	WD repeat domain 12 [Source:HGNC Symbol;Acc:HGNC:14098]
2	203238895	203239464	570	Promoter (<=1kb)	203297242	1	ENSG00000119004	ENST00000449301	0	CYP20A1	cytochrome P450 family 20 subfamily A member 1 [Source:HGNC Symbol;Acc:HGNC:20576]
2	203535224	203535691	468	Promoter (<=1kb)	203535262	2	ENSG00000173166	ENST00000457812	0	RAPH1	Ras association (RalGDS/AF-6) and pleckstrin homology domains 1 [Source:HGNC Symbol;Acc:HGNC:14436]
2	205754875	205755227	353	Promoter (2-3kb)	205763806	1	ENSG00000118257	ENST00000468256	2407	NRP2	neuropilin 2 [Source:HGNC Symbol;Acc:HGNC:8005]
2	206274730	206275050	321	Promoter (<=1kb)	206305858	1	ENSG00000204186	ENST00000649289	0	ZDBF2	zinc finger DBF-type containing 2 [Source:HGNC Symbol;Acc:HGNC:29313]
2	207625225	207625595	371	Promoter (<=1kb)	207625331	2	ENSG00000144401	ENST00000458426	0	METTL21A	methyltransferase like 21A [Source:HGNC Symbol;Acc:HGNC:30476]
2	207769595	207770149	555	Promoter (<=1kb)	207769906	2	ENSG00000163251	ENST00000295417	0	FZD5	frizzled class receptor 5 [Source:HGNC Symbol;Acc:HGNC:4043]
2	210170738	210171184	447	Promoter (<=1kb)	210170654	2	ENSG00000144445	ENST00000453904	-84	KANSL1L	KAT8 regulatory NSL complex subunit 1 like [Source:HGNC Symbol;Acc:HGNC:26310]
2	213455565	213455845	281	Intron (ENST00000406979/ENSG00000144451, intron 11 of 17)	214410318	1	ENSG00000144451	ENST00000451561	-34118	SPAG16	sperm associated antigen 16 [Source:HGNC Symbol;Acc:HGNC:23225]
2	214809764	214810366	603	Promoter (<=1kb)	214963346	1	ENSG00000229267	ENST00000655899	0	SNHG31	small nucleolar RNA host gene 31 [Source:HGNC Symbol;Acc:HGNC:54196]
2	216081772	216082059	288	Promoter (<=1kb)	216081790	2	ENSG00000115425	ENST00000442122	0	PECR	peroxisomal trans-2-enoyl-CoA reductase [Source:HGNC Symbol;Acc:HGNC:18281]
2	216109142	216109513	372	Promoter (<=1kb)	216119139	1	ENSG00000079246	ENST00000429133	0	XRCC5	X-ray repair cross complementing 5 [Source:HGNC Symbol;Acc:HGNC:12833]
2	218270230	218270519	290	Promoter (<=1kb)	218272947	1	ENSG00000127838	ENST00000248451	0	PNKD	PNKD metallo-beta-lactamase domain containing [Source:HGNC Symbol;Acc:HGNC:9153]
2	218367770	218368039	270	Promoter (<=1kb)	218367835	2	ENSG00000225062	ENST00000441749	0	CATIP-AS1	CATIP antisense RNA 1 [Source:HGNC Symbol;Acc:HGNC:41080]
2	218395844	218396535	692	Promoter (1-2kb)	218404418	1	ENSG00000144579	ENST00000491064	-1721	CTDSP1	CTD small phosphatase 1 [Source:HGNC Symbol;Acc:HGNC:21614]
2	218399673	218400010	338	Promoter (<=1kb)	218405941	1	ENSG00000144579	ENST00000273062	0	CTDSP1	CTD small phosphatase 1 [Source:HGNC Symbol;Acc:HGNC:21614]
2	218406123	218406846	724	Distal Intergenic	218402722	1	ENSG00000199121	ENST00000362251	3477	MIR26B	microRNA 26b [Source:HGNC Symbol;Acc:HGNC:31612]
2	218659460	218659730	271	Promoter (<=1kb)	218662602	1	ENSG00000074582	ENST00000443791	0	BCS1L	BCS1 homolog, ubiquinol-cytochrome c reductase complex chaperone [Source:HGNC Symbol;Acc:HGNC:1020]
2	218849910	218850180	271	Distal Intergenic	218842065	1	ENSG00000232625	ENST00000456160	8311	RPL23AP31	ribosomal protein L23a pseudogene 31 [Source:HGNC Symbol;Acc:HGNC:35777]
2	219160188	219160897	710	Promoter (<=1kb)	219160815	2	ENSG00000187736	ENST00000356853	0	NHEJ1	non-homologous end joining factor 1 [Source:HGNC Symbol;Acc:HGNC:25737]
2	219387724	219388826	1103	Promoter (<=1kb)	219387796	2	ENSG00000123992	ENST00000520694	0	DNPEP	aspartyl aminopeptidase [Source:HGNC Symbol;Acc:HGNC:2981]
2	219541707	219542143	437	Promoter (<=1kb)	219543097	2	ENSG00000123989	ENST00000535926	954	CHPF	chondroitin polymerizing factor [Source:HGNC Symbol;Acc:HGNC:24291]
2	219552121	219552722	602	Promoter (<=1kb)	219552389	2	ENSG00000124006	ENST00000462534	0	OBSL1	obscurin like cytoskeletal adaptor 1 [Source:HGNC Symbol;Acc:HGNC:29092]
2	219687898	219688197	300	Promoter (<=1kb)	219714686	1	ENSG00000227308	ENST00000416861	911	LINC02832	long intergenic non-protein coding RNA 2832 [Source:HGNC Symbol;Acc:HGNC:54366]
2	222860783	222861490	708	Promoter (<=1kb)	222942222	1	ENSG00000123983	ENST00000392066	0	ACSL3	acyl-CoA synthetase long chain family member 3 [Source:HGNC Symbol;Acc:HGNC:3570]
2	223549195	223549569	375	Distal Intergenic	223510933	1	ENSG00000235610	ENST00000440341	43719	AC013448.2	novel transcript
2	223815309	223815708	400	Intron (ENST00000443700/ENSG00000152056, intron 1 of 4)	223837484	2	ENSG00000152056	ENST00000446015	21776	AP1S3	adaptor related protein complex 1 subunit sigma 3 [Source:HGNC Symbol;Acc:HGNC:18971]
2	224485446	224485844	399	Promoter (<=1kb)	224485384	2	ENSG00000036257	ENST00000536702	-62	CUL3	cullin 3 [Source:HGNC Symbol;Acc:HGNC:2553]
2	224585324	224585939	616	Promoter (<=1kb)	224585363	2	ENSG00000036257	ENST00000264414	0	CUL3	cullin 3 [Source:HGNC Symbol;Acc:HGNC:2553]
2	224677994	224679002	1009	Distal Intergenic	224716365	2	ENSG00000283428	ENST00000638102	37363	CCDC195	coiled-coil domain containing 195 [Source:HGNC Symbol;Acc:HGNC:53441]
2	224679275	224679640	366	Distal Intergenic	224716365	2	ENSG00000283428	ENST00000638102	36725	CCDC195	coiled-coil domain containing 195 [Source:HGNC Symbol;Acc:HGNC:53441]
2	226063740	226064093	354	Distal Intergenic	225993197	2	ENSG00000230621	ENST00000412635	-70543	AC068138.1	similar to part of the heterogeneous nuclear ribonucleoprotein H2 (H') (HNRNPH2) pseudogene
2	226115177	226115473	297	Distal Intergenic	226185371	2	ENSG00000235070	ENST00000423838	69898	AC062015.1	novel transcript
2	226673232	226673751	520	Distal Intergenic	226658793	2	ENSG00000263363	ENST00000582265	-14439	MIR5702	microRNA 5702 [Source:HGNC Symbol;Acc:HGNC:43503]
2	226799468	226800072	605	Promoter (<=1kb)	226799759	2	ENSG00000169047	ENST00000305123	0	IRS1	insulin receptor substrate 1 [Source:HGNC Symbol;Acc:HGNC:6125]
2	226835938	226836311	374	Promoter (<=1kb)	226864844	1	ENSG00000144468	ENST00000437454	0	RHBDD1	rhomboid domain containing 1 [Source:HGNC Symbol;Acc:HGNC:23081]
2	227472024	227472323	300	Promoter (<=1kb)	227554559	1	ENSG00000173744	ENST00000409979	0	AGFG1	ArfGAP with FG repeats 1 [Source:HGNC Symbol;Acc:HGNC:5175]
2	227863204	227863506	303	Distal Intergenic	227870644	2	ENSG00000183514	ENST00000413322	7138	TDGF1P2	teratocarcinoma-derived growth factor 1 pseudogene 2 [Source:HGNC Symbol;Acc:HGNC:11702]
2	230712590	230713191	602	Promoter (<=1kb)	230821075	1	ENSG00000135932	ENST00000258418	0	CAB39	calcium binding protein 39 [Source:HGNC Symbol;Acc:HGNC:20292]
2	230864690	230865108	419	Promoter (<=1kb)	230879248	1	ENSG00000135916	ENST00000326427	0	ITM2C	integral membrane protein 2C [Source:HGNC Symbol;Acc:HGNC:6175]
2	230987063	230987421	359	Promoter (2-3kb)	231002789	1	ENSG00000173699	ENST00000645363	-2903	SPATA3	spermatogenesis associated 3 [Source:HGNC Symbol;Acc:HGNC:17884]
2	231198449	231198799	351	Promoter (<=1kb)	231345202	1	ENSG00000135931	ENST00000349938	0	ARMC9	armadillo repeat containing 9 [Source:HGNC Symbol;Acc:HGNC:20730]
2	231642839	231643180	342	Downstream (2-3kb)	231646273	2	ENSG00000239202	ENST00000481141	3093	RN7SL499P	RNA, 7SL, cytoplasmic 499, pseudogene [Source:HGNC Symbol;Acc:HGNC:46515]
2	231662109	231662925	817	Distal Intergenic	231646273	2	ENSG00000239202	ENST00000481141	-15836	RN7SL499P	RNA, 7SL, cytoplasmic 499, pseudogene [Source:HGNC Symbol;Acc:HGNC:46515]
2	231706923	231707297	375	Promoter (<=1kb)	231713013	1	ENSG00000187514	ENST00000466801	28	PTMA	prothymosin alpha [Source:HGNC Symbol;Acc:HGNC:9623]
2	231708171	231708638	468	Promoter (<=1kb)	231713541	1	ENSG00000187514	ENST00000409115	0	PTMA	prothymosin alpha [Source:HGNC Symbol;Acc:HGNC:9623]
2	231708984	231709293	310	Promoter (<=1kb)	231713289	1	ENSG00000187514	ENST00000409683	448	PTMA	prothymosin alpha [Source:HGNC Symbol;Acc:HGNC:9623]
2	231961428	231961738	311	Promoter (<=1kb)	232131890	1	ENSG00000144535	ENST00000409401	0	DIS3L2	DIS3 like 3'-5' exoribonuclease 2 [Source:HGNC Symbol;Acc:HGNC:28648]
2	232550668	232551081	414	Promoter (<=1kb)	232556596	1	ENSG00000135930	ENST00000463074	0	EIF4E2	eukaryotic translation initiation factor 4E family member 2 [Source:HGNC Symbol;Acc:HGNC:3293]
2	232988416	232988722	307	Intron (ENST00000264051/ENSG00000066248, intron 1 of 14)	232974796	2	ENSG00000066248	ENST00000414326	-13620	NGEF	neuronal guanine nucleotide exchange factor [Source:HGNC Symbol;Acc:HGNC:7807]
2	234362996	234363307	312	Distal Intergenic	234356038	2	ENSG00000288040	ENST00000668838	-6958	AC097713.2	novel transcript
2	234951407	234952117	711	Promoter (<=1kb)	235055714	1	ENSG00000130147	ENST00000392011	0	SH3BP4	SH3 domain binding protein 4 [Source:HGNC Symbol;Acc:HGNC:10826]
2	234981446	234981841	396	Promoter (<=1kb)	235041288	1	ENSG00000130147	ENST00000446904	0	SH3BP4	SH3 domain binding protein 4 [Source:HGNC Symbol;Acc:HGNC:10826]
2	235493862	235494242	381	Promoter (<=1kb)	236131793	1	ENSG00000157985	ENST00000304032	0	AGAP1	ArfGAP with GTPase domain, ankyrin repeat and PH domain 1 [Source:HGNC Symbol;Acc:HGNC:16922]
2	235709205	235709490	286	Promoter (<=1kb)	236131800	1	ENSG00000157985	ENST00000428334	27	AGAP1	ArfGAP with GTPase domain, ankyrin repeat and PH domain 1 [Source:HGNC Symbol;Acc:HGNC:16922]
2	236167855	236168589	735	Promoter (<=1kb)	236168386	2	ENSG00000168505	ENST00000306318	0	GBX2	gastrulation brain homeobox 2 [Source:HGNC Symbol;Acc:HGNC:4186]
2	237691893	237692327	435	Promoter (<=1kb)	237765279	1	ENSG00000124831	ENST00000289175	0	LRRFIP1	LRR binding FLII interacting protein 1 [Source:HGNC Symbol;Acc:HGNC:6702]
2	238320359	238320743	385	Promoter (<=1kb)	238400822	1	ENSG00000204104	ENST00000391993	0	TRAF3IP1	TRAF3 interacting protein 1 [Source:HGNC Symbol;Acc:HGNC:17861]
2	238426647	238427159	513	Promoter (<=1kb)	238444375	1	ENSG00000065802	ENST00000463352	0	ASB1	ankyrin repeat and SOCS box containing 1 [Source:HGNC Symbol;Acc:HGNC:16011]
2	238597078	238597372	295	Intron (ENST00000653335/ENSG00000234279, intron 2 of 2)	238555054	2	ENSG00000225493	ENST00000446979	-42024	LINC01107	long intergenic non-protein coding RNA 1107 [Source:HGNC Symbol;Acc:HGNC:49229]
2	238864307	238864672	366	Intron (ENST00000448943/ENSG00000233608, intron 1 of 1)	238910534	1	ENSG00000233608	ENST00000612363	16222	TWIST2	twist family bHLH transcription factor 2 [Source:HGNC Symbol;Acc:HGNC:20670]
2	240435127	240435873	747	Promoter (<=1kb)	240468076	1	ENSG00000063660	ENST00000264039	0	GPC1	glypican 1 [Source:HGNC Symbol;Acc:HGNC:4449]
2	240560401	240561128	728	Promoter (<=1kb)	240561110	2	ENSG00000144504	ENST00000403283	0	ANKMY1	ankyrin repeat and MYND domain containing 1 [Source:HGNC Symbol;Acc:HGNC:20987]
2	240566418	240566778	361	Promoter (<=1kb)	240576727	1	ENSG00000142327	ENST00000451363	614	RNPEPL1	arginyl aminopeptidase like 1 [Source:HGNC Symbol;Acc:HGNC:10079]
2	240586348	240586961	614	Promoter (<=1kb)	240589810	1	ENSG00000142330	ENST00000463653	0	CAPN10	calpain 10 [Source:HGNC Symbol;Acc:HGNC:1477]
2	241102248	241102540	293	Promoter (<=1kb)	241102332	2	ENSG00000122085	ENST00000464344	0	MTERF4	mitochondrial transcription termination factor 4 [Source:HGNC Symbol;Acc:HGNC:28785]
2	241149499	241149889	391	Promoter (<=1kb)	241169856	1	ENSG00000115685	ENST00000438799	0	PPP1R7	protein phosphatase 1 regulatory subunit 7 [Source:HGNC Symbol;Acc:HGNC:9295]
2	241315836	241316331	496	Promoter (<=1kb)	241336926	1	ENSG00000168385	ENST00000495463	0	SEPTIN2	septin 2 [Source:HGNC Symbol;Acc:HGNC:7729]
2	241508500	241509019	520	Promoter (<=1kb)	241508584	2	ENSG00000115694	ENST00000316586	0	STK25	serine/threonine kinase 25 [Source:HGNC Symbol;Acc:HGNC:11404]
2	241637136	241637747	612	Promoter (<=1kb)	241673854	1	ENSG00000168397	ENST00000405546	0	ATG4B	autophagy related 4B cysteine peptidase [Source:HGNC Symbol;Acc:HGNC:20790]
2	241686669	241687216	548	Promoter (<=1kb)	241686815	2	ENSG00000168393	ENST00000305784	0	DTYMK	deoxythymidylate kinase [Source:HGNC Symbol;Acc:HGNC:3061]
2	241701389	241702737	1349	Promoter (<=1kb)	241712380	1	ENSG00000168395	ENST00000492488	0	ING5	inhibitor of growth family member 5 [Source:HGNC Symbol;Acc:HGNC:19421]
2	241734451	241734885	435	Promoter (<=1kb)	241768809	1	ENSG00000180902	ENST00000403782	0	D2HGDH	D-2-hydroxyglutarate dehydrogenase [Source:HGNC Symbol;Acc:HGNC:28358]
2	241881262	241881801	540	Promoter (<=1kb)	241966440	1	ENSG00000233806	ENST00000430555	0	LINC01237	long intergenic non-protein coding RNA 1237 [Source:HGNC Symbol;Acc:HGNC:49793]
3	4303297	4303664	368	Promoter (<=1kb)	4317567	1	ENSG00000170364	ENST00000358065	0	SETMAR	SET domain and mariner transposase fusion gene [Source:HGNC Symbol;Acc:HGNC:10762]
3	4492928	4493368	441	Promoter (<=1kb)	4521164	1	ENSG00000150995	ENST00000649669	0	ITPR1	inositol 1,4,5-trisphosphate receptor type 1 [Source:HGNC Symbol;Acc:HGNC:6180]
3	4978672	4979126	455	Promoter (<=1kb)	4983268	1	ENSG00000134107	ENST00000467610	-311	BHLHE40	basic helix-loop-helix family member e40 [Source:HGNC Symbol;Acc:HGNC:1046]
3	4986709	4986993	285	Distal Intergenic	4980414	2	ENSG00000235831	ENST00000668962	-6295	BHLHE40-AS1	BHLHE40 antisense RNA 1 [Source:HGNC Symbol;Acc:HGNC:44471]
3	5026241	5026622	382	Distal Intergenic	5069044	2	ENSG00000230182	ENST00000418589	42422	RNF10P1	ring finger protein 10 pseudogene 1 [Source:HGNC Symbol;Acc:HGNC:44472]
3	5026950	5027427	478	Distal Intergenic	5069044	2	ENSG00000230182	ENST00000418589	41617	RNF10P1	ring finger protein 10 pseudogene 1 [Source:HGNC Symbol;Acc:HGNC:44472]
3	8501653	8502043	391	Promoter (<=1kb)	8550449	1	ENSG00000071282	ENST00000426878	0	LMCD1	LIM and cysteine rich domains 1 [Source:HGNC Symbol;Acc:HGNC:6633]
3	9396331	9396630	300	Promoter (<=1kb)	9396623	2	ENSG00000206573	ENST00000520629	0	THUMPD3-AS1	THUMPD3 antisense RNA 1 [Source:HGNC Symbol;Acc:HGNC:44478]
3	9397315	9397770	456	Promoter (<=1kb)	9440698	1	ENSG00000168137	ENST00000431285	0	SETD5	SET domain containing 5 [Source:HGNC Symbol;Acc:HGNC:25566]
3	10141779	10142100	322	Promoter (<=1kb)	10152082	1	ENSG00000134086	ENST00000345392	0	VHL	von Hippel-Lindau tumor suppressor [Source:HGNC Symbol;Acc:HGNC:12687]
3	10321154	10321452	299	Promoter (<=1kb)	10321112	2	ENSG00000157020	ENST00000397101	-42	SEC13	SEC13 homolog, nuclear pore and COPII coat complex component [Source:HGNC Symbol;Acc:HGNC:10697]
3	11719378	11719837	460	Promoter (<=1kb)	11719594	2	ENSG00000144560	ENST00000418000	0	VGLL4	vestigial like family member 4 [Source:HGNC Symbol;Acc:HGNC:28966]
3	11720402	11720755	354	Promoter (<=1kb)	11720746	2	ENSG00000144560	ENST00000273038	0	VGLL4	vestigial like family member 4 [Source:HGNC Symbol;Acc:HGNC:28966]
3	11846639	11847243	605	Promoter (<=1kb)	11846772	2	ENSG00000144559	ENST00000455809	0	TAMM41	TAM41 mitochondrial translocator assembly and maintenance homolog [Source:HGNC Symbol;Acc:HGNC:25187]
3	12967337	12967952	616	Promoter (<=1kb)	12967668	2	ENSG00000144711	ENST00000273221	0	IQSEC1	IQ motif and Sec7 domain ArfGEF 1 [Source:HGNC Symbol;Acc:HGNC:29112]
3	12993943	12994375	433	Promoter (<=1kb)	12994384	2	ENSG00000144711	ENST00000648386	9	IQSEC1	IQ motif and Sec7 domain ArfGEF 1 [Source:HGNC Symbol;Acc:HGNC:29112]
3	12994825	12995262	438	Promoter (<=1kb)	12995126	2	ENSG00000144711	ENST00000473088	0	IQSEC1	IQ motif and Sec7 domain ArfGEF 1 [Source:HGNC Symbol;Acc:HGNC:29112]
3	13063556	13063841	286	Intron (ENST00000613206/ENSG00000144711, intron 1 of 13)	13073429	2	ENSG00000144711	ENST00000613206	9588	IQSEC1	IQ motif and Sec7 domain ArfGEF 1 [Source:HGNC Symbol;Acc:HGNC:29112]
3	13480043	13480347	305	Promoter (<=1kb)	13506424	1	ENSG00000163517	ENST00000446613	0	HDAC11	histone deacetylase 11 [Source:HGNC Symbol;Acc:HGNC:19086]
3	13650421	13650917	497	Promoter (<=1kb)	13746629	1	ENSG00000224514	ENST00000438915	0	LINC00620	long intergenic non-protein coding RNA 620 [Source:HGNC Symbol;Acc:HGNC:44223]
3	13895299	13895618	320	Distal Intergenic	13880071	2	ENSG00000154764	ENST00000285018	-15228	WNT7A	Wnt family member 7A [Source:HGNC Symbol;Acc:HGNC:12786]
3	14124634	14124986	353	Promoter (<=1kb)	14124870	2	ENSG00000163528	ENST00000295767	0	CHCHD4	coiled-coil-helix-coiled-coil-helix domain containing 4 [Source:HGNC Symbol;Acc:HGNC:26467]
3	14178388	14178710	323	Promoter (<=1kb)	14178601	2	ENSG00000154767	ENST00000285021	0	XPC	XPC complex subunit, DNA damage recognition and repair factor [Source:HGNC Symbol;Acc:HGNC:12816]
3	14402141	14402641	501	Promoter (<=1kb)	14411323	1	ENSG00000131389	ENST00000622810	0	SLC6A6	solute carrier family 6 member 6 [Source:HGNC Symbol;Acc:HGNC:11052]
3	14947458	14948304	847	Promoter (<=1kb)	15013718	1	ENSG00000177463	ENST00000413118	0	NR2C2	nuclear receptor subfamily 2 group C member 2 [Source:HGNC Symbol;Acc:HGNC:7972]
3	16265042	16265499	458	Promoter (<=1kb)	16306086	1	ENSG00000154814	ENST00000627468	0	OXNAD1	oxidoreductase NAD binding domain containing 1 [Source:HGNC Symbol;Acc:HGNC:25128]
3	17742604	17742926	323	Promoter (<=1kb)	17742652	2	ENSG00000131374	ENST00000415814	0	TBC1D5	TBC1 domain family member 5 [Source:HGNC Symbol;Acc:HGNC:19166]
3	17860884	17861186	303	Intron (ENST00000414318/ENSG00000131374, intron 1 of 8)	17872598	2	ENSG00000213383	ENST00000393779	11412	AC104297.1	pyrophosphatase (inorganic) 1 (PPA1) pseudogene
3	18295185	18295540	356	Intron (ENST00000414318/ENSG00000131374, intron 1 of 8)	18351531	2	ENSG00000182568	ENST00000476178	55991	SATB1	SATB homeobox 1 [Source:HGNC Symbol;Acc:HGNC:10541]
3	19946875	19947223	349	Promoter (<=1kb)	19985175	1	ENSG00000144566	ENST00000273047	0	RAB5A	RAB5A, member RAS oncogene family [Source:HGNC Symbol;Acc:HGNC:9783]
3	23945818	23946383	566	Promoter (<=1kb)	23977543	1	ENSG00000174738	ENST00000492552	0	NR1D2	nuclear receptor subfamily 1 group D member 2 [Source:HGNC Symbol;Acc:HGNC:7963]
3	23963524	23964000	477	Promoter (<=1kb)	23968013	1	ENSG00000174738	ENST00000472780	-764	NR1D2	nuclear receptor subfamily 1 group D member 2 [Source:HGNC Symbol;Acc:HGNC:7963]
3	27194148	27194477	330	Promoter (<=1kb)	27194231	2	ENSG00000163491	ENST00000460447	0	NEK10	NIMA related kinase 10 [Source:HGNC Symbol;Acc:HGNC:18592]
3	27533875	27534182	308	Distal Intergenic	27525394	1	ENSG00000232167	ENST00000419075	8522	AC137675.1	frataxin (FXN) pseudogene
3	28348663	28349152	490	Promoter (<=1kb)	28348824	2	ENSG00000163512	ENST00000479665	0	AZI2	5-azacytidine induced 2 [Source:HGNC Symbol;Acc:HGNC:24002]
3	30282225	30282515	291	Distal Intergenic	30305037	1	ENSG00000287774	ENST00000659869	-10033	AC025614.2	novel transcript
3	30659393	30659814	422	Intron (ENST00000295754/ENSG00000163513, intron 3 of 6)	30693820	1	ENSG00000163513	ENST00000673203	-14159	TGFBR2	transforming growth factor beta receptor 2 [Source:HGNC Symbol;Acc:HGNC:11773]
3	31288692	31288994	303	Distal Intergenic	31269406	1	ENSG00000230111	ENST00000427353	19685	H3P11	H3 histone pseudogene 11 [Source:HGNC Symbol;Acc:HGNC:43803]
3	31532061	31532469	409	Promoter (<=1kb)	31620274	1	ENSG00000163527	ENST00000453168	-169	STT3B	STT3 oligosaccharyltransferase complex catalytic subunit B [Source:HGNC Symbol;Acc:HGNC:30611]
3	32106244	32106649	406	Promoter (<=1kb)	32159615	1	ENSG00000152642	ENST00000428684	0	GPD1L	glycerol-3-phosphate dehydrogenase 1 like [Source:HGNC Symbol;Acc:HGNC:28956]
3	32684982	32685463	482	Promoter (<=1kb)	32773714	1	ENSG00000182973	ENST00000331889	0	CNOT10	CCR4-NOT transcription complex subunit 10 [Source:HGNC Symbol;Acc:HGNC:23817]
3	33439806	33440168	363	Promoter (<=1kb)	33440010	2	ENSG00000153560	ENST00000447368	0	UBP1	upstream binding protein 1 [Source:HGNC Symbol;Acc:HGNC:12507]
3	37176400	37176702	303	Promoter (<=1kb)	37176532	2	ENSG00000093167	ENST00000416425	0	LRRFIP2	LRR binding FLII interacting protein 2 [Source:HGNC Symbol;Acc:HGNC:6703]
3	38024974	38025251	278	Promoter (<=1kb)	38024787	2	ENSG00000187091	ENST00000463876	-187	PLCD1	phospholipase C delta 1 [Source:HGNC Symbol;Acc:HGNC:9060]
3	39809590	39809998	409	Promoter (<=1kb)	40260321	1	ENSG00000170011	ENST00000302541	0	MYRIP	myosin VIIA and Rab interacting protein [Source:HGNC Symbol;Acc:HGNC:19156]
3	40309542	40309861	320	Promoter (<=1kb)	40312424	1	ENSG00000114784	ENST00000232905	0	EIF1B	eukaryotic translation initiation factor 1B [Source:HGNC Symbol;Acc:HGNC:30792]
3	42013492	42013842	351	Promoter (<=1kb)	42223737	1	ENSG00000182606	ENST00000673621	0	TRAK1	trafficking kinesin protein 1 [Source:HGNC Symbol;Acc:HGNC:29947]
3	42502501	42502865	365	Promoter (<=1kb)	42532310	1	ENSG00000114812	ENST00000436487	0	VIPR1	vasoactive intestinal peptide receptor 1 [Source:HGNC Symbol;Acc:HGNC:12694]
3	42590953	42591229	277	Promoter (<=1kb)	42594660	1	ENSG00000008324	ENST00000474941	-45	SS18L2	SS18 like 2 [Source:HGNC Symbol;Acc:HGNC:15593]
3	42600357	42600652	296	Promoter (<=1kb)	42600524	2	ENSG00000093183	ENST00000450981	0	SEC22C	SEC22 homolog C, vesicle trafficking protein [Source:HGNC Symbol;Acc:HGNC:16828]
3	43622013	43622354	342	Promoter (<=1kb)	43622066	2	ENSG00000160746	ENST00000427171	0	ANO10	anoctamin 10 [Source:HGNC Symbol;Acc:HGNC:25519]
3	44761429	44761967	539	Promoter (<=1kb)	44761511	2	ENSG00000163807	ENST00000484437	0	KIAA1143	KIAA1143 [Source:HGNC Symbol;Acc:HGNC:29198]
3	44976106	44976424	319	Promoter (<=1kb)	45011471	1	ENSG00000075914	ENST00000265564	0	EXOSC7	exosome component 7 [Source:HGNC Symbol;Acc:HGNC:28112]
3	45226019	45226394	376	Promoter (<=1kb)	45226287	2	ENSG00000249992	ENST00000503771	0	TMEM158	transmembrane protein 158 (gene/pseudogene) [Source:HGNC Symbol;Acc:HGNC:30293]
3	45688975	45689394	420	Promoter (<=1kb)	45709648	1	ENSG00000211456	ENST00000464524	0	SACM1L	SAC1 like phosphatidylinositide phosphatase [Source:HGNC Symbol;Acc:HGNC:17059]
3	46976584	46977176	593	Promoter (<=1kb)	46976759	2	ENSG00000160799	ENST00000488069	0	CCDC12	coiled-coil domain containing 12 [Source:HGNC Symbol;Acc:HGNC:28332]
3	47163876	47164268	393	Promoter (<=1kb)	47164113	2	ENSG00000181555	ENST00000409792	0	SETD2	SET domain containing 2, histone lysine methyltransferase [Source:HGNC Symbol;Acc:HGNC:18420]
3	47380486	47381077	592	Promoter (<=1kb)	47413435	1	ENSG00000076201	ENST00000602307	0	PTPN23	protein tyrosine phosphatase non-receptor type 23 [Source:HGNC Symbol;Acc:HGNC:14406]
3	47475796	47476130	335	Promoter (<=1kb)	47475941	2	ENSG00000114650	ENST00000265565	0	SCAP	SREBF chaperone [Source:HGNC Symbol;Acc:HGNC:30634]
3	47513269	47513655	387	Promoter (<=1kb)	47513413	2	ENSG00000163832	ENST00000439305	0	ELP6	elongator acetyltransferase complex subunit 6 [Source:HGNC Symbol;Acc:HGNC:25976]
3	47781820	47782123	304	Promoter (<=1kb)	47781893	2	ENSG00000173473	ENST00000254480	0	SMARCC1	SWI/SNF related, matrix associated, actin dependent regulator of chromatin subfamily c member 1 [Source:HGNC Symbol;Acc:HGNC:11104]
3	47790185	47790508	324	Distal Intergenic	47782106	2	ENSG00000173473	ENST00000425518	-8079	SMARCC1	SWI/SNF related, matrix associated, actin dependent regulator of chromatin subfamily c member 1 [Source:HGNC Symbol;Acc:HGNC:11104]
3	47802101	47803483	1383	Promoter (<=1kb)	47816972	1	ENSG00000132153	ENST00000472718	0	DHX30	DExH-box helicase 30 [Source:HGNC Symbol;Acc:HGNC:16716]
3	47824836	47825205	370	Promoter (<=1kb)	47850187	1	ENSG00000132153	ENST00000457607	0	DHX30	DExH-box helicase 30 [Source:HGNC Symbol;Acc:HGNC:16716]
3	48088655	48089423	769	Promoter (<=1kb)	48088839	2	ENSG00000047849	ENST00000395734	0	MAP4	microtubule associated protein 4 [Source:HGNC Symbol;Acc:HGNC:6862]
3	48187771	48188071	301	Promoter (<=1kb)	48187966	2	ENSG00000164045	ENST00000443342	0	CDC25A	cell division cycle 25A [Source:HGNC Symbol;Acc:HGNC:1725]
3	48240814	48241343	530	Promoter (<=1kb)	48287627	1	ENSG00000164048	ENST00000427617	0	ZNF589	zinc finger protein 589 [Source:HGNC Symbol;Acc:HGNC:16747]
3	48429470	48429756	287	Promoter (<=1kb)	48429481	2	ENSG00000164050	ENST00000466353	0	PLXNB1	plexin B1 [Source:HGNC Symbol;Acc:HGNC:9103]
3	48446476	48446928	453	Promoter (<=1kb)	48459397	1	ENSG00000164053	ENST00000635099	0	ATRIP	ATR interacting protein [Source:HGNC Symbol;Acc:HGNC:33499]
3	48556792	48557469	678	Promoter (<=1kb)	48556803	2	ENSG00000114268	ENST00000232375	0	PFKFB4	6-phosphofructo-2-kinase/fructose-2,6-biphosphatase 4 [Source:HGNC Symbol;Acc:HGNC:8875]
3	48685697	48686012	316	Promoter (<=1kb)	48685884	2	ENSG00000213672	ENST00000416649	0	NCKIPSD	NCK interacting protein with SH3 domain [Source:HGNC Symbol;Acc:HGNC:15486]
3	49007863	49008171	309	Promoter (<=1kb)	49012062	1	ENSG00000178252	ENST00000489427	0	WDR6	WD repeat domain 6 [Source:HGNC Symbol;Acc:HGNC:12758]
3	49018215	49018519	305	Promoter (<=1kb)	49018564	2	ENSG00000178149	ENST00000441576	45	DALRD3	DALR anticodon binding domain containing 3 [Source:HGNC Symbol;Acc:HGNC:25536]
3	49021688	49022132	445	Promoter (<=1kb)	49023287	1	ENSG00000178057	ENST00000496152	0	NDUFAF3	NADH:ubiquinone oxidoreductase complex assembly factor 3 [Source:HGNC Symbol;Acc:HGNC:29918]
3	49093406	49094084	679	Promoter (<=1kb)	49094071	2	ENSG00000198218	ENST00000395443	0	QRICH1	glutamine rich 1 [Source:HGNC Symbol;Acc:HGNC:24713]
3	49120785	49121057	273	Promoter (<=1kb)	49120808	2	ENSG00000172046	ENST00000417901	0	USP19	ubiquitin specific peptidase 19 [Source:HGNC Symbol;Acc:HGNC:12617]
3	49171142	49171515	374	Promoter (<=1kb)	49176486	1	ENSG00000185909	ENST00000332780	-83	KLHDC8B	kelch domain containing 8B [Source:HGNC Symbol;Acc:HGNC:28557]
3	49358454	49358776	323	Promoter (<=1kb)	49358358	2	ENSG00000233276	ENST00000620890	-96	GPX1	glutathione peroxidase 1 [Source:HGNC Symbol;Acc:HGNC:4553]
3	49429084	49429606	523	Promoter (<=1kb)	49429324	2	ENSG00000145029	ENST00000273598	0	NICN1	nicolin 1 [Source:HGNC Symbol;Acc:HGNC:18317]
3	49539909	49540185	277	Distal Intergenic	49554305	2	ENSG00000226913	ENST00000665395	14120	BSN-DT	BSN divergent transcript [Source:HGNC Symbol;Acc:HGNC:42445]
3	49554355	49554677	323	Promoter (<=1kb)	49671549	1	ENSG00000164061	ENST00000296452	0	BSN	bassoon presynaptic cytomatrix protein [Source:HGNC Symbol;Acc:HGNC:1117]
3	49673929	49674452	524	Promoter (<=1kb)	49677025	1	ENSG00000164062	ENST00000449966	0	APEH	acylaminoacyl-peptide hydrolase [Source:HGNC Symbol;Acc:HGNC:586]
3	49723957	49724257	301	Promoter (<=1kb)	49723951	2	ENSG00000173540	ENST00000308375	-6	GMPPB	GDP-mannose pyrophosphorylase B [Source:HGNC Symbol;Acc:HGNC:22932]
3	49856377	49856663	287	Promoter (<=1kb)	49856564	2	ENSG00000183763	ENST00000331456	0	TRAIP	TRAF interacting protein [Source:HGNC Symbol;Acc:HGNC:30764]
3	50227509	50227979	471	Promoter (<=1kb)	50227490	1	ENSG00000275334	ENST00000611784	73	MIR5787	microRNA 5787 [Source:HGNC Symbol;Acc:HGNC:49930]
3	50260114	50260465	352	Promoter (<=1kb)	50263358	1	ENSG00000230454	ENST00000439898	0	U73166.1	novel transcript
3	50292241	50292674	434	Promoter (<=1kb)	50292595	2	ENSG00000214706	ENST00000417626	0	IFRD2	interferon related developmental regulator 2 [Source:HGNC Symbol;Acc:HGNC:5457]
3	50299292	50299635	344	Promoter (<=1kb)	50299405	2	ENSG00000186792	ENST00000336307	0	HYAL3	hyaluronidase 3 [Source:HGNC Symbol;Acc:HGNC:5322]
3	50321167	50321514	348	Promoter (<=1kb)	50321217	2	ENSG00000068001	ENST00000458018	0	HYAL2	hyaluronidase 2 [Source:HGNC Symbol;Acc:HGNC:5321]
3	50359342	50359906	565	Promoter (<=1kb)	50359521	2	ENSG00000126062	ENST00000266025	0	TMEM115	transmembrane protein 115 [Source:HGNC Symbol;Acc:HGNC:30055]
3	50569021	50569596	576	Promoter (<=1kb)	50596168	1	ENSG00000114735	ENST00000434410	0	HEMK1	HemK methyltransferase family member 1 [Source:HGNC Symbol;Acc:HGNC:24923]
3	50611767	50612050	284	Promoter (<=1kb)	50611774	2	ENSG00000114737	ENST00000348721	0	CISH	cytokine inducible SH2 containing protein [Source:HGNC Symbol;Acc:HGNC:1984]
3	51384989	51385296	308	Promoter (<=1kb)	51389397	1	ENSG00000145050	ENST00000528157	0	MANF	mesencephalic astrocyte derived neurotrophic factor [Source:HGNC Symbol;Acc:HGNC:15461]
3	51391050	51391321	272	Promoter (<=1kb)	51397908	1	ENSG00000259956	ENST00000563281	0	RBM15B	RNA binding motif protein 15B [Source:HGNC Symbol;Acc:HGNC:24303]
3	51499257	51499593	337	Promoter (<=1kb)	51499994	2	ENSG00000145041	ENST00000423656	401	DCAF1	DDB1 and CUL4 associated factor 1 [Source:HGNC Symbol;Acc:HGNC:30911]
3	51671034	51671444	411	Promoter (<=1kb)	51704018	1	ENSG00000164081	ENST00000489026	0	TEX264	testis expressed 264, ER-phagy receptor [Source:HGNC Symbol;Acc:HGNC:30247]
3	51730923	51731248	326	Distal Intergenic	51714068	1	ENSG00000164082	ENST00000496661	19651	GRM2	glutamate metabotropic receptor 2 [Source:HGNC Symbol;Acc:HGNC:4594]
3	51941813	51942210	398	Promoter (<=1kb)	51941904	2	ENSG00000114767	ENST00000232888	0	RRP9	ribosomal RNA processing 9, U3 small nucleolar RNA binding protein [Source:HGNC Symbol;Acc:HGNC:16829]
3	51983106	51983427	322	Promoter (<=1kb)	51983409	2	ENSG00000114779	ENST00000483233	0	ABHD14B	abhydrolase domain containing 14B [Source:HGNC Symbol;Acc:HGNC:28235]
3	52057108	52057723	616	Promoter (<=1kb)	52056571	2	ENSG00000164086	ENST00000495880	-537	DUSP7	dual specificity phosphatase 7 [Source:HGNC Symbol;Acc:HGNC:3073]
3	52154351	52155143	793	Promoter (<=1kb)	52154423	2	ENSG00000164087	ENST00000296484	0	POC1A	POC1 centriolar protein A [Source:HGNC Symbol;Acc:HGNC:24488]
3	52278582	52279060	479	Promoter (<=1kb)	52278649	2	ENSG00000164091	ENST00000296490	0	WDR82	WD repeat domain 82 [Source:HGNC Symbol;Acc:HGNC:28826]
3	52409911	52410368	458	Promoter (<=1kb)	52410008	2	ENSG00000163930	ENST00000460680	0	BAP1	BRCA1 associated protein 1 [Source:HGNC Symbol;Acc:HGNC:950]
3	52685507	52685937	431	Promoter (<=1kb)	52685836	2	ENSG00000163939	ENST00000394830	0	PBRM1	polybromo 1 [Source:HGNC Symbol;Acc:HGNC:30064]
3	53045793	53046142	350	Promoter (<=1kb)	53046073	2	ENSG00000163935	ENST00000394752	0	SFMBT1	Scm like with four mbt domains 1 [Source:HGNC Symbol;Acc:HGNC:20255]
3	53160775	53161120	346	Promoter (<=1kb)	53192717	1	ENSG00000163932	ENST00000394729	0	PRKCD	protein kinase C delta [Source:HGNC Symbol;Acc:HGNC:9399]
3	53255714	53256357	644	Promoter (<=1kb)	53256022	2	ENSG00000163931	ENST00000462138	0	TKT	transketolase [Source:HGNC Symbol;Acc:HGNC:11834]
3	53846299	53846771	473	Promoter (<=1kb)	53846419	2	ENSG00000016391	ENST00000315251	0	CHDH	choline dehydrogenase [Source:HGNC Symbol;Acc:HGNC:24288]
3	56691530	56691836	307	Distal Intergenic	56683237	2	ENSG00000163946	ENST00000355628	-8293	TASOR	transcription activation suppressor [Source:HGNC Symbol;Acc:HGNC:30314]
3	56801791	56802296	506	Promoter (<=1kb)	56801949	2	ENSG00000163947	ENST00000296315	0	ARHGEF3	Rho guanine nucleotide exchange factor 3 [Source:HGNC Symbol;Acc:HGNC:683]
3	57164989	57165507	519	Promoter (<=1kb)	57165353	2	ENSG00000144730	ENST00000296318	0	IL17RD	interleukin 17 receptor D [Source:HGNC Symbol;Acc:HGNC:17616]
3	57227612	57228062	451	Promoter (<=1kb)	57278105	1	ENSG00000157500	ENST00000650354	0	APPL1	adaptor protein, phosphotyrosine interacting with PH domain and leucine zipper 1 [Source:HGNC Symbol;Acc:HGNC:24035]
3	58049238	58049554	317	Intron (ENST00000490882/ENSG00000136068, intron 1 of 46)	58170777	1	ENSG00000136068	ENST00000493452	-28775	FLNB	filamin B [Source:HGNC Symbol;Acc:HGNC:3755]
3	58306129	58306404	276	Promoter (<=1kb)	58316572	1	ENSG00000163684	ENST00000461797	0	RPP14	ribonuclease P/MRP subunit p14 [Source:HGNC Symbol;Acc:HGNC:30327]
3	63912158	63912453	296	Promoter (<=1kb)	63999559	1	ENSG00000163635	ENST00000522345	-135	ATXN7	ataxin 7 [Source:HGNC Symbol;Acc:HGNC:10560]
3	64686114	64686459	346	Promoter (<=1kb)	64686610	2	ENSG00000163638	ENST00000482490	151	ADAMTS9	ADAM metallopeptidase with thrombospondin type 1 motif 9 [Source:HGNC Symbol;Acc:HGNC:13202]
3	66997950	66998489	540	Promoter (<=1kb)	67003697	1	ENSG00000163376	ENST00000484414	0	KBTBD8	kelch repeat and BTB domain containing 8 [Source:HGNC Symbol;Acc:HGNC:30691]
3	75434941	75436014	1074	Promoter (<=1kb)	75435048	2	ENSG00000244026	ENST00000497543	0	FAM86DP	family with sequence similarity 86 member D, pseudogene [Source:HGNC Symbol;Acc:HGNC:32659]
3	98522687	98523323	637	Promoter (<=1kb)	98522887	2	ENSG00000080822	ENST00000502288	0	CLDND1	claudin domain containing 1 [Source:HGNC Symbol;Acc:HGNC:1322]
3	98593361	98593904	544	Promoter (<=1kb)	98593611	2	ENSG00000080819	ENST00000647941	0	CPOX	coproporphyrinogen oxidase [Source:HGNC Symbol;Acc:HGNC:2321]
3	98901620	98902060	441	Promoter (<=1kb)	98901695	2	ENSG00000057019	ENST00000326840	0	DCBLD2	discoidin, CUB and LCCL domain containing 2 [Source:HGNC Symbol;Acc:HGNC:24627]
3	100709087	100709372	286	Promoter (<=1kb)	100748964	1	ENSG00000114354	ENST00000490574	0	TFG	trafficking from ER to golgi regulator [Source:HGNC Symbol;Acc:HGNC:11758]
3	101036279	101036597	319	Distal Intergenic	100993515	2	ENSG00000154175	ENST00000284322	-42764	ABI3BP	ABI family member 3 binding protein [Source:HGNC Symbol;Acc:HGNC:17265]
3	101573743	101574181	439	Promoter (<=1kb)	101594465	1	ENSG00000081154	ENST00000265260	0	PCNP	PEST proteolytic signal containing nuclear protein [Source:HGNC Symbol;Acc:HGNC:30023]
3	101779045	101779401	357	Promoter (<=1kb)	101785606	1	ENSG00000144815	ENST00000495842	0	NXPE3	neurexophilin and PC-esterase domain family member 3 [Source:HGNC Symbol;Acc:HGNC:28238]
3	101849130	101849444	315	Promoter (<=1kb)	101859523	1	ENSG00000144802	ENST00000326151	-70	NFKBIZ	NFKB inhibitor zeta [Source:HGNC Symbol;Acc:HGNC:29805]
3	107217033	107217524	492	Intron (ENST00000660862/ENSG00000242759, intron 1 of 9)	107292018	1	ENSG00000243701	ENST00000663366	-3220	DUBR	DPPA2 upstream binding RNA [Source:HGNC Symbol;Acc:HGNC:48569]
3	110583344	110583788	445	Distal Intergenic	110551965	2	ENSG00000221206	ENST00000408279	-31379	RNU6ATAC15P	RNA, U6atac small nuclear 15, pseudogene [Source:HGNC Symbol;Acc:HGNC:46914]
3	111848094	111848491	398	Intron (ENST00000393923/ENSG00000144824, intron 2 of 17)	111976515	1	ENSG00000144824	ENST00000412622	-10689	PHLDB2	pleckstrin homology like domain family B member 2 [Source:HGNC Symbol;Acc:HGNC:29573]
3	111979104	111979444	341	Promoter (<=1kb)	111991540	1	ENSG00000144827	ENST00000494817	51	ABHD10	abhydrolase domain containing 10, depalmitoylase [Source:HGNC Symbol;Acc:HGNC:25656]
3	112561861	112562369	509	Promoter (<=1kb)	112570574	1	ENSG00000138459	ENST00000468642	0	SLC35A5	solute carrier family 35 member A5 [Source:HGNC Symbol;Acc:HGNC:20792]
3	112990695	112991124	430	Promoter (<=1kb)	113001969	1	ENSG00000163607	ENST00000383678	0	GTPBP8	GTP binding protein 8 (putative) [Source:HGNC Symbol;Acc:HGNC:25007]
3	113098240	113098519	280	Intron (ENST00000655310/ENSG00000240057, intron 1 of 2)	113063443	2	ENSG00000241219	ENST00000462010	-34797	AC078785.2	novel transcript
3	114056304	114056769	466	Promoter (<=1kb)	114088349	1	ENSG00000151576	ENST00000485050	0	QTRT2	queuine tRNA-ribosyltransferase accessory subunit 2 [Source:HGNC Symbol;Acc:HGNC:25771]
3	120094223	120094731	509	Promoter (<=1kb)	120094447	2	ENSG00000082701	ENST00000264235	0	GSK3B	glycogen synthase kinase 3 beta [Source:HGNC Symbol;Acc:HGNC:4617]
3	120349154	120349804	651	Promoter (<=1kb)	120349354	2	ENSG00000163428	ENST00000295628	0	LRRC58	leucine rich repeat containing 58 [Source:HGNC Symbol;Acc:HGNC:26968]
3	122383851	122384385	535	Promoter (<=1kb)	122409917	1	ENSG00000114023	ENST00000232125	0	FAM162A	family with sequence similarity 162 member A [Source:HGNC Symbol;Acc:HGNC:17865]
3	122416136	122416456	321	Promoter (<=1kb)	122427240	1	ENSG00000272758	ENST00000608756	0	AC083798.2	novel transcript, antisense to KPNA1
3	123961220	123961491	272	Promoter (<=1kb)	123961229	2	ENSG00000175455	ENST00000409697	0	CCDC14	coiled-coil domain containing 14 [Source:HGNC Symbol;Acc:HGNC:25766]
3	125595257	125596229	973	Promoter (<=1kb)	125595497	2	ENSG00000144909	ENST00000296220	0	OSBPL11	oxysterol binding protein like 11 [Source:HGNC Symbol;Acc:HGNC:16397]
3	126475544	126476065	522	Promoter (<=1kb)	126475891	2	ENSG00000070476	ENST00000389709	0	ZXDC	ZXD family zinc finger C [Source:HGNC Symbol;Acc:HGNC:28160]
3	126654827	126655156	330	Promoter (<=1kb)	126655124	2	ENSG00000197763	ENST00000524230	0	TXNRD3	thioredoxin reductase 3 [Source:HGNC Symbol;Acc:HGNC:20667]
3	126982532	126982823	292	Distal Intergenic	127037392	1	ENSG00000114554	ENST00000393409	-5771	PLXNA1	plexin A1 [Source:HGNC Symbol;Acc:HGNC:9099]
3	127455543	127455983	441	Distal Intergenic	127490787	1	ENSG00000240562	ENST00000479610	-33570	AC016968.1	novel transcript
3	127672426	127673065	640	Promoter (<=1kb)	127677026	1	ENSG00000114626	ENST00000483857	0	ABTB1	ankyrin repeat and BTB domain containing 1 [Source:HGNC Symbol;Acc:HGNC:18275]
3	128052009	128052537	529	Promoter (<=1kb)	128060211	1	ENSG00000058262	ENST00000481210	0	SEC61A1	SEC61 translocon subunit alpha 1 [Source:HGNC Symbol;Acc:HGNC:18276]
3	128123671	128124137	467	Promoter (<=1kb)	128123812	2	ENSG00000175792	ENST00000322623	0	RUVBL1	RuvB like AAA ATPase 1 [Source:HGNC Symbol;Acc:HGNC:10474]
3	128426527	128426864	338	Distal Intergenic	128472317	1	ENSG00000242049	ENST00000471626	-36730	DNAJB8-AS1	DNAJB8 antisense RNA 1 [Source:HGNC Symbol;Acc:HGNC:41029]
3	128650786	128651304	519	Promoter (<=1kb)	128650818	2	ENSG00000163902	ENST00000296255	0	RPN1	ribophorin I [Source:HGNC Symbol;Acc:HGNC:10381]
3	128680647	128681138	492	Promoter (<=1kb)	128681075	2	ENSG00000163902	ENST00000497289	0	RPN1	ribophorin I [Source:HGNC Symbol;Acc:HGNC:10381]
3	129161140	129161665	526	Promoter (<=1kb)	129161063	2	ENSG00000240682	ENST00000393295	-77	ISY1	ISY1 splicing factor homolog [Source:HGNC Symbol;Acc:HGNC:29201]
3	129183874	129184147	274	Promoter (<=1kb)	129183896	2	ENSG00000169714	ENST00000422453	0	CNBP	CCHC-type zinc finger nucleic acid binding protein [Source:HGNC Symbol;Acc:HGNC:13164]
3	129626742	129627081	340	Distal Intergenic	129632492	2	ENSG00000248659	ENST00000505608	5411	AC023162.1	pseudogene similar to part of RGD motif, leucine rich repeats, tropomodulin domain and proline-rich containing
3	129893617	129894094	478	Promoter (<=1kb)	129908911	1	ENSG00000271270	ENST00000605830	0	TMCC1-AS1	TMCC1 antisense RNA 1 (head to head) [Source:HGNC Symbol;Acc:HGNC:49060]
3	131026576	131026911	336	Promoter (<=1kb)	131026792	2	ENSG00000034533	ENST00000514044	0	ASTE1	asteroid homolog 1 [Source:HGNC Symbol;Acc:HGNC:25021]
3	132417646	132418010	365	Promoter (<=1kb)	132539021	1	ENSG00000138246	ENST00000650455	0	DNAJC13	DnaJ heat shock protein family (Hsp40) member C13 [Source:HGNC Symbol;Acc:HGNC:30343]
3	132722727	132723144	418	Promoter (<=1kb)	132722459	2	ENSG00000274810	ENST00000471702	-268	NPHP3-ACAD11	NPHP3-ACAD11 readthrough (NMD candidate) [Source:HGNC Symbol;Acc:HGNC:48351]
3	133573418	133573894	477	Promoter (<=1kb)	133590261	1	ENSG00000091527	ENST00000264993	0	CDV3	CDV3 homolog [Source:HGNC Symbol;Acc:HGNC:26928]
3	134308574	134308848	275	Distal Intergenic	134321171	1	ENSG00000240006	ENST00000482019	-4728	LINC02004	long intergenic non-protein coding RNA 2004 [Source:HGNC Symbol;Acc:HGNC:52838]
3	134357863	134358136	274	Promoter (1-2kb)	134356561	2	ENSG00000214289	ENST00000273411	-1302	RPL39P5	ribosomal protein L39 pseudogene 5 [Source:HGNC Symbol;Acc:HGNC:26015]
3	134363915	134364462	548	Promoter (2-3kb)	134366841	2	ENSG00000114019	ENST00000506326	2379	AMOTL2	angiomotin like 2 [Source:HGNC Symbol;Acc:HGNC:17812]
3	134374185	134374903	719	Promoter (<=1kb)	134374594	2	ENSG00000114019	ENST00000249883	0	AMOTL2	angiomotin like 2 [Source:HGNC Symbol;Acc:HGNC:17812]
3	134485710	134486216	507	Promoter (<=1kb)	134486023	2	ENSG00000129055	ENST00000510994	0	ANAPC13	anaphase promoting complex subunit 13 [Source:HGNC Symbol;Acc:HGNC:24540]
3	135582970	135583261	292	Distal Intergenic	135439888	2	ENSG00000240086	ENST00000473001	-143082	AC092969.1	novel transcript, antisense to EPHB1
3	135965612	135966100	489	Promoter (<=1kb)	136147894	1	ENSG00000073711	ENST00000264977	0	PPP2R3A	protein phosphatase 2 regulatory subunit B''alpha [Source:HGNC Symbol;Acc:HGNC:9307]
3	136195666	136196574	909	Promoter (<=1kb)	136196335	2	ENSG00000174579	ENST00000309993	0	MSL2	MSL complex subunit 2 [Source:HGNC Symbol;Acc:HGNC:25544]
3	136751632	136751985	354	Promoter (<=1kb)	136752366	2	ENSG00000118007	ENST00000480733	381	STAG1	stromal antigen 1 [Source:HGNC Symbol;Acc:HGNC:11354]
3	139539512	139539906	395	Promoter (<=1kb)	139539829	2	ENSG00000114115	ENST00000232219	0	RBP1	retinol binding protein 1 [Source:HGNC Symbol;Acc:HGNC:9919]
3	141368288	141368765	478	Promoter (<=1kb)	141394457	1	ENSG00000177311	ENST00000513619	0	ZBTB38	zinc finger and BTB domain containing 38 [Source:HGNC Symbol;Acc:HGNC:26636]
3	141486636	141486973	338	Promoter (<=1kb)	141615344	1	ENSG00000155903	ENST00000286364	-54	RASA2	RAS p21 protein activator 2 [Source:HGNC Symbol;Acc:HGNC:9872]
3	141660236	141660840	605	Promoter (<=1kb)	141729387	1	ENSG00000242104	ENST00000474979	0	LINC02618	long intergenic non-protein coding RNA 2618 [Source:HGNC Symbol;Acc:HGNC:54091]
3	141738038	141738317	280	Promoter (<=1kb)	141743027	1	ENSG00000114125	ENST00000498828	0	RNF7	ring finger protein 7 [Source:HGNC Symbol;Acc:HGNC:10070]
3	143001108	143001692	585	Promoter (<=1kb)	143056500	1	ENSG00000163714	ENST00000488497	0	U2SURP	U2 snRNP associated SURP domain containing [Source:HGNC Symbol;Acc:HGNC:30855]
3	143971567	143971923	357	Promoter (<=1kb)	143992368	1	ENSG00000181744	ENST00000315691	0	DIPK2A	divergent protein kinase domain 2A [Source:HGNC Symbol;Acc:HGNC:28490]
3	148885410	148885794	385	Intron (ENST00000296046/ENSG00000163751, intron 9 of 10)	148896522	1	ENSG00000163751	ENST00000477926	3941	CPA3	carboxypeptidase A3 [Source:HGNC Symbol;Acc:HGNC:2298]
3	149086464	149086738	275	Promoter (<=1kb)	149086522	2	ENSG00000071794	ENST00000465259	0	HLTF	helicase like transcription factor [Source:HGNC Symbol;Acc:HGNC:11099]
3	149581766	149582213	448	Intron (ENST00000360632/ENSG00000018408, intron 2 of 6)	149576252	2	ENSG00000018408	ENST00000472417	-5514	WWTR1	WW domain containing transcription regulator 1 [Source:HGNC Symbol;Acc:HGNC:24042]
3	149970979	149971353	375	Promoter (<=1kb)	149971109	2	ENSG00000070087	ENST00000239940	0	PFN2	profilin 2 [Source:HGNC Symbol;Acc:HGNC:8882]
3	150408126	150409054	929	Promoter (<=1kb)	150466431	1	ENSG00000196428	ENST00000361875	0	TSC22D2	TSC22 domain family member 2 [Source:HGNC Symbol;Acc:HGNC:29095]
3	150703883	150704177	295	Promoter (<=1kb)	150703920	2	ENSG00000163645	ENST00000295910	0	ERICH6	glutamate rich 6 [Source:HGNC Symbol;Acc:HGNC:28602]
3	156555065	156555414	350	Promoter (<=1kb)	156555117	2	ENSG00000114850	ENST00000265044	0	SSR3	signal sequence receptor subunit 3 [Source:HGNC Symbol;Acc:HGNC:11325]
3	156816495	156817155	661	Promoter (<=1kb)	156817013	2	ENSG00000240875	ENST00000664482	0	LINC00886	long intergenic non-protein coding RNA 886 [Source:HGNC Symbol;Acc:HGNC:48572]
3	156826241	156826544	304	Promoter (<=1kb)	156853214	1	ENSG00000197980	ENST00000498839	0	LEKR1	leucine, glutamate and lysine rich 1 [Source:HGNC Symbol;Acc:HGNC:33765]
3	157159847	157160306	460	Promoter (<=1kb)	157160147	2	ENSG00000163660	ENST00000295926	0	CCNL1	cyclin L1 [Source:HGNC Symbol;Acc:HGNC:20569]
3	157174906	157175415	510	Promoter (<=1kb)	157239964	1	ENSG00000243176	ENST00000460796	0	AC092944.1	novel transcript
3	158644400	158644723	324	Promoter (<=1kb)	158695581	1	ENSG00000168827	ENST00000486715	0	GFM1	G elongation factor mitochondrial 1 [Source:HGNC Symbol;Acc:HGNC:13780]
3	160565270	160566063	794	Promoter (<=1kb)	160565571	2	ENSG00000186432	ENST00000334256	0	KPNA4	karyopherin subunit alpha 4 [Source:HGNC Symbol;Acc:HGNC:6397]
3	160755041	160755469	429	Promoter (<=1kb)	160755142	2	ENSG00000260572	ENST00000566372	0	AC069224.1	novel transcript, antisense to PPM1L
3	161221287	161221715	429	Promoter (<=1kb)	161234905	1	ENSG00000169251	ENST00000473909	0	NMD3	NMD3 ribosome export adaptor [Source:HGNC Symbol;Acc:HGNC:24250]
3	167734576	167735033	458	Promoter (<=1kb)	167734892	2	ENSG00000114209	ENST00000392750	0	PDCD10	programmed cell death 10 [Source:HGNC Symbol;Acc:HGNC:8761]
3	168249890	168250179	290	Promoter (<=1kb)	168821335	1	ENSG00000206120	ENST00000431685	0	EGFEM1P	EGF like and EMI domain containing 1, pseudogene [Source:HGNC Symbol;Acc:HGNC:25149]
3	169764980	169765269	290	Promoter (<=1kb)	169765060	2	ENSG00000270141	ENST00000602385	0	TERC	telomerase RNA component [Source:HGNC Symbol;Acc:HGNC:11727]
3	170037856	170038164	309	Promoter (<=1kb)	170085392	1	ENSG00000173890	ENST00000355897	0	GPR160	G protein-coupled receptor 160 [Source:HGNC Symbol;Acc:HGNC:23693]
3	170221974	170222447	474	Promoter (<=1kb)	170305977	1	ENSG00000163558	ENST00000295797	0	PRKCI	protein kinase C iota [Source:HGNC Symbol;Acc:HGNC:9404]
3	171460186	171460533	348	Promoter (<=1kb)	171460405	2	ENSG00000154310	ENST00000436636	0	TNIK	TRAF2 and NCK interacting kinase [Source:HGNC Symbol;Acc:HGNC:30765]
3	179322539	179322822	284	Promoter (<=1kb)	179338583	1	ENSG00000121864	ENST00000496856	-209	ZNF639	zinc finger protein 639 [Source:HGNC Symbol;Acc:HGNC:30950]
3	180602004	180602461	458	Promoter (<=1kb)	180611130	1	ENSG00000163728	ENST00000296015	0	TTC14	tetratricopeptide repeat domain 14 [Source:HGNC Symbol;Acc:HGNC:24697]
3	180989575	180989907	333	Promoter (<=1kb)	180989736	2	ENSG00000205981	ENST00000382564	0	DNAJC19	DnaJ heat shock protein family (Hsp40) member C19 [Source:HGNC Symbol;Acc:HGNC:30528]
3	182793277	182793714	438	Promoter (<=1kb)	182836624	1	ENSG00000058063	ENST00000493826	0	ATP11B	ATPase phospholipid transporting 11B (putative) [Source:HGNC Symbol;Acc:HGNC:13553]
3	183099486	183099823	338	Promoter (<=1kb)	183099496	2	ENSG00000078070	ENST00000265594	0	MCCC1	methylcrotonoyl-CoA carboxylase 1 [Source:HGNC Symbol;Acc:HGNC:6936]
3	183253781	183254071	291	Promoter (<=1kb)	183272426	1	ENSG00000176597	ENST00000460419	0	B3GNT5	UDP-GlcNAc:betaGal beta-1,3-N-acetylglucosaminyltransferase 5 [Source:HGNC Symbol;Acc:HGNC:15684]
3	183428722	183429090	369	Promoter (<=1kb)	183428778	2	ENSG00000053524	ENST00000482017	0	MCF2L2	MCF.2 cell line derived transforming sequence-like 2 [Source:HGNC Symbol;Acc:HGNC:30319]
3	183447321	183447598	278	Promoter (<=1kb)	183456013	1	ENSG00000240024	ENST00000471496	-10	LINC00888	long intergenic non-protein coding RNA 888 [Source:HGNC Symbol;Acc:HGNC:48575]
3	184017560	184018031	472	Promoter (<=1kb)	184017884	2	ENSG00000114770	ENST00000334444	0	ABCC5	ATP binding cassette subfamily C member 5 [Source:HGNC Symbol;Acc:HGNC:56]
3	184155272	184155653	382	Promoter (<=1kb)	184173614	1	ENSG00000161202	ENST00000313143	0	DVL3	dishevelled segment polarity protein 3 [Source:HGNC Symbol;Acc:HGNC:3087]
3	184174602	184174891	290	Promoter (<=1kb)	184184091	1	ENSG00000161203	ENST00000382456	0	AP2M1	adaptor related protein complex 2 subunit mu 1 [Source:HGNC Symbol;Acc:HGNC:564]
3	184298879	184299282	404	Promoter (<=1kb)	184302692	1	ENSG00000175166	ENST00000417952	0	PSMD2	proteasome 26S subunit, non-ATPase 2 [Source:HGNC Symbol;Acc:HGNC:9559]
3	184335693	184336124	432	Promoter (<=1kb)	184345033	1	ENSG00000175182	ENST00000450976	0	FAM131A	family with sequence similarity 131 member A [Source:HGNC Symbol;Acc:HGNC:28308]
3	184362833	184363431	599	Promoter (<=1kb)	184368593	1	ENSG00000163882	ENST00000430783	0	POLR2H	RNA polymerase II subunit H [Source:HGNC Symbol;Acc:HGNC:9195]
3	184717262	184717546	285	Promoter (1-2kb)	184738949	1	ENSG00000272970	ENST00000671525	1568	AC107294.2	novel transcript
3	185498795	185499295	501	Promoter (<=1kb)	185499035	2	ENSG00000163900	ENST00000382227	0	TMEM41A	transmembrane protein 41A [Source:HGNC Symbol;Acc:HGNC:30544]
3	187745436	187745780	345	Promoter (<=1kb)	187745725	2	ENSG00000113916	ENST00000621333	0	BCL6	BCL6 transcription repressor [Source:HGNC Symbol;Acc:HGNC:1001]
3	188153811	188154132	322	Promoter (<=1kb)	188609184	1	ENSG00000145012	ENST00000416784	0	LPP	LIM domain containing preferred translocation partner in lipoma [Source:HGNC Symbol;Acc:HGNC:6679]
3	188947706	188948184	479	Promoter (<=1kb)	188947639	2	ENSG00000234076	ENST00000444488	-67	TPRG1-AS1	TPRG1 antisense RNA 1 [Source:HGNC Symbol;Acc:HGNC:42391]
3	190862603	190862900	298	Promoter (<=1kb)	190862694	2	ENSG00000205835	ENST00000442080	0	GMNC	geminin coiled-coil domain containing [Source:HGNC Symbol;Acc:HGNC:40049]
3	191329200	191329641	442	Promoter (<=1kb)	191398659	1	ENSG00000152492	ENST00000392455	0	CCDC50	coiled-coil domain containing 50 [Source:HGNC Symbol;Acc:HGNC:18111]
3	192879549	192880114	566	Intron (ENST00000392452/ENSG00000180611, intron 1 of 1)	192917856	2	ENSG00000180611	ENST00000392452	37742	MB21D2	Mab-21 domain containing 2 [Source:HGNC Symbol;Acc:HGNC:30438]
3	193593029	193593352	324	Promoter (<=1kb)	193593111	2	ENSG00000127249	ENST00000489140	0	ATP13A4	ATPase 13A4 [Source:HGNC Symbol;Acc:HGNC:25422]
3	193869571	193869957	387	Distal Intergenic	193844024	2	ENSG00000229155	ENST00000445168	-25547	LINC02038	long intergenic non-protein coding RNA 2038 [Source:HGNC Symbol;Acc:HGNC:52878]
3	194003303	194003714	412	Promoter (<=1kb)	194003659	2	ENSG00000214146	ENST00000397645	0	LINC02026	long intergenic non-protein coding RNA 2026 [Source:HGNC Symbol;Acc:HGNC:52861]
3	194071232	194071536	305	Promoter (<=1kb)	194071025	2	ENSG00000230102	ENST00000657966	-207	LINC02028	long intergenic non-protein coding RNA 2028 [Source:HGNC Symbol;Acc:HGNC:27718]
3	194134016	194134443	428	Promoter (1-2kb)	194137284	1	ENSG00000114315	ENST00000476918	-1705	HES1	hes family bHLH transcription factor 1 [Source:HGNC Symbol;Acc:HGNC:5192]
3	194296345	194296699	355	Promoter (<=1kb)	194297502	2	ENSG00000214145	ENST00000669998	803	LINC00887	long intergenic non-protein coding RNA 887 [Source:HGNC Symbol;Acc:HGNC:48574]
3	194404917	194405250	334	3' UTR	194398354	2	ENSG00000178732	ENST00000401815	-6563	GP5	glycoprotein V platelet [Source:HGNC Symbol;Acc:HGNC:4443]
3	195271129	195271406	278	Promoter (<=1kb)	195271159	2	ENSG00000173950	ENST00000310380	0	XXYLT1	xyloside xylosyltransferase 1 [Source:HGNC Symbol;Acc:HGNC:26639]
3	195443006	195443293	288	Promoter (<=1kb)	195443020	2	ENSG00000114331	ENST00000326793	0	ACAP2	ArfGAP with coiled-coil, ankyrin repeat and PH domains 2 [Source:HGNC Symbol;Acc:HGNC:16469]
3	195719653	195720057	405	Promoter (<=1kb)	195737623	1	ENSG00000176945	ENST00000436408	-827	MUC20	mucin 20, cell surface associated [Source:HGNC Symbol;Acc:HGNC:23282]
3	195747911	195748313	403	Intron (ENST00000308466/ENSG00000145113, intron 22 of 22)	195752520	2	ENSG00000145113	ENST00000467235	4207	MUC4	mucin 4, cell surface associated [Source:HGNC Symbol;Acc:HGNC:7514]
3	196081893	196082313	421	Promoter (<=1kb)	196082090	2	ENSG00000072274	ENST00000360110	0	TFRC	transferrin receptor [Source:HGNC Symbol;Acc:HGNC:11763]
3	196317900	196318401	502	Promoter (<=1kb)	196318214	2	ENSG00000213123	ENST00000426563	0	TCTEX1D2	Tctex1 domain containing 2 [Source:HGNC Symbol;Acc:HGNC:28482]
3	196568485	196568859	375	Promoter (<=1kb)	196587287	1	ENSG00000174013	ENST00000440469	0	FBXO45	F-box protein 45 [Source:HGNC Symbol;Acc:HGNC:29148]
3	196942336	196942894	559	Promoter (<=1kb)	196942377	2	ENSG00000114503	ENST00000447325	0	NCBP2	nuclear cap binding protein subunit 2 [Source:HGNC Symbol;Acc:HGNC:7659]
3	196969552	196969915	364	Promoter (<=1kb)	196969060	2	ENSG00000119227	ENST00000238138	-492	PIGZ	phosphatidylinositol glycan anchor biosynthesis class Z [Source:HGNC Symbol;Acc:HGNC:30596]
3	197002534	197003210	677	Promoter (<=1kb)	197004744	1	ENSG00000228109	ENST00000415244	0	MELTF-AS1	MELTF antisense RNA 1 [Source:HGNC Symbol;Acc:HGNC:40373]
3	197297644	197298521	878	Promoter (<=1kb)	197297853	2	ENSG00000075711	ENST00000671185	0	DLG1	discs large MAGUK scaffold protein 1 [Source:HGNC Symbol;Acc:HGNC:2900]
3	197446941	197447262	322	Intron (ENST00000438408/ENSG00000235126, intron 2 of 2)	197456654	2	ENSG00000229912	ENST00000445908	9392	AC128709.1	novel transcript
3	197456517	197456936	420	Promoter (<=1kb)	197456654	2	ENSG00000229912	ENST00000445908	0	AC128709.1	novel transcript
3	197736783	197737295	513	Promoter (<=1kb)	197777001	1	ENSG00000122068	ENST00000428738	0	FYTTD1	forty-two-three domain containing 1 [Source:HGNC Symbol;Acc:HGNC:25407]
3	197749493	197749959	467	Promoter (<=1kb)	197773436	1	ENSG00000122068	ENST00000494309	0	FYTTD1	forty-two-three domain containing 1 [Source:HGNC Symbol;Acc:HGNC:25407]
4	674453	674885	433	Promoter (<=1kb)	682027	1	ENSG00000215375	ENST00000503300	0	MYL5	myosin light chain 5 [Source:HGNC Symbol;Acc:HGNC:7586]
4	705488	706079	592	Promoter (<=1kb)	734943	1	ENSG00000185619	ENST00000419774	0	PCGF3	polycomb group ring finger 3 [Source:HGNC Symbol;Acc:HGNC:10066]
4	931980	932514	535	Promoter (<=1kb)	951259	1	ENSG00000127419	ENST00000507319	0	TMEM175	transmembrane protein 175 [Source:HGNC Symbol;Acc:HGNC:28709]
4	973564	974105	542	Promoter (<=1kb)	973569	2	ENSG00000145214	ENST00000273814	0	DGKQ	diacylglycerol kinase theta [Source:HGNC Symbol;Acc:HGNC:2856]
4	986911	987649	739	Promoter (<=1kb)	1004529	1	ENSG00000127415	ENST00000247933	0	IDUA	alpha-L-iduronidase [Source:HGNC Symbol;Acc:HGNC:5391]
4	1014927	1015202	276	Promoter (2-3kb)	1026897	1	ENSG00000127418	ENST00000264748	2476	FGFRL1	fibroblast growth factor receptor like 1 [Source:HGNC Symbol;Acc:HGNC:3693]
4	1346887	1347602	716	Promoter (<=1kb)	1388049	1	ENSG00000163945	ENST00000389851	0	UVSSA	UV stimulated scaffold protein A [Source:HGNC Symbol;Acc:HGNC:29304]
4	1684387	1684792	406	Promoter (<=1kb)	1684302	2	ENSG00000174137	ENST00000463238	-85	FAM53A	family with sequence similarity 53 member A [Source:HGNC Symbol;Acc:HGNC:31860]
4	1712014	1712598	585	Promoter (<=1kb)	1712319	2	ENSG00000163950	ENST00000489418	0	SLBP	stem-loop binding protein [Source:HGNC Symbol;Acc:HGNC:10904]
4	1721167	1721636	470	Promoter (<=1kb)	1745163	1	ENSG00000013810	ENST00000612220	0	TACC3	transforming acidic coiled-coil containing protein 3 [Source:HGNC Symbol;Acc:HGNC:11524]
4	1855862	1856324	463	Promoter (<=1kb)	1856156	2	ENSG00000168924	ENST00000302787	0	LETM1	leucine zipper and EF-hand containing transmembrane protein 1 [Source:HGNC Symbol;Acc:HGNC:6556]
4	1870599	1870986	388	Promoter (<=1kb)	1982192	1	ENSG00000109685	ENST00000508803	-407	NSD2	nuclear receptor binding SET domain protein 2 [Source:HGNC Symbol;Acc:HGNC:12766]
4	2008815	2009518	704	Promoter (<=1kb)	2009235	2	ENSG00000185049	ENST00000542778	0	NELFA	negative elongation factor complex member A [Source:HGNC Symbol;Acc:HGNC:12768]
4	2041964	2042313	350	Promoter (<=1kb)	2043970	1	ENSG00000243449	ENST00000409248	0	C4orf48	chromosome 4 open reading frame 48 [Source:HGNC Symbol;Acc:HGNC:34437]
4	2242020	2242625	606	Promoter (<=1kb)	2242121	2	ENSG00000130997	ENST00000511885	0	POLN	DNA polymerase nu [Source:HGNC Symbol;Acc:HGNC:18870]
4	2261815	2262585	771	Promoter (<=1kb)	2262109	2	ENSG00000123933	ENST00000337190	0	MXD4	MAX dimerization protein 4 [Source:HGNC Symbol;Acc:HGNC:13906]
4	2418409	2418931	523	Promoter (<=1kb)	2418645	2	ENSG00000159733	ENST00000290974	0	ZFYVE28	zinc finger FYVE-type containing 28 [Source:HGNC Symbol;Acc:HGNC:29334]
4	2441529	2441803	275	Promoter (1-2kb)	2450356	1	ENSG00000206113	ENST00000514556	-1394	CFAP99	cilia and flagella associated protein 99 [Source:HGNC Symbol;Acc:HGNC:51180]
4	2468671	2468973	303	Promoter (<=1kb)	2500738	1	ENSG00000063978	ENST00000504224	0	RNF4	ring finger protein 4 [Source:HGNC Symbol;Acc:HGNC:10067]
4	2536219	2536709	491	Promoter (<=1kb)	2732573	1	ENSG00000125386	ENST00000637812	0	FAM193A	family with sequence similarity 193 member A [Source:HGNC Symbol;Acc:HGNC:16822]
4	2756009	2756494	486	Promoter (<=1kb)	2756331	2	ENSG00000168884	ENST00000510267	0	TNIP2	TNFAIP3 interacting protein 2 [Source:HGNC Symbol;Acc:HGNC:19118]
4	2764100	2764585	486	Distal Intergenic	2756342	2	ENSG00000168884	ENST00000503235	-7758	TNIP2	TNFAIP3 interacting protein 2 [Source:HGNC Symbol;Acc:HGNC:19118]
4	2792640	2792986	347	Promoter (<=1kb)	2825196	1	ENSG00000087266	ENST00000503219	-85	SH3BP2	SH3 domain binding protein 2 [Source:HGNC Symbol;Acc:HGNC:10825]
4	3074051	3074960	910	Promoter (<=1kb)	3243960	1	ENSG00000197386	ENST00000355072	0	HTT	huntingtin [Source:HGNC Symbol;Acc:HGNC:4851]
4	3292536	3292964	429	Promoter (<=1kb)	3418119	1	ENSG00000159788	ENST00000506631	-64	RGS12	regulator of G protein signaling 12 [Source:HGNC Symbol;Acc:HGNC:9994]
4	6269591	6269910	320	Promoter (<=1kb)	6302883	1	ENSG00000109501	ENST00000503569	0	WFS1	wolframin ER transmembrane glycoprotein [Source:HGNC Symbol;Acc:HGNC:12762]
4	6343993	6344410	418	Intron (ENST00000335585/ENSG00000074211, intron 6 of 8)	6308636	2	ENSG00000286176	ENST00000650929	-35357	AC116317.1	novel transcript
4	6640417	6640749	333	Promoter (<=1kb)	6641791	1	ENSG00000179010	ENST00000507420	0	MRFAP1	Morf4 family associated protein 1 [Source:HGNC Symbol;Acc:HGNC:24549]
4	6783523	6783846	324	Promoter (<=1kb)	6884170	1	ENSG00000170871	ENST00000425103	791	KIAA0232	KIAA0232 [Source:HGNC Symbol;Acc:HGNC:28992]
4	6987044	6987489	446	Promoter (<=1kb)	7033114	1	ENSG00000132405	ENST00000451522	0	TBC1D14	TBC1 domain family member 14 [Source:HGNC Symbol;Acc:HGNC:29246]
4	7939825	7940110	286	Promoter (<=1kb)	7939926	2	ENSG00000196526	ENST00000358461	0	AFAP1	actin filament associated protein 1 [Source:HGNC Symbol;Acc:HGNC:24017]
4	8158608	8159039	432	Promoter (<=1kb)	8158811	2	ENSG00000163995	ENST00000361737	0	ABLIM2	actin binding LIM protein family member 2 [Source:HGNC Symbol;Acc:HGNC:19195]
4	8428145	8428908	764	Promoter (<=1kb)	8428486	2	ENSG00000087008	ENST00000503233	0	ACOX3	acyl-CoA oxidase 3, pristanoyl [Source:HGNC Symbol;Acc:HGNC:121]
4	10116511	10117088	578	Promoter (<=1kb)	10116799	2	ENSG00000071127	ENST00000499869	0	WDR1	WD repeat domain 1 [Source:HGNC Symbol;Acc:HGNC:12754]
4	11428834	11429561	728	Promoter (<=1kb)	11428894	2	ENSG00000002587	ENST00000002596	0	HS3ST1	heparan sulfate-glucosamine 3-sulfotransferase 1 [Source:HGNC Symbol;Acc:HGNC:5194]
4	11628209	11628499	291	Promoter (2-3kb)	11813958	1	ENSG00000249631	ENST00000510095	2495	AC005699.1	novel transcript
4	15681512	15681939	428	Promoter (<=1kb)	15681567	2	ENSG00000118564	ENST00000510802	0	FBXL5	F-box and leucine rich repeat protein 5 [Source:HGNC Symbol;Acc:HGNC:13602]
4	15905813	15906279	467	Distal Intergenic	15938740	2	ENSG00000137440	ENST00000382333	32461	FGFBP1	fibroblast growth factor binding protein 1 [Source:HGNC Symbol;Acc:HGNC:19695]
4	17511774	17512095	322	Promoter (<=1kb)	17512089	2	ENSG00000151552	ENST00000513615	0	QDPR	quinoid dihydropteridine reductase [Source:HGNC Symbol;Acc:HGNC:9752]
4	17577071	17577446	376	Promoter (<=1kb)	17607968	1	ENSG00000002549	ENST00000226299	0	LAP3	leucine aminopeptidase 3 [Source:HGNC Symbol;Acc:HGNC:18449]
4	17810620	17811195	576	Promoter (<=1kb)	17844865	1	ENSG00000109805	ENST00000251496	0	NCAPG	non-SMC condensin I complex subunit G [Source:HGNC Symbol;Acc:HGNC:24304]
4	18021729	18022155	427	Promoter (<=1kb)	18021876	2	ENSG00000178177	ENST00000326877	0	LCORL	ligand dependent nuclear receptor corepressor like [Source:HGNC Symbol;Acc:HGNC:30776]
4	24584223	24584569	347	Promoter (<=1kb)	24584554	2	ENSG00000109606	ENST00000336812	0	DHX15	DEAH-box helicase 15 [Source:HGNC Symbol;Acc:HGNC:2738]
4	25312565	25312834	270	Promoter (<=1kb)	25370383	1	ENSG00000168228	ENST00000302874	0	ZCCHC4	zinc finger CCHC-type containing 4 [Source:HGNC Symbol;Acc:HGNC:22917]
4	25376841	25377366	526	Promoter (<=1kb)	25418498	1	ENSG00000053900	ENST00000315368	0	ANAPC4	anaphase promoting complex subunit 4 [Source:HGNC Symbol;Acc:HGNC:19990]
4	26320705	26320984	280	Promoter (<=1kb)	26430457	1	ENSG00000168214	ENST00000514380	0	RBPJ	recombination signal binding protein for immunoglobulin kappa J region [Source:HGNC Symbol;Acc:HGNC:5724]
4	26860446	26860913	468	Promoter (<=1kb)	27025381	1	ENSG00000109689	ENST00000467087	0	STIM2	stromal interaction molecule 2 [Source:HGNC Symbol;Acc:HGNC:19205]
4	30757388	30757828	441	Intron (ENST00000511884/ENSG00000169851, intron 1 of 2)	31142954	1	ENSG00000169851	ENST00000509759	32861	PCDH7	protocadherin 7 [Source:HGNC Symbol;Acc:HGNC:8659]
4	30770057	30770546	490	Intron (ENST00000511884/ENSG00000169851, intron 1 of 2)	30793970	2	ENSG00000249678	ENST00000509136	23424	AC097716.1	novel transcript
4	30822097	30822381	285	Intron (ENST00000511884/ENSG00000169851, intron 1 of 2)	30793970	2	ENSG00000249678	ENST00000509136	-28127	AC097716.1	novel transcript
4	31035244	31035599	356	Intron (ENST00000511884/ENSG00000169851, intron 2 of 2)	30950215	1	ENSG00000169851	ENST00000610830	109531	PCDH7	protocadherin 7 [Source:HGNC Symbol;Acc:HGNC:8659]
4	37686178	37686632	455	Promoter (<=1kb)	37686376	2	ENSG00000181826	ENST00000314117	0	RELL1	RELT like 1 [Source:HGNC Symbol;Acc:HGNC:27379]
4	37977326	37977626	301	Promoter (<=1kb)	38090065	1	ENSG00000065882	ENST00000446803	16	TBC1D1	TBC1 domain family member 1 [Source:HGNC Symbol;Acc:HGNC:11578]
4	38663641	38664305	665	Promoter (<=1kb)	38690751	1	ENSG00000109787	ENST00000514033	0	KLF3	Kruppel like factor 3 [Source:HGNC Symbol;Acc:HGNC:16516]
4	38867576	38867914	339	Promoter (<=1kb)	38891795	1	ENSG00000197712	ENST00000510213	0	FAM114A1	family with sequence similarity 114 member A1 [Source:HGNC Symbol;Acc:HGNC:25087]
4	39182224	39182523	300	Promoter (<=1kb)	39215919	1	ENSG00000157796	ENST00000503697	0	WDR19	WD repeat domain 19 [Source:HGNC Symbol;Acc:HGNC:18340]
4	39366154	39366433	280	Promoter (<=1kb)	39366362	2	ENSG00000035928	ENST00000349703	0	RFC1	replication factor C subunit 1 [Source:HGNC Symbol;Acc:HGNC:9969]
4	39458621	39458978	358	Promoter (<=1kb)	39458923	2	ENSG00000163682	ENST00000645496	0	RPL9	ribosomal protein L9 [Source:HGNC Symbol;Acc:HGNC:10369]
4	39527652	39528251	600	Promoter (<=1kb)	39527900	2	ENSG00000109814	ENST00000514106	0	UGDH	UDP-glucose 6-dehydrogenase [Source:HGNC Symbol;Acc:HGNC:12525]
4	40056766	40057047	282	Promoter (<=1kb)	40158252	1	ENSG00000078177	ENST00000261435	0	N4BP2	NEDD4 binding protein 2 [Source:HGNC Symbol;Acc:HGNC:29851]
4	41124965	41125357	393	Intron (ENST00000508593/ENSG00000163697, intron 2 of 17)	41114045	1	ENSG00000207198	ENST00000384469	11023	RNU6-1195P	RNA, U6 small nuclear 1195, pseudogene [Source:HGNC Symbol;Acc:HGNC:48158]
4	41214231	41214772	542	Promoter (<=1kb)	41214542	2	ENSG00000163697	ENST00000508593	0	APBB2	amyloid beta precursor protein binding family B member 2 [Source:HGNC Symbol;Acc:HGNC:582]
4	41216439	41216764	326	Promoter (<=1kb)	41216714	2	ENSG00000163697	ENST00000502682	0	APBB2	amyloid beta precursor protein binding family B member 2 [Source:HGNC Symbol;Acc:HGNC:582]
4	44678348	44678621	274	Promoter (<=1kb)	44700928	1	ENSG00000151806	ENST00000281543	0	GUF1	GUF1 homolog, GTPase [Source:HGNC Symbol;Acc:HGNC:25799]
4	48269372	48269864	493	Promoter (<=1kb)	48269838	2	ENSG00000135605	ENST00000381501	0	TEC	tec protein tyrosine kinase [Source:HGNC Symbol;Acc:HGNC:11719]
4	48341171	48341591	421	Promoter (<=1kb)	48426201	1	ENSG00000109171	ENST00000264313	0	SLAIN2	SLAIN motif family member 2 [Source:HGNC Symbol;Acc:HGNC:29282]
4	48700019	48700310	292	Intron (ENST00000358350/ENSG00000075539, intron 2 of 63)	48681171	2	ENSG00000075539	ENST00000505759	-18848	FRYL	FRY like transcription coactivator [Source:HGNC Symbol;Acc:HGNC:29127]
4	48830898	48831202	305	Promoter (<=1kb)	48861249	1	ENSG00000109180	ENST00000509122	0	OCIAD1	OCIA domain containing 1 [Source:HGNC Symbol;Acc:HGNC:16074]
4	52644891	52645160	270	Intron (ENST00000441222/ENSG00000109189, intron 1 of 8)	52656526	2	ENSG00000109189	ENST00000512656	11366	USP46	ubiquitin specific peptidase 46 [Source:HGNC Symbol;Acc:HGNC:20075]
4	54064404	54064854	451	Promoter (<=1kb)	54064605	2	ENSG00000109220	ENST00000263921	0	CHIC2	cysteine rich hydrophobic domain 2 [Source:HGNC Symbol;Acc:HGNC:1935]
4	55546661	55547285	625	Promoter (<=1kb)	55546909	2	ENSG00000134852	ENST00000513440	0	CLOCK	clock circadian regulator [Source:HGNC Symbol;Acc:HGNC:2082]
4	55549815	55550221	407	Promoter (2-3kb)	55547889	1	ENSG00000272969	ENST00000609234	2703	AC024243.1	novel transcript, antisense to clock
4	55948764	55949076	313	Promoter (<=1kb)	55960925	1	ENSG00000174799	ENST00000422247	0	CEP135	centrosomal protein 135 [Source:HGNC Symbol;Acc:HGNC:29086]
4	56387294	56387608	315	Promoter (<=1kb)	56387508	2	ENSG00000157426	ENST00000451613	0	AASDH	aminoadipate-semialdehyde dehydrogenase [Source:HGNC Symbol;Acc:HGNC:23993]
4	56435720	56436202	483	Promoter (<=1kb)	56461361	1	ENSG00000128050	ENST00000514888	0	PAICS	phosphoribosylaminoimidazole carboxylase and phosphoribosylaminoimidazolesuccinocarboxamide synthase [Source:HGNC Symbol;Acc:HGNC:8587]
4	56641742	56642218	477	Distal Intergenic	56651202	2	ENSG00000171476	ENST00000503864	8984	HOPX	HOP homeobox [Source:HGNC Symbol;Acc:HGNC:24961]
4	56907686	56908098	413	Promoter (<=1kb)	56966738	1	ENSG00000084093	ENST00000640168	0	REST	RE1 silencing transcription factor [Source:HGNC Symbol;Acc:HGNC:9966]
4	67700692	67701117	426	Promoter (<=1kb)	67701142	2	ENSG00000033178	ENST00000506571	25	UBA6	ubiquitin like modifier activating enzyme 6 [Source:HGNC Symbol;Acc:HGNC:25581]
4	68349996	68350360	365	Promoter (<=1kb)	68350090	2	ENSG00000083896	ENST00000344157	0	YTHDC1	YTH domain containing 1 [Source:HGNC Symbol;Acc:HGNC:30626]
4	70993429	70993846	418	Promoter (<=1kb)	71030914	1	ENSG00000156136	ENST00000503359	0	DCK	deoxycytidine kinase [Source:HGNC Symbol;Acc:HGNC:2704]
4	73258889	73259256	368	Promoter (<=1kb)	73317953	1	ENSG00000250220	ENST00000502790	0	AC053527.2	novel transcript
4	73897431	73897802	372	Distal Intergenic	73871308	1	ENSG00000163739	ENST00000395761	28038	CXCL1	C-X-C motif chemokine ligand 1 [Source:HGNC Symbol;Acc:HGNC:4602]
4	74157923	74158392	470	Promoter (<=1kb)	74183931	1	ENSG00000163738	ENST00000423607	0	MTHFD2L	methylenetetrahydrofolate dehydrogenase (NADP+ dependent) 2 like [Source:HGNC Symbol;Acc:HGNC:31865]
4	74444917	74445196	280	Promoter (<=1kb)	74455005	1	ENSG00000109321	ENST00000395748	0	AREG	amphiregulin [Source:HGNC Symbol;Acc:HGNC:651]
4	75514208	75514492	285	Promoter (<=1kb)	75514286	2	ENSG00000163743	ENST00000380840	0	RCHY1	ring finger and CHY zinc finger domain containing 1 [Source:HGNC Symbol;Acc:HGNC:17479]
4	75940627	75941242	616	Promoter (<=1kb)	75941013	2	ENSG00000138744	ENST00000286733	0	NAAA	N-acylethanolamine acid amidase [Source:HGNC Symbol;Acc:HGNC:736]
4	76148453	76148722	270	Promoter (<=1kb)	76200666	1	ENSG00000286074	ENST00000651366	0	AC110795.1	novel transcript
4	76689268	76689742	475	Promoter (<=1kb)	76742130	1	ENSG00000138771	ENST00000486758	0	SHROOM3	shroom family member 3 [Source:HGNC Symbol;Acc:HGNC:30422]
4	77075753	77076336	584	Promoter (<=1kb)	77075989	2	ENSG00000118816	ENST00000237654	0	CCNI	cyclin I [Source:HGNC Symbol;Acc:HGNC:1595]
4	78552462	78552808	347	Promoter (<=1kb)	78591603	1	ENSG00000138772	ENST00000514171	495	ANXA3	annexin A3 [Source:HGNC Symbol;Acc:HGNC:541]
4	78775971	78776376	406	Promoter (<=1kb)	78879435	1	ENSG00000138756	ENST00000389010	0	BMP2K	BMP2 inducible kinase [Source:HGNC Symbol;Acc:HGNC:18041]
4	80202012	80202288	277	Exon (ENST00000504452/ENSG00000152784, exon 8 of 8)	80204329	1	ENSG00000152784	ENST00000415738	4509	PRDM8	PR/SET domain 8 [Source:HGNC Symbol;Acc:HGNC:13993]
4	81164617	81164932	316	Promoter (<=1kb)	81193233	1	ENSG00000251059	ENST00000663090	0	PRKG2-AS1	PRKG2 antisense RNA 1 [Source:HGNC Symbol;Acc:HGNC:40478]
4	82374049	82374626	578	Promoter (<=1kb)	82374144	2	ENSG00000138668	ENST00000507010	0	HNRNPD	heterogeneous nuclear ribonucleoprotein D [Source:HGNC Symbol;Acc:HGNC:5036]
4	82430003	82430601	599	Promoter (<=1kb)	82461177	1	ENSG00000145293	ENST00000273920	0	ENOPH1	enolase-phosphatase 1 [Source:HGNC Symbol;Acc:HGNC:24599]
4	83012549	83013161	613	Promoter (<=1kb)	83012887	2	ENSG00000189308	ENST00000510557	0	LIN54	lin-54 DREAM MuvB core complex component [Source:HGNC Symbol;Acc:HGNC:25397]
4	83034653	83035418	766	Promoter (<=1kb)	83049515	1	ENSG00000138663	ENST00000511891	0	COPS4	COP9 signalosome subunit 4 [Source:HGNC Symbol;Acc:HGNC:16702]
4	83207480	83208010	531	Distal Intergenic	83237444	1	ENSG00000250677	ENST00000512083	-29293	AC114781.3	tumor protein, translationally-controlled 1 (TPT1) pseudogene
4	83284468	83284825	358	Promoter (<=1kb)	83284795	2	ENSG00000173085	ENST00000503391	0	COQ2	coenzyme Q2, polyprenyltransferase [Source:HGNC Symbol;Acc:HGNC:25223]
4	84582462	84583118	657	Promoter (<=1kb)	84651334	1	ENSG00000163624	ENST00000295887	-9	CDS1	CDP-diacylglycerol synthase 1 [Source:HGNC Symbol;Acc:HGNC:1800]
4	86934766	86935123	358	Promoter (<=1kb)	87048049	1	ENSG00000172493	ENST00000504956	0	AFF1	AF4/FMR2 family member 1 [Source:HGNC Symbol;Acc:HGNC:7135]
4	87006778	87007498	721	Promoter (<=1kb)	87141038	1	ENSG00000172493	ENST00000307808	0	AFF1	AF4/FMR2 family member 1 [Source:HGNC Symbol;Acc:HGNC:7135]
4	87220379	87220920	542	Promoter (<=1kb)	87220618	2	ENSG00000145332	ENST00000273963	0	KLHL8	kelch like family member 8 [Source:HGNC Symbol;Acc:HGNC:18644]
4	88158728	88159044	317	Promoter (<=1kb)	88159024	2	ENSG00000118777	ENST00000505480	0	ABCG2	ATP binding cassette subfamily G member 2 (Junior blood group) [Source:HGNC Symbol;Acc:HGNC:74]
4	89111230	89111866	637	Promoter (<=1kb)	89111398	2	ENSG00000138640	ENST00000502459	0	FAM13A	family with sequence similarity 13 member A [Source:HGNC Symbol;Acc:HGNC:19367]
4	89726176	89726496	321	3' UTR	89726752	1	ENSG00000251095	ENST00000621944	5834	AC093866.1	novel transcript
4	94207530	94208015	486	Promoter (<=1kb)	94291290	1	ENSG00000163104	ENST00000359052	0	SMARCAD1	SWI/SNF-related, matrix-associated actin-dependent regulator of chromatin, subfamily a, containing DEAD/H box 1 [Source:HGNC Symbol;Acc:HGNC:18398]
4	98261065	98261341	277	Promoter (<=1kb)	98392080	1	ENSG00000138698	ENST00000509011	-43	RAP1GDS1	Rap1 GTPase-GDP dissociation stimulator 1 [Source:HGNC Symbol;Acc:HGNC:9859]
4	98430737	98431151	415	Intron (ENST00000408927/ENSG00000138698, intron 12 of 14)	98409763	1	ENSG00000242318	ENST00000485315	21447	AC058823.1	ribosomal protein L21 (RPL21) pseudogene
4	98995206	98995497	292	Promoter (<=1kb)	99039446	1	ENSG00000164024	ENST00000510209	-162	METAP1	methionyl aminopeptidase 1 [Source:HGNC Symbol;Acc:HGNC:15789]
4	99060186	99060672	487	Intron (ENST00000296411/ENSG00000164024, intron 10 of 10)	99068125	2	ENSG00000272777	ENST00000609071	7453	AC019131.2	novel transcript
4	101347687	101348042	356	Promoter (<=1kb)	101348883	1	ENSG00000254531	ENST00000527564	0	FLJ20021	uncharacterized LOC90024 [Source:NCBI gene (formerly Entrezgene);Acc:90024]
4	102760574	102761030	457	Promoter (<=1kb)	102760968	2	ENSG00000109323	ENST00000647097	0	MANBA	mannosidase beta [Source:HGNC Symbol;Acc:HGNC:6831]
4	102826864	102828133	1270	Promoter (<=1kb)	102827551	2	ENSG00000109332	ENST00000453744	0	UBE2D3	ubiquitin conjugating enzyme E2 D3 [Source:HGNC Symbol;Acc:HGNC:12476]
4	103019523	103019816	294	Promoter (<=1kb)	103019719	2	ENSG00000164037	ENST00000394789	0	SLC9B1	solute carrier family 9 member B1 [Source:HGNC Symbol;Acc:HGNC:24244]
4	105146695	105146994	300	Promoter (<=1kb)	105279803	1	ENSG00000168769	ENST00000265149	0	TET2	tet methylcytosine dioxygenase 2 [Source:HGNC Symbol;Acc:HGNC:25941]
4	105473460	105474150	691	Promoter (<=1kb)	105474062	2	ENSG00000138777	ENST00000341695	0	PPA2	inorganic pyrophosphatase 2 [Source:HGNC Symbol;Acc:HGNC:28883]
4	107720036	107720696	661	Promoter (<=1kb)	107720234	2	ENSG00000138801	ENST00000265174	0	PAPSS1	3'-phosphoadenosine 5'-phosphosulfate synthase 1 [Source:HGNC Symbol;Acc:HGNC:8603]
4	109433468	109433875	408	Promoter (<=1kb)	109539746	1	ENSG00000138802	ENST00000504968	0	SEC24B	SEC24 homolog B, COPII coat complex component [Source:HGNC Symbol;Acc:HGNC:10704]
4	109696429	109696798	370	Promoter (<=1kb)	109696495	2	ENSG00000138794	ENST00000505117	0	CASP6	caspase 6 [Source:HGNC Symbol;Acc:HGNC:1507]
4	109729929	109730285	357	Promoter (<=1kb)	109730070	2	ENSG00000123739	ENST00000243501	0	PLA2G12A	phospholipase A2 group XIIA [Source:HGNC Symbol;Acc:HGNC:18554]
4	109815447	109815862	416	Promoter (<=1kb)	109824740	1	ENSG00000109534	ENST00000394631	0	GAR1	GAR1 ribonucleoprotein [Source:HGNC Symbol;Acc:HGNC:14264]
4	112523897	112524216	320	Intron (ENST00000504009/ENSG00000249509, intron 1 of 3)	112530672	2	ENSG00000248439	ENST00000512518	6456	RPL23AP94	ribosomal protein L23a pseudogene 94 [Source:HGNC Symbol;Acc:HGNC:51629]
4	113468330	113468691	362	Intron (ENST00000394524/ENSG00000145349, intron 14 of 17)	113513842	2	ENSG00000145349	ENST00000513132	45151	CAMK2D	calcium/calmodulin dependent protein kinase II delta [Source:HGNC Symbol;Acc:HGNC:1462]
4	118033311	118033806	496	Promoter (<=1kb)	118055645	1	ENSG00000164100	ENST00000394488	0	NDST3	N-deacetylase and N-sulfotransferase 3 [Source:HGNC Symbol;Acc:HGNC:7682]
4	118835938	118836263	326	Promoter (<=1kb)	118836126	2	ENSG00000150961	ENST00000280551	0	SEC24D	SEC24 homolog D, COPII coat complex component [Source:HGNC Symbol;Acc:HGNC:10706]
4	119212374	119212708	335	Promoter (<=1kb)	119221495	1	ENSG00000145390	ENST00000514665	0	USP53	ubiquitin specific peptidase 53 [Source:HGNC Symbol;Acc:HGNC:29255]
4	119300579	119300881	303	Promoter (<=1kb)	119300645	2	ENSG00000164096	ENST00000504110	0	C4orf3	chromosome 4 open reading frame 3 [Source:HGNC Symbol;Acc:HGNC:19225]
4	121696674	121697196	523	Promoter (<=1kb)	121696980	2	ENSG00000164111	ENST00000296511	0	ANXA5	annexin A5 [Source:HGNC Symbol;Acc:HGNC:543]
4	121711653	121712039	387	Distal Intergenic	121696995	2	ENSG00000164111	ENST00000513523	-14658	ANXA5	annexin A5 [Source:HGNC Symbol;Acc:HGNC:543]
4	121823673	121824034	362	Promoter (<=1kb)	121823883	2	ENSG00000145386	ENST00000274026	0	CCNA2	cyclin A2 [Source:HGNC Symbol;Acc:HGNC:1578]
4	123398293	123398644	352	Promoter (<=1kb)	123403760	1	ENSG00000164056	ENST00000622283	0	SPRY1	sprouty RTK signaling antagonist 1 [Source:HGNC Symbol;Acc:HGNC:11269]
4	124712870	124713223	354	Promoter (<=1kb)	124712732	2	ENSG00000151458	ENST00000515641	-138	ANKRD50	ankyrin repeat domain 50 [Source:HGNC Symbol;Acc:HGNC:29223]
4	127880863	127881316	454	Promoter (<=1kb)	127883516	1	ENSG00000142731	ENST00000511942	0	PLK4	polo like kinase 4 [Source:HGNC Symbol;Acc:HGNC:11397]
4	127965380	127965953	574	Promoter (<=1kb)	127965949	2	ENSG00000164073	ENST00000296468	0	MFSD8	major facilitator superfamily domain containing 8 [Source:HGNC Symbol;Acc:HGNC:28486]
4	128060815	128061314	500	Promoter (<=1kb)	128123869	1	ENSG00000138709	ENST00000512292	0	LARP1B	La ribonucleoprotein 1B [Source:HGNC Symbol;Acc:HGNC:24704]
4	128287888	128288229	342	Promoter (<=1kb)	128288203	2	ENSG00000164040	ENST00000512483	0	PGRMC2	progesterone receptor membrane component 2 [Source:HGNC Symbol;Acc:HGNC:16089]
4	128811796	128812179	384	Promoter (<=1kb)	128849078	1	ENSG00000077684	ENST00000507833	0	JADE1	jade family PHD finger 1 [Source:HGNC Symbol;Acc:HGNC:30027]
4	139015789	139016174	386	Promoter (<=1kb)	139045939	1	ENSG00000151014	ENST00000630479	0	NOCT	nocturnin [Source:HGNC Symbol;Acc:HGNC:14254]
4	139177626	139178140	515	Promoter (<=1kb)	139177218	2	ENSG00000109381	ENST00000511006	-408	ELF2	E74 like ETS transcription factor 2 [Source:HGNC Symbol;Acc:HGNC:3317]
4	139453778	139454151	374	Promoter (<=1kb)	139476609	1	ENSG00000172007	ENST00000305626	0	RAB33B	RAB33B, member RAS oncogene family [Source:HGNC Symbol;Acc:HGNC:16075]
4	139556275	139556606	332	Promoter (<=1kb)	139556238	2	ENSG00000145391	ENST00000506866	-37	SETD7	SET domain containing 7, histone lysine methyltransferase [Source:HGNC Symbol;Acc:HGNC:30412]
4	140523944	140524226	283	Promoter (<=1kb)	140527952	1	ENSG00000179387	ENST00000511887	0	ELMOD2	ELMO domain containing 2 [Source:HGNC Symbol;Acc:HGNC:28111]
4	143513588	143514041	454	Promoter (<=1kb)	143557486	1	ENSG00000153147	ENST00000283131	0	SMARCA5	SWI/SNF related, matrix associated, actin dependent regulator of chromatin, subfamily a, member 5 [Source:HGNC Symbol;Acc:HGNC:11101]
4	145180516	145181023	508	Promoter (<=1kb)	145180589	2	ENSG00000164164	ENST00000447906	0	OTUD4	OTU deubiquitinase 4 [Source:HGNC Symbol;Acc:HGNC:24949]
4	145732993	145733482	490	Promoter (<=1kb)	145771032	1	ENSG00000237136	ENST00000510096	539	C4orf51	chromosome 4 open reading frame 51 [Source:HGNC Symbol;Acc:HGNC:37264]
4	151099508	151099850	343	Promoter (<=1kb)	151104637	1	ENSG00000145425	ENST00000509736	0	RPS3A	ribosomal protein S3A [Source:HGNC Symbol;Acc:HGNC:10421]
4	152779814	152780180	367	Promoter (<=1kb)	152912357	1	ENSG00000164144	ENST00000451320	0	ARFIP1	ADP ribosylation factor interacting protein 1 [Source:HGNC Symbol;Acc:HGNC:21496]
4	153466109	153466511	403	Promoter (<=1kb)	153636711	1	ENSG00000121210	ENST00000409663	0	TMEM131L	transmembrane 131 like [Source:HGNC Symbol;Acc:HGNC:29146]
4	154550305	154550716	412	Promoter (<=1kb)	154550400	2	ENSG00000171566	ENST00000499023	0	PLRG1	pleiotropic regulator 1 [Source:HGNC Symbol;Acc:HGNC:9089]
4	158210322	158210685	364	Promoter (<=1kb)	158217349	1	ENSG00000164124	ENST00000512481	0	TMEM144	transmembrane protein 144 [Source:HGNC Symbol;Acc:HGNC:25633]
4	158671858	158672540	683	Promoter (<=1kb)	158680607	1	ENSG00000171503	ENST00000512251	0	ETFDH	electron transfer flavoprotein dehydrogenase [Source:HGNC Symbol;Acc:HGNC:3483]
4	159175403	159175700	298	Intron (ENST00000644474/ENSG00000109756, intron 1 of 29)	159128894	2	ENSG00000264105	ENST00000583455	-46509	MIR3688-1	microRNA 3688-1 [Source:HGNC Symbol;Acc:HGNC:38986]
4	165112306	165112625	320	Promoter (<=1kb)	165112854	2	ENSG00000170088	ENST00000505095	229	TMEM192	transmembrane protein 192 [Source:HGNC Symbol;Acc:HGNC:26775]
4	165327321	165327639	319	Promoter (<=1kb)	165340351	1	ENSG00000052802	ENST00000507013	-28	MSMO1	methylsterol monooxygenase 1 [Source:HGNC Symbol;Acc:HGNC:10545]
4	165378748	165379235	488	Promoter (<=1kb)	165498547	1	ENSG00000109472	ENST00000402744	0	CPE	carboxypeptidase E [Source:HGNC Symbol;Acc:HGNC:2303]
4	168077792	168078107	316	Intron (ENST00000506926/ENSG00000248601, intron 1 of 3)	168187736	1	ENSG00000109511	ENST00000359299	-14430	ANXA10	annexin A10 [Source:HGNC Symbol;Acc:HGNC:534]
4	169010342	169010831	490	Promoter (<=1kb)	169010939	1	ENSG00000251445	ENST00000506933	0	AC021151.1	novel transcript
4	173370682	173371005	324	Promoter (<=1kb)	173377532	1	ENSG00000164105	ENST00000296504	0	SAP30	Sin3A associated protein 30 [Source:HGNC Symbol;Acc:HGNC:10532]
4	174283619	174283957	339	Promoter (<=1kb)	174283667	2	ENSG00000164117	ENST00000393674	0	FBXO8	F-box protein 8 [Source:HGNC Symbol;Acc:HGNC:13587]
4	183098674	183099299	626	Promoter (<=1kb)	183320777	1	ENSG00000151718	ENST00000403733	0	WWC2	WW and C2 domain containing 2 [Source:HGNC Symbol;Acc:HGNC:24148]
4	184825710	184826103	394	Promoter (<=1kb)	184825968	2	ENSG00000151726	ENST00000281455	0	ACSL1	acyl-CoA synthetase long chain family member 1 [Source:HGNC Symbol;Acc:HGNC:3569]
4	186191298	186191666	369	Promoter (<=1kb)	186213463	1	ENSG00000145476	ENST00000378802	0	CYP4V2	cytochrome P450 family 4 subfamily V member 2 [Source:HGNC Symbol;Acc:HGNC:23198]
4	186735825	186736133	309	Distal Intergenic	186726722	2	ENSG00000083857	ENST00000509647	-9103	FAT1	FAT atypical cadherin 1 [Source:HGNC Symbol;Acc:HGNC:3595]
4	186932813	186933158	346	Distal Intergenic	186900838	1	ENSG00000249539	ENST00000512569	32273	MRPS36P2	mitochondrial ribosomal protein S36 pseudogene 2 [Source:HGNC Symbol;Acc:HGNC:29772]
4	189940620	189940950	331	Promoter (<=1kb)	189961884	1	ENSG00000109536	ENST00000524583	0	FRG1	FSHD region gene 1 [Source:HGNC Symbol;Acc:HGNC:3954]
5	343858	344172	315	Promoter (<=1kb)	353911	1	ENSG00000063438	ENST00000504625	330	AHRR	aryl-hydrocarbon receptor repressor [Source:HGNC Symbol;Acc:HGNC:346]
5	373687	374055	369	Intron (ENST00000505113/ENSG00000288622, intron 5 of 12)	353911	1	ENSG00000063438	ENST00000504625	30159	AHRR	aryl-hydrocarbon receptor repressor [Source:HGNC Symbol;Acc:HGNC:346]
5	892555	892917	363	Promoter (<=1kb)	892800	2	ENSG00000028310	ENST00000495265	0	BRD9	bromodomain containing 9 [Source:HGNC Symbol;Acc:HGNC:25818]
5	1344518	1345302	785	Promoter (<=1kb)	1345099	2	ENSG00000049656	ENST00000320895	0	CLPTM1L	CLPTM1 like [Source:HGNC Symbol;Acc:HGNC:24308]
5	1523982	1524383	402	Promoter (<=1kb)	1523962	2	ENSG00000153395	ENST00000475622	-20	LPCAT1	lysophosphatidylcholine acyltransferase 1 [Source:HGNC Symbol;Acc:HGNC:25718]
5	2038602	2038874	273	Intron (ENST00000653000/ENSG00000248994, intron 2 of 8)	2101296	1	ENSG00000248994	ENST00000657760	-27974	AC124852.1	novel transcript
5	6378231	6378582	352	Promoter (<=1kb)	6378547	2	ENSG00000133398	ENST00000255764	0	MED10	mediator complex subunit 10 [Source:HGNC Symbol;Acc:HGNC:28760]
5	10441818	10442362	545	Promoter (<=1kb)	10472029	1	ENSG00000145491	ENST00000510520	0	ROPN1L	rhophilin associated tail protein 1 like [Source:HGNC Symbol;Acc:HGNC:24060]
5	10760938	10761585	648	Promoter (<=1kb)	10761234	2	ENSG00000112977	ENST00000230895	0	DAP	death associated protein [Source:HGNC Symbol;Acc:HGNC:2672]
5	16616998	16617273	276	Promoter (<=1kb)	16617058	2	ENSG00000154153	ENST00000306320	0	RETREG1	reticulophagy regulator 1 [Source:HGNC Symbol;Acc:HGNC:25964]
5	16870379	16870700	322	Intron (ENST00000513610/ENSG00000145555, intron 2 of 40)	16854114	1	ENSG00000253093	ENST00000517284	16385	RNA5SP179	RNA, 5S ribosomal pseudogene 179 [Source:HGNC Symbol;Acc:HGNC:43079]
5	34839106	34839418	313	Promoter (<=1kb)	34863023	1	ENSG00000205838	ENST00000506758	0	TTC23L	tetratricopeptide repeat domain 23 like [Source:HGNC Symbol;Acc:HGNC:26355]
5	34915294	34915755	462	Promoter (<=1kb)	34915504	2	ENSG00000113456	ENST00000382038	0	RAD1	RAD1 checkpoint DNA exonuclease [Source:HGNC Symbol;Acc:HGNC:9806]
5	34929233	34929793	561	Promoter (<=1kb)	34958964	1	ENSG00000168724	ENST00000648817	0	DNAJC21	DnaJ heat shock protein family (Hsp40) member C21 [Source:HGNC Symbol;Acc:HGNC:27030]
5	36151845	36152252	408	Promoter (<=1kb)	36184041	1	ENSG00000145604	ENST00000274254	0	SKP2	S-phase kinase associated protein 2 [Source:HGNC Symbol;Acc:HGNC:10901]
5	40755823	40756193	371	Promoter (<=1kb)	40755908	2	ENSG00000113638	ENST00000636863	0	TTC33	tetratricopeptide repeat domain 33 [Source:HGNC Symbol;Acc:HGNC:29959]
5	42950766	42951167	402	Distal Intergenic	42973092	1	ENSG00000250711	ENST00000503606	-21457	PRELID3BP7	PRELI domain containing 3B pseudogene 7 [Source:HGNC Symbol;Acc:HGNC:49069]
5	55176458	55176761	304	Distal Intergenic	55173175	2	ENSG00000164287	ENST00000322374	-3283	CDC20B	cell division cycle 20B [Source:HGNC Symbol;Acc:HGNC:24222]
5	55307543	55307818	276	Promoter (<=1kb)	55307694	2	ENSG00000067248	ENST00000251636	0	DHX29	DExH-box helicase 29 [Source:HGNC Symbol;Acc:HGNC:15815]
5	55438605	55438988	384	Intron (ENST00000307259/ENSG00000067113, intron 4 of 5)	55424985	1	ENSG00000039123	ENST00000508716	22549	MTREX	Mtr4 exosome RNA helicase [Source:HGNC Symbol;Acc:HGNC:18734]
5	55535252	55535524	273	Promoter (<=1kb)	55534969	2	ENSG00000067113	ENST00000264775	-283	PLPP1	phospholipid phosphatase 1 [Source:HGNC Symbol;Acc:HGNC:9228]
5	55994807	55995438	632	Promoter (<=1kb)	55994963	2	ENSG00000134352	ENST00000381298	0	IL6ST	interleukin 6 signal transducer [Source:HGNC Symbol;Acc:HGNC:6021]
5	56909946	56910350	405	Promoter (<=1kb)	56916919	1	ENSG00000155542	ENST00000463805	0	SETD9	SET domain containing 9 [Source:HGNC Symbol;Acc:HGNC:28508]
5	57138026	57138354	329	Distal Intergenic	57122624	1	ENSG00000250480	ENST00000514668	17230	AC034244.2	chromosome 12 open reading frame 29 (C12orf29) pseudogene
5	57173410	57173923	514	Promoter (<=1kb)	57264679	1	ENSG00000062194	ENST00000424459	-25	GPBP1	GC-rich promoter binding protein 1 [Source:HGNC Symbol;Acc:HGNC:29520]
5	58460116	58460473	358	Promoter (<=1kb)	58460139	2	ENSG00000145632	ENST00000617412	0	PLK2	polo like kinase 2 [Source:HGNC Symbol;Acc:HGNC:19699]
5	61162473	61162761	289	Promoter (<=1kb)	61162468	2	ENSG00000188725	ENST00000507416	-5	SMIM15	small integral membrane protein 15 [Source:HGNC Symbol;Acc:HGNC:33861]
5	61301820	61302089	270	Promoter (2-3kb)	61304801	2	ENSG00000249279	ENST00000511794	2712	LINC02057	long intergenic non-protein coding RNA 2057 [Source:HGNC Symbol;Acc:HGNC:52900]
5	65624409	65624757	349	Promoter (<=1kb)	65624360	2	ENSG00000113595	ENST00000505205	-49	TRIM23	tripartite motif containing 23 [Source:HGNC Symbol;Acc:HGNC:660]
5	66143981	66144644	664	Promoter (<=1kb)	66157738	1	ENSG00000153914	ENST00000612404	0	SREK1	splicing regulatory glutamic acid and lysine rich protein 1 [Source:HGNC Symbol;Acc:HGNC:17882]
5	69093900	69094299	400	Promoter (<=1kb)	69131065	1	ENSG00000145740	ENST00000621204	0	SLC30A5	solute carrier family 30 member 5 [Source:HGNC Symbol;Acc:HGNC:19089]
5	69206382	69206671	290	Promoter (1-2kb)	69209801	1	ENSG00000153044	ENST00000510742	-1060	CENPH	centromere protein H [Source:HGNC Symbol;Acc:HGNC:17268]
5	71455580	71455880	301	Promoter (<=1kb)	71567820	1	ENSG00000145734	ENST00000358731	0	BDP1	B double prime 1, subunit of RNA polymerase III transcription initiation factor IIIB [Source:HGNC Symbol;Acc:HGNC:13652]
5	72308348	72308641	294	Promoter (<=1kb)	72307962	2	ENSG00000113048	ENST00000519143	-386	MRPS27	mitochondrial ribosomal protein S27 [Source:HGNC Symbol;Acc:HGNC:14512]
5	72955696	72956415	720	Promoter (<=1kb)	73090522	1	ENSG00000157107	ENST00000430046	0	FCHO2	FCH and mu domain containing endocytic adaptor 2 [Source:HGNC Symbol;Acc:HGNC:25180]
5	73447546	73448032	487	Promoter (<=1kb)	73446988	2	ENSG00000251493	ENST00000513595	-558	FOXD1	forkhead box D1 [Source:HGNC Symbol;Acc:HGNC:3802]
5	73448498	73448792	295	Promoter (<=1kb)	73448777	2	ENSG00000251493	ENST00000615637	0	FOXD1	forkhead box D1 [Source:HGNC Symbol;Acc:HGNC:3802]
5	73811828	73812110	283	Promoter (1-2kb)	73941187	1	ENSG00000214944	ENST00000296799	-1408	ARHGEF28	Rho guanine nucleotide exchange factor 28 [Source:HGNC Symbol;Acc:HGNC:30322]
5	74866373	74867095	723	Promoter (<=1kb)	74866838	2	ENSG00000198780	ENST00000510496	0	FAM169A	family with sequence similarity 169 member A [Source:HGNC Symbol;Acc:HGNC:29138]
5	77492190	77492597	408	Promoter (<=1kb)	77492316	2	ENSG00000164253	ENST00000296679	0	WDR41	WD repeat domain 41 [Source:HGNC Symbol;Acc:HGNC:25601]
5	77630254	77630604	351	3' UTR	77636993	2	ENSG00000171540	ENST00000515716	6389	OTP	orthopedia homeobox [Source:HGNC Symbol;Acc:HGNC:8518]
5	77775688	77776346	659	Promoter (<=1kb)	77776339	2	ENSG00000171530	ENST00000380377	0	TBCA	tubulin folding cofactor A [Source:HGNC Symbol;Acc:HGNC:11579]
5	78360479	78360818	340	Promoter (<=1kb)	78476026	1	ENSG00000085365	ENST00000614488	0	SCAMP1	secretory carrier membrane protein 1 [Source:HGNC Symbol;Acc:HGNC:10563]
5	79235885	79236160	276	Promoter (<=1kb)	79236038	2	ENSG00000132837	ENST00000520388	0	DMGDH	dimethylglycine dehydrogenase [Source:HGNC Symbol;Acc:HGNC:24475]
5	80255961	80256236	276	Promoter (<=1kb)	80256019	2	ENSG00000164300	ENST00000509193	0	SERINC5	serine incorporator 5 [Source:HGNC Symbol;Acc:HGNC:18825]
5	80256805	80257117	313	Promoter (<=1kb)	80256048	2	ENSG00000164300	ENST00000507668	-757	SERINC5	serine incorporator 5 [Source:HGNC Symbol;Acc:HGNC:18825]
5	80488122	80488514	393	Promoter (<=1kb)	80513661	1	ENSG00000152380	ENST00000507084	0	FAM151B	family with sequence similarity 151 member B [Source:HGNC Symbol;Acc:HGNC:33716]
5	80654725	80655343	619	Promoter (<=1kb)	80656513	1	ENSG00000113318	ENST00000512531	0	MSH3	mutS homolog 3 [Source:HGNC Symbol;Acc:HGNC:7326]
5	81750939	81751600	662	Promoter (<=1kb)	81751253	2	ENSG00000145687	ENST00000320672	0	SSBP2	single stranded DNA binding protein 2 [Source:HGNC Symbol;Acc:HGNC:15831]
5	82278300	82278647	348	Promoter (<=1kb)	82278354	2	ENSG00000186468	ENST00000296674	0	RPS23	ribosomal protein S23 [Source:HGNC Symbol;Acc:HGNC:10410]
5	82357024	82357410	387	Intron (ENST00000508366/ENSG00000205464, intron 6 of 7)	82386516	1	ENSG00000205464	ENST00000502523	-25535	ATP6AP1L	ATPase H+ transporting accessory protein 1 like [Source:HGNC Symbol;Acc:HGNC:28091]
5	83474449	83474741	293	Promoter (2-3kb)	83580448	1	ENSG00000038427	ENST00000502527	2524	VCAN	versican [Source:HGNC Symbol;Acc:HGNC:2464]
5	84435821	84436127	307	Intron (ENST00000509406/ENSG00000250320, intron 4 of 4)	84419054	1	ENSG00000250320	ENST00000666514	36201	EDIL3-DT	EDIL3 divergent transcript [Source:HGNC Symbol;Acc:HGNC:40204]
5	86617937	86618223	287	Promoter (<=1kb)	86620766	1	ENSG00000127184	ENST00000505430	0	COX7C	cytochrome c oxidase subunit 7C [Source:HGNC Symbol;Acc:HGNC:2292]
5	90409866	90410161	296	Promoter (<=1kb)	90410666	1	ENSG00000255647	ENST00000624106	0	AC093510.1	novel transcript
5	90474555	90474883	329	Promoter (<=1kb)	90514194	1	ENSG00000113356	ENST00000399107	0	POLR3G	RNA polymerase III subunit G [Source:HGNC Symbol;Acc:HGNC:30075]
5	91280536	91280867	332	Promoter (<=1kb)	91281643	1	ENSG00000286638	ENST00000660900	264	AC123595.2	novel transcript
5	92552617	92552997	381	Intron (ENST00000512210/ENSG00000249776, intron 2 of 3)	92560033	2	ENSG00000249776	ENST00000512284	7036	AC124854.1	novel transcript
5	95731013	95731608	596	Promoter (<=1kb)	95732751	1	ENSG00000164292	ENST00000506817	0	RHOBTB3	Rho related BTB domain containing 3 [Source:HGNC Symbol;Acc:HGNC:18757]
5	95961113	95961530	418	Promoter (<=1kb)	95961674	2	ENSG00000118985	ENST00000635633	144	ELL2	elongation factor for RNA polymerase II 2 [Source:HGNC Symbol;Acc:HGNC:17064]
5	103119982	103120395	414	Promoter (<=1kb)	103120108	2	ENSG00000145723	ENST00000512248	0	GIN1	gypsy retrotransposon integrase 1 [Source:HGNC Symbol;Acc:HGNC:25959]
5	108381914	108382463	550	Promoter (<=1kb)	108382098	2	ENSG00000145743	ENST00000542267	0	FBXL17	F-box and leucine rich repeat protein 17 [Source:HGNC Symbol;Acc:HGNC:13615]
5	109409927	109410320	394	Promoter (<=1kb)	109409974	2	ENSG00000198961	ENST00000361189	0	PJA2	praja ring finger ubiquitin ligase 2 [Source:HGNC Symbol;Acc:HGNC:17481]
5	112861200	112861496	297	Promoter (<=1kb)	112869788	1	ENSG00000153037	ENST00000505459	0	SRP19	signal recognition particle 19 [Source:HGNC Symbol;Acc:HGNC:11300]
5	113166570	113167474	905	Intron (ENST00000302475/ENSG00000171444, intron 1 of 16)	113203317	2	ENSG00000171444	ENST00000506605	35843	MCC	MCC regulator of WNT signaling pathway [Source:HGNC Symbol;Acc:HGNC:6935]
5	113488351	113488772	422	Promoter (<=1kb)	113488453	2	ENSG00000171444	ENST00000408903	0	MCC	MCC regulator of WNT signaling pathway [Source:HGNC Symbol;Acc:HGNC:6935]
5	115544801	115545230	430	Promoter (<=1kb)	115544775	2	ENSG00000145780	ENST00000274457	-26	FEM1C	fem-1 homolog C [Source:HGNC Symbol;Acc:HGNC:16933]
5	115841658	115842273	616	Promoter (<=1kb)	115841823	2	ENSG00000145782	ENST00000513322	0	ATG12	autophagy related 12 [Source:HGNC Symbol;Acc:HGNC:588]
5	115930244	115930686	443	Distal Intergenic	115958599	1	ENSG00000287148	ENST00000666259	-25885	LINCADL	lincRNA adipogenesis and lipogenesis associated [Source:HGNC Symbol;Acc:HGNC:53956]
5	116574835	116575148	314	Promoter (<=1kb)	116591458	1	ENSG00000249167	ENST00000660166	-7	SEMA6A-AS2	SEMA6A antisense RNA 2 [Source:HGNC Symbol;Acc:HGNC:52754]
5	119071047	119071377	331	Promoter (<=1kb)	119133691	1	ENSG00000172869	ENST00000503802	0	DMXL1	Dmx like 1 [Source:HGNC Symbol;Acc:HGNC:2937]
5	119452407	119452874	468	Promoter (<=1kb)	119477489	1	ENSG00000133835	ENST00000511186	0	HSD17B4	hydroxysteroid 17-beta dehydrogenase 4 [Source:HGNC Symbol;Acc:HGNC:5213]
5	121961853	121962161	309	Promoter (<=1kb)	122028633	1	ENSG00000151304	ENST00000339397	0	SRFBP1	serum response factor binding protein 1 [Source:HGNC Symbol;Acc:HGNC:26333]
5	126594743	126595247	505	Promoter (<=1kb)	126595219	2	ENSG00000164904	ENST00000637782	0	ALDH7A1	aldehyde dehydrogenase 7 family member A1 [Source:HGNC Symbol;Acc:HGNC:877]
5	126776846	126777169	324	Promoter (<=1kb)	126837020	1	ENSG00000113368	ENST00000261366	0	LMNB1	lamin B1 [Source:HGNC Symbol;Acc:HGNC:6637]
5	128082883	128084132	1250	Promoter (<=1kb)	128189677	1	ENSG00000064651	ENST00000262461	0	SLC12A2	solute carrier family 12 member 2 [Source:HGNC Symbol;Acc:HGNC:10911]
5	131263925	131264744	820	Promoter (<=1kb)	131394687	1	ENSG00000158985	ENST00000395246	0	CDC42SE2	CDC42 small effector 2 [Source:HGNC Symbol;Acc:HGNC:18547]
5	132369641	132370143	503	Promoter (<=1kb)	132395612	1	ENSG00000197375	ENST00000245407	0	SLC22A5	solute carrier family 22 member 5 [Source:HGNC Symbol;Acc:HGNC:10969]
5	132410673	132410944	272	Promoter (<=1kb)	132488702	1	ENSG00000197536	ENST00000612967	0	IRF1-AS1	IRF1 antisense RNA 1 [Source:HGNC Symbol;Acc:HGNC:33838]
5	132737349	132737682	334	Promoter (<=1kb)	132737638	2	ENSG00000131437	ENST00000378746	0	KIF3A	kinesin family member 3A [Source:HGNC Symbol;Acc:HGNC:6319]
5	132830495	132830865	371	Promoter (<=1kb)	132830659	2	ENSG00000164403	ENST00000440118	0	SHROOM1	shroom family member 1 [Source:HGNC Symbol;Acc:HGNC:24084]
5	132963540	132963946	407	Promoter (<=1kb)	132963634	2	ENSG00000072364	ENST00000265343	0	AFF4	AF4/FMR2 family member 4 [Source:HGNC Symbol;Acc:HGNC:17869]
5	134004761	134005215	455	Promoter (<=1kb)	134004975	2	ENSG00000213585	ENST00000265333	0	VDAC1	voltage dependent anion channel 1 [Source:HGNC Symbol;Acc:HGNC:12669]
5	134176971	134177375	405	Promoter (<=1kb)	134176964	2	ENSG00000113558	ENST00000522552	-7	SKP1	S-phase kinase associated protein 1 [Source:HGNC Symbol;Acc:HGNC:10899]
5	134371053	134371384	332	Promoter (<=1kb)	134371047	2	ENSG00000006837	ENST00000519312	-6	CDKL3	cyclin dependent kinase like 3 [Source:HGNC Symbol;Acc:HGNC:15483]
5	134526812	134527717	906	Promoter (<=1kb)	134562280	1	ENSG00000043143	ENST00000431355	175	JADE2	jade family PHD finger 2 [Source:HGNC Symbol;Acc:HGNC:22984]
5	134648563	134648864	302	Promoter (<=1kb)	134727909	1	ENSG00000113615	ENST00000398844	0	SEC24A	SEC24 homolog A, COPII coat complex component [Source:HGNC Symbol;Acc:HGNC:10703]
5	134904620	134905351	732	Promoter (<=1kb)	134969660	1	ENSG00000132570	ENST00000512783	0	PCBD2	pterin-4 alpha-carbinolamine dehydratase 2 [Source:HGNC Symbol;Acc:HGNC:24474]
5	135399018	135399324	307	Promoter (<=1kb)	135399211	2	ENSG00000113648	ENST00000312469	0	MACROH2A1	macroH2A.1 histone [Source:HGNC Symbol;Acc:HGNC:4740]
5	137754379	137754895	517	Promoter (<=1kb)	137754363	2	ENSG00000177733	ENST00000314940	-16	HNRNPA0	heterogeneous nuclear ribonucleoprotein A0 [Source:HGNC Symbol;Acc:HGNC:5030]
5	138213232	138213520	289	Promoter (<=1kb)	138213323	2	ENSG00000094880	ENST00000394886	0	CDC23	cell division cycle 23 [Source:HGNC Symbol;Acc:HGNC:1724]
5	138464804	138465408	605	Promoter (<=1kb)	138469303	1	ENSG00000120738	ENST00000239938	-71	EGR1	early growth response 1 [Source:HGNC Symbol;Acc:HGNC:3238]
5	138542916	138543689	774	Promoter (<=1kb)	138543229	2	ENSG00000120705	ENST00000499810	0	ETF1	eukaryotic translation termination factor 1 [Source:HGNC Symbol;Acc:HGNC:3477]
5	138575454	138575726	273	Promoter (<=1kb)	138575416	2	ENSG00000113013	ENST00000649578	-38	HSPA9	heat shock protein family A (Hsp70) member 9 [Source:HGNC Symbol;Acc:HGNC:5244]
5	139198267	139198615	349	Promoter (<=1kb)	139198368	2	ENSG00000120725	ENST00000394817	0	SIL1	SIL1 nucleotide exchange factor [Source:HGNC Symbol;Acc:HGNC:24624]
5	139403829	139404187	359	Promoter (<=1kb)	139404088	2	ENSG00000170469	ENST00000302091	0	SPATA24	spermatogenesis associated 24 [Source:HGNC Symbol;Acc:HGNC:27322]
5	140107567	140107866	300	Promoter (<=1kb)	140114500	1	ENSG00000185129	ENST00000505703	0	PURA	purine rich element binding protein A [Source:HGNC Symbol;Acc:HGNC:9701]
5	140175010	140175283	274	Promoter (<=1kb)	140244810	1	ENSG00000120306	ENST00000509589	0	CYSTM1	cysteine rich transmembrane module containing 1 [Source:HGNC Symbol;Acc:HGNC:30239]
5	140400745	140401082	338	Promoter (<=1kb)	140401367	2	ENSG00000249637	ENST00000507521	285	AC008438.1	novel transcript
5	140401708	140402078	371	Promoter (<=1kb)	140472476	1	ENSG00000131503	ENST00000616482	0	ANKHD1	ankyrin repeat and KH domain containing 1 [Source:HGNC Symbol;Acc:HGNC:24714]
5	141618968	141619339	372	Promoter (<=1kb)	141619000	2	ENSG00000131504	ENST00000389054	0	DIAPH1	diaphanous related formin 1 [Source:HGNC Symbol;Acc:HGNC:2876]
5	141682088	141682361	274	Promoter (<=1kb)	141682203	2	ENSG00000120318	ENST00000508305	0	ARAP3	ArfGAP with RhoGAP domain, ankyrin repeat and PH domain 3 [Source:HGNC Symbol;Acc:HGNC:24097]
5	141923781	141924217	437	Promoter (<=1kb)	141940120	1	ENSG00000081791	ENST00000194118	0	DELE1	DAP3 binding cell death enhancer 1 [Source:HGNC Symbol;Acc:HGNC:28969]
5	142024897	142025185	289	Distal Intergenic	142013041	2	ENSG00000113552	ENST00000505689	-11856	GNPDA1	glucosamine-6-phosphate deaminase 1 [Source:HGNC Symbol;Acc:HGNC:4417]
5	142108579	142108998	420	Promoter (<=1kb)	142154440	1	ENSG00000131507	ENST00000253814	0	NDFIP1	Nedd4 family interacting protein 1 [Source:HGNC Symbol;Acc:HGNC:17592]
5	142770139	142770620	482	Promoter (<=1kb)	143229007	1	ENSG00000145819	ENST00000645722	0	ARHGAP26	Rho GTPase activating protein 26 [Source:HGNC Symbol;Acc:HGNC:17073]
5	143404139	143404492	354	Promoter (<=1kb)	143404129	2	ENSG00000113580	ENST00000394466	-10	NR3C1	nuclear receptor subfamily 3 group C member 1 [Source:HGNC Symbol;Acc:HGNC:7978]
5	145559092	145559440	349	Intron (ENST00000510259/ENSG00000186314, intron 1 of 2)	145451099	1	ENSG00000248125	ENST00000513657	129189	AC008700.1	novel transcript
5	146182497	146182852	356	Promoter (<=1kb)	146182520	2	ENSG00000133706	ENST00000674191	0	LARS1	leucyl-tRNA synthetase 1 [Source:HGNC Symbol;Acc:HGNC:6512]
5	148965779	148966087	309	Intron (ENST00000504690/ENSG00000169247, intron 17 of 19)	148970653	1	ENSG00000272411	ENST00000606841	-4253	AC116312.1	novel transcript, antisense to SH3TC2
5	149345372	149345728	357	Promoter (<=1kb)	149349858	1	ENSG00000164284	ENST00000513661	0	GRPEL2	GrpE like 2, mitochondrial [Source:HGNC Symbol;Acc:HGNC:21060]
5	149551244	149552065	822	Promoter (<=1kb)	149551439	2	ENSG00000113712	ENST00000261798	0	CSNK1A1	casein kinase 1 alpha 1 [Source:HGNC Symbol;Acc:HGNC:2451]
5	149729995	149730494	500	Promoter (<=1kb)	149847562	1	ENSG00000155846	ENST00000360453	0	PPARGC1B	PPARG coactivator 1 beta [Source:HGNC Symbol;Acc:HGNC:30022]
5	150000374	150001066	693	Promoter (<=1kb)	150053128	1	ENSG00000113716	ENST00000502717	0	HMGXB3	HMG-box containing 3 [Source:HGNC Symbol;Acc:HGNC:28982]
5	150449835	150450138	304	Promoter (<=1kb)	150449739	2	ENSG00000164587	ENST00000407193	-96	RPS14	ribosomal protein S14 [Source:HGNC Symbol;Acc:HGNC:10387]
5	150642743	150643037	295	Promoter (2-3kb)	150652337	1	ENSG00000171992	ENST00000519664	2065	SYNPO	synaptopodin [Source:HGNC Symbol;Acc:HGNC:30672]
5	150759007	150759382	376	Promoter (<=1kb)	150759017	2	ENSG00000132912	ENST00000447998	0	DCTN4	dynactin subunit 4 [Source:HGNC Symbol;Acc:HGNC:15518]
5	151080940	151081364	425	Promoter (<=1kb)	151081016	2	ENSG00000145901	ENST00000520931	0	TNIP1	TNFAIP3 interacting protein 1 [Source:HGNC Symbol;Acc:HGNC:16903]
5	151252801	151253142	342	Promoter (<=1kb)	151270440	1	ENSG00000196743	ENST00000357164	-43	GM2A	GM2 ganglioside activator [Source:HGNC Symbol;Acc:HGNC:4367]
5	154682313	154682827	515	Promoter (2-3kb)	154685861	1	ENSG00000221552	ENST00000408625	-2949	MIR1303	microRNA 1303 [Source:HGNC Symbol;Acc:HGNC:35301]
5	157265876	157266153	278	Promoter (<=1kb)	157393233	1	ENSG00000055163	ENST00000616178	0	CYFIP2	cytoplasmic FMR1 interacting protein 2 [Source:HGNC Symbol;Acc:HGNC:13760]
5	160165217	160165487	271	Distal Intergenic	160238735	1	ENSG00000170231	ENST00000393980	-21880	FABP6	fatty acid binding protein 6 [Source:HGNC Symbol;Acc:HGNC:3561]
5	163505578	163505914	337	Promoter (<=1kb)	163517630	1	ENSG00000038274	ENST00000421814	0	MAT2B	methionine adenosyltransferase 2B [Source:HGNC Symbol;Acc:HGNC:6905]
5	168574496	168574800	305	Intron (ENST00000239231/ENSG00000120137, intron 1 of 6)	168579350	2	ENSG00000120137	ENST00000522176	4550	PANK3	pantothenate kinase 3 [Source:HGNC Symbol;Acc:HGNC:19365]
5	168579302	168579806	505	Promoter (<=1kb)	168579368	2	ENSG00000120137	ENST00000239231	0	PANK3	pantothenate kinase 3 [Source:HGNC Symbol;Acc:HGNC:19365]
5	170151151	170151599	449	Distal Intergenic	170141940	2	ENSG00000253219	ENST00000518924	-9211	KRT18P41	keratin 18 pseudogene 41 [Source:HGNC Symbol;Acc:HGNC:33411]
5	170861673	170862462	790	Promoter (<=1kb)	170911409	1	ENSG00000204764	ENST00000443155	0	RANBP17	RAN binding protein 17 [Source:HGNC Symbol;Acc:HGNC:14428]
5	171387505	171387900	396	Promoter (<=1kb)	171411137	1	ENSG00000181163	ENST00000296930	0	NPM1	nucleophosmin 1 [Source:HGNC Symbol;Acc:HGNC:7910]
5	172283615	172284084	470	Promoter (<=1kb)	172283764	2	ENSG00000168246	ENST00000393792	0	UBTD2	ubiquitin domain containing 2 [Source:HGNC Symbol;Acc:HGNC:24463]
5	173144699	173144987	289	Promoter (<=1kb)	173145039	2	ENSG00000253172	ENST00000521251	52	AC008378.1	novel transcript
5	173454946	173455594	649	Distal Intergenic	173470851	1	ENSG00000253141	ENST00000519400	-7890	AC008632.1	novel transcript
5	173616402	173616870	469	Promoter (<=1kb)	173616650	2	ENSG00000145919	ENST00000311086	0	BOD1	biorientation of chromosomes in cell division 1 [Source:HGNC Symbol;Acc:HGNC:25114]
5	175378608	175378886	279	Distal Intergenic	175444182	2	ENSG00000184845	ENST00000393752	65296	DRD1	dopamine receptor D1 [Source:HGNC Symbol;Acc:HGNC:3020]
5	176388689	176389031	343	Promoter (<=1kb)	176388762	2	ENSG00000048162	ENST00000619979	0	NOP16	NOP16 nucleolar protein [Source:HGNC Symbol;Acc:HGNC:26934]
5	176416337	176416681	345	Promoter (<=1kb)	176416569	2	ENSG00000175416	ENST00000310418	0	CLTB	clathrin light chain B [Source:HGNC Symbol;Acc:HGNC:2091]
5	176447852	176448582	731	Promoter (<=1kb)	176510074	1	ENSG00000113194	ENST00000261942	0	FAF2	Fas associated factor family member 2 [Source:HGNC Symbol;Acc:HGNC:24666]
5	176543270	176543551	282	Promoter (<=1kb)	176568767	1	ENSG00000074276	ENST00000510124	0	CDHR2	cadherin related family member 2 [Source:HGNC Symbol;Acc:HGNC:18231]
5	176609822	176610132	311	Promoter (<=1kb)	176610156	2	ENSG00000169258	ENST00000303991	24	GPRIN1	G protein regulated inducer of neurite outgrowth 1 [Source:HGNC Symbol;Acc:HGNC:24835]
5	176647195	176647468	274	Promoter (<=1kb)	176659020	1	ENSG00000048140	ENST00000310032	0	TSPAN17	tetraspanin 17 [Source:HGNC Symbol;Acc:HGNC:13594]
5	177006491	177006959	469	Promoter (<=1kb)	177006779	2	ENSG00000087206	ENST00000511320	0	UIMC1	ubiquitin interaction motif containing 1 [Source:HGNC Symbol;Acc:HGNC:30298]
5	177086793	177087156	364	Promoter (<=1kb)	177091104	1	ENSG00000160867	ENST00000503708	0	FGFR4	fibroblast growth factor receptor 4 [Source:HGNC Symbol;Acc:HGNC:3691]
5	177133429	177133816	388	Promoter (<=1kb)	177209672	1	ENSG00000165671	ENST00000508896	0	NSD1	nuclear receptor binding SET domain protein 1 [Source:HGNC Symbol;Acc:HGNC:14234]
5	177312036	177313036	1001	Promoter (<=1kb)	177312309	2	ENSG00000213347	ENST00000439742	0	MXD3	MAX dimerization protein 3 [Source:HGNC Symbol;Acc:HGNC:14008]
5	177455405	177455759	355	Exon (ENST00000507881/ENSG00000131188, exon 2 of 3)	177460642	2	ENSG00000113758	ENST00000467054	4883	DBN1	drebrin 1 [Source:HGNC Symbol;Acc:HGNC:2695]
5	177516864	177517154	291	Promoter (<=1kb)	177516945	2	ENSG00000183258	ENST00000507955	0	DDX41	DEAD-box helicase 41 [Source:HGNC Symbol;Acc:HGNC:18674]
5	178130602	178130964	363	Promoter (<=1kb)	178150565	1	ENSG00000145916	ENST00000515098	-32	RMND5B	required for meiotic nuclear division 5 homolog B [Source:HGNC Symbol;Acc:HGNC:26181]
5	178562151	178562457	307	Promoter (<=1kb)	178562726	2	ENSG00000050767	ENST00000484750	269	COL23A1	collagen type XXIII alpha 1 chain [Source:HGNC Symbol;Acc:HGNC:22990]
5	179550631	179550989	359	Promoter (<=1kb)	179602571	1	ENSG00000176783	ENST00000393448	0	RUFY1	RUN and FYVE domain containing 1 [Source:HGNC Symbol;Acc:HGNC:19760]
5	179559627	179559956	330	Promoter (<=1kb)	179562922	1	ENSG00000176783	ENST00000507569	0	RUFY1	RUN and FYVE domain containing 1 [Source:HGNC Symbol;Acc:HGNC:19760]
5	179578631	179578908	278	Promoter (1-2kb)	179607628	1	ENSG00000176783	ENST00000502434	1518	RUFY1	RUN and FYVE domain containing 1 [Source:HGNC Symbol;Acc:HGNC:19760]
5	179623689	179624457	769	Promoter (<=1kb)	179623710	2	ENSG00000169045	ENST00000393432	0	HNRNPH1	heterogeneous nuclear ribonucleoprotein H1 [Source:HGNC Symbol;Acc:HGNC:5041]
5	179732429	179732829	401	Promoter (<=1kb)	179777283	1	ENSG00000161021	ENST00000292599	0	MAML1	mastermind like transcriptional coactivator 1 [Source:HGNC Symbol;Acc:HGNC:13632]
5	180258617	180258888	272	Promoter (<=1kb)	180258366	1	ENSG00000253908	ENST00000523026	937	AC104115.2	zinc finger protein pseudogene
5	180494139	180494594	456	Promoter (<=1kb)	180578358	1	ENSG00000113300	ENST00000261951	0	CNOT6	CCR4-NOT transcription complex subunit 6 [Source:HGNC Symbol;Acc:HGNC:14099]
5	180860918	180861541	624	Promoter (<=1kb)	180861276	2	ENSG00000196670	ENST00000502412	0	ZFP62	ZFP62 zinc finger protein [Source:HGNC Symbol;Acc:HGNC:23241]
5	181191609	181192078	470	Promoter (<=1kb)	181191852	2	ENSG00000248473	ENST00000513771	0	LINC01962	long intergenic non-protein coding RNA 1962 [Source:HGNC Symbol;Acc:HGNC:52787]
6	291920	292192	273	Promoter (<=1kb)	351355	1	ENSG00000112679	ENST00000344450	0	DUSP22	dual specificity phosphatase 22 [Source:HGNC Symbol;Acc:HGNC:16077]
6	361392	361738	347	Distal Intergenic	350928	1	ENSG00000112679	ENST00000604988	23386	DUSP22	dual specificity phosphatase 22 [Source:HGNC Symbol;Acc:HGNC:16077]
6	2765075	2765451	377	Promoter (<=1kb)	2786952	1	ENSG00000124535	ENST00000380773	0	WRNIP1	WRN helicase interacting protein 1 [Source:HGNC Symbol;Acc:HGNC:20876]
6	2841498	2841835	338	Promoter (<=1kb)	2841848	2	ENSG00000021355	ENST00000476896	13	SERPINB1	serpin family B member 1 [Source:HGNC Symbol;Acc:HGNC:3311]
6	2952762	2953156	395	Promoter (2-3kb)	2955882	2	ENSG00000124570	ENST00000644697	2726	SERPINB6	serpin family B member 6 [Source:HGNC Symbol;Acc:HGNC:8950]
6	3157322	3157948	627	Promoter (<=1kb)	3157544	2	ENSG00000137267	ENST00000333628	0	TUBB2A	tubulin beta 2A class IIa [Source:HGNC Symbol;Acc:HGNC:12412]
6	3162908	3163218	311	Distal Intergenic	3157544	2	ENSG00000137267	ENST00000333628	-5364	TUBB2A	tubulin beta 2A class IIa [Source:HGNC Symbol;Acc:HGNC:12412]
6	3258770	3259147	378	Promoter (<=1kb)	3267779	1	ENSG00000180822	ENST00000380305	0	PSMG4	proteasome assembly chaperone 4 [Source:HGNC Symbol;Acc:HGNC:21108]
6	4135706	4136194	489	Promoter (<=1kb)	4157385	1	ENSG00000234817	ENST00000427049	0	ECI2-DT	ECI2 divergent transcript [Source:HGNC Symbol;Acc:HGNC:54425]
6	4775466	4776481	1016	Promoter (<=1kb)	4955544	1	ENSG00000153046	ENST00000397588	0	CDYL	chromodomain Y like [Source:HGNC Symbol;Acc:HGNC:1811]
6	5003625	5004439	815	Promoter (<=1kb)	5004037	2	ENSG00000124787	ENST00000380051	0	RPP40	ribonuclease P/MRP subunit p40 [Source:HGNC Symbol;Acc:HGNC:20992]
6	5260670	5261349	680	Promoter (<=1kb)	5771429	1	ENSG00000145982	ENST00000324331	0	FARS2	phenylalanyl-tRNA synthetase 2, mitochondrial [Source:HGNC Symbol;Acc:HGNC:21062]
6	6833561	6833929	369	Distal Intergenic	6795402	2	ENSG00000219986	ENST00000407097	-38159	BTF3P7	basic transcription factor 3 pseudogene 7 [Source:HGNC Symbol;Acc:HGNC:38569]
6	7526155	7526489	335	Distal Intergenic	7517840	2	ENSG00000234115	ENST00000440581	-8315	AL138878.2	isocitrate dehydrogenase 1 (NADP+), soluble (IDH1) pseudogene
6	7541407	7541686	280	Promoter (<=1kb)	7586572	1	ENSG00000096696	ENST00000418664	0	DSP	desmoplakin [Source:HGNC Symbol;Acc:HGNC:3052]
6	10404114	10404585	472	Promoter (<=1kb)	10407928	1	ENSG00000285278	ENST00000645232	0	TFAP2A-AS2	TFAP2A antisense RNA 2 [Source:NCBI gene (formerly Entrezgene);Acc:109729173]
6	10722834	10723175	342	Promoter (<=1kb)	10731119	1	ENSG00000111843	ENST00000541412	0	TMEM14C	transmembrane protein 14C [Source:HGNC Symbol;Acc:HGNC:20952]
6	10747497	10747817	321	Promoter (<=1kb)	10756971	1	ENSG00000137210	ENST00000612333	0	TMEM14B	transmembrane protein 14B [Source:HGNC Symbol;Acc:HGNC:21384]
6	11093616	11094119	504	Promoter (<=1kb)	11138733	1	ENSG00000224531	ENST00000416247	0	SMIM13	small integral membrane protein 13 [Source:HGNC Symbol;Acc:HGNC:27356]
6	11537465	11537922	458	Promoter (<=1kb)	11583524	1	ENSG00000205269	ENST00000379426	0	TMEM170B	transmembrane protein 170B [Source:HGNC Symbol;Acc:HGNC:34244]
6	12011312	12011851	540	Promoter (<=1kb)	12120222	1	ENSG00000095951	ENST00000487103	-149	HIVEP1	HIVEP zinc finger 1 [Source:HGNC Symbol;Acc:HGNC:4920]
6	12348598	12348911	314	Distal Intergenic	12319592	1	ENSG00000218893	ENST00000405924	29145	SUMO2P12	SUMO2 pseudogene 12 [Source:HGNC Symbol;Acc:HGNC:49350]
6	13328229	13328499	271	Promoter (<=1kb)	13328458	2	ENSG00000145979	ENST00000607658	0	TBC1D7	TBC1 domain family member 7 [Source:HGNC Symbol;Acc:HGNC:21066]
6	13574359	13574995	637	Promoter (<=1kb)	13615158	1	ENSG00000124523	ENST00000397350	0	SIRT5	sirtuin 5 [Source:HGNC Symbol;Acc:HGNC:14933]
6	13711789	13712205	417	Promoter (<=1kb)	13711835	2	ENSG00000010017	ENST00000011619	0	RANBP9	RAN binding protein 9 [Source:HGNC Symbol;Acc:HGNC:13727]
6	13813896	13814658	763	Promoter (<=1kb)	13814568	2	ENSG00000050393	ENST00000379170	0	MCUR1	mitochondrial calcium uniporter regulator 1 [Source:HGNC Symbol;Acc:HGNC:21097]
6	15244994	15245272	279	Promoter (<=1kb)	15245000	2	ENSG00000271888	ENST00000607711	0	AL136162.1	novel transcript
6	15245620	15246017	398	Promoter (<=1kb)	15522042	1	ENSG00000008083	ENST00000341776	-52	JARID2	jumonji and AT-rich interaction domain containing 2 [Source:HGNC Symbol;Acc:HGNC:6196]
6	17600066	17600647	582	Promoter (<=1kb)	17611715	1	ENSG00000137414	ENST00000259963	0	FAM8A1	family with sequence similarity 8 member A1 [Source:HGNC Symbol;Acc:HGNC:16372]
6	17706688	17707087	400	Promoter (<=1kb)	17706834	2	ENSG00000124789	ENST00000537253	0	NUP153	nucleoporin 153 [Source:HGNC Symbol;Acc:HGNC:8062]
6	19804716	19805008	293	Promoter (<=1kb)	19804787	2	ENSG00000228412	ENST00000660410	0	LNC-LBCS	lncRNA bladder and prostate cancer suppressor, hnRNPK interacting [Source:HGNC Symbol;Acc:HGNC:54418]
6	20212310	20212677	368	Promoter (<=1kb)	20212469	2	ENSG00000172197	ENST00000324607	0	MBOAT1	membrane bound O-acyltransferase domain containing 1 [Source:HGNC Symbol;Acc:HGNC:21579]
6	20401259	20401964	706	Promoter (<=1kb)	20493714	1	ENSG00000112242	ENST00000346618	0	E2F3	E2F transcription factor 3 [Source:HGNC Symbol;Acc:HGNC:3115]
6	20403244	20403617	374	Promoter (<=1kb)	20493714	1	ENSG00000112242	ENST00000535432	-62	E2F3	E2F transcription factor 3 [Source:HGNC Symbol;Acc:HGNC:3115]
6	21109709	21110049	341	Intron (ENST00000274695/ENSG00000145996, intron 13 of 15)	21231441	1	ENSG00000145996	ENST00000476517	-90763	CDKAL1	CDK5 regulatory subunit associated protein 1 like 1 [Source:HGNC Symbol;Acc:HGNC:21050]
6	21587200	21587610	411	Intron (ENST00000637901/ENSG00000283480, intron 1 of 2)	21598619	1	ENSG00000124766	ENST00000244745	-6141	SOX4	SRY-box transcription factor 4 [Source:HGNC Symbol;Acc:HGNC:11200]
6	24359844	24360151	308	Promoter (1-2kb)	24358059	2	ENSG00000146038	ENST00000378454	-1785	DCDC2	doublecortin domain containing 2 [Source:HGNC Symbol;Acc:HGNC:18141]
6	24720885	24721352	468	Promoter (<=1kb)	24751955	1	ENSG00000224164	ENST00000665572	-306	LINC02828	long intergenic non-protein coding RNA 2828 [Source:HGNC Symbol;Acc:HGNC:54359]
6	24774918	24775217	300	Promoter (<=1kb)	24786095	1	ENSG00000112312	ENST00000356509	0	GMNN	geminin DNA replication inhibitor [Source:HGNC Symbol;Acc:HGNC:17493]
6	25279050	25279545	496	Promoter (<=1kb)	25452597	1	ENSG00000079691	ENST00000461945	0	CARMIL1	capping protein regulator and myosin 1 linker 1 [Source:HGNC Symbol;Acc:HGNC:21581]
6	26204446	26204875	430	Promoter (<=1kb)	26206038	1	ENSG00000276966	ENST00000615164	0	H4C5	H4 clustered histone 5 [Source:HGNC Symbol;Acc:HGNC:4790]
6	26327289	26327767	479	Intron (ENST00000655687/ENSG00000287050, intron 2 of 2)	26331900	2	ENSG00000287050	ENST00000655687	4133	AL021917.1	novel transcript
6	27091746	27092206	461	Distal Intergenic	27084147	1	ENSG00000219770	ENST00000407795	8466	VN1R11P	vomeronasal 1 receptor 11, pseudogene [Source:HGNC Symbol;Acc:HGNC:13551]
6	27472765	27473072	308	Promoter (<=1kb)	27473118	2	ENSG00000096654	ENST00000211936	46	ZNF184	zinc finger protein 184 [Source:HGNC Symbol;Acc:HGNC:12975]
6	27810104	27810467	364	Promoter (<=1kb)	27811300	1	ENSG00000278828	ENST00000369163	40	H3C10	H3 clustered histone 10 [Source:HGNC Symbol;Acc:HGNC:4775]
6	28080599	28081188	590	Promoter (<=1kb)	28081130	2	ENSG00000272009	ENST00000605945	0	AL121944.2	novel transcript, antisense to ZNF165
6	28742355	28742958	604	Distal Intergenic	28732904	1	ENSG00000237425	ENST00000416785	10338	RPSAP2	ribosomal protein SA pseudogene 2 [Source:HGNC Symbol;Acc:HGNC:18771]
6	28795700	28796361	662	Distal Intergenic	28784004	2	ENSG00000235559	ENST00000440030	-11696	NOP56P1	NOP56 ribonucleoprotein pseudogene 1 [Source:HGNC Symbol;Acc:HGNC:13962]
6	30326902	30327440	539	Promoter (<=1kb)	30335977	1	ENSG00000204599	ENST00000428728	0	TRIM39	tripartite motif containing 39 [Source:HGNC Symbol;Acc:HGNC:10065]
6	30571274	30571688	415	Promoter (<=1kb)	30591313	1	ENSG00000204574	ENST00000376545	0	ABCF1	ATP binding cassette subfamily F member 1 [Source:HGNC Symbol;Acc:HGNC:70]
6	30690805	30691134	330	Promoter (<=1kb)	30690967	2	ENSG00000137404	ENST00000482141	0	NRM	nurim [Source:HGNC Symbol;Acc:HGNC:8003]
6	30717210	30717481	272	Promoter (<=1kb)	30717281	2	ENSG00000137337	ENST00000376406	0	MDC1	mediator of DNA damage checkpoint 1 [Source:HGNC Symbol;Acc:HGNC:21163]
6	30720165	30720554	390	Promoter (<=1kb)	30725422	1	ENSG00000196230	ENST00000327892	0	TUBB	tubulin beta class I [Source:HGNC Symbol;Acc:HGNC:20778]
6	30742421	30743042	622	Promoter (<=1kb)	30742687	2	ENSG00000137312	ENST00000376389	0	FLOT1	flotillin 1 [Source:HGNC Symbol;Acc:HGNC:3757]
6	30744361	30744925	565	Promoter (<=1kb)	30744547	2	ENSG00000137331	ENST00000259874	0	IER3	immediate early response 3 [Source:HGNC Symbol;Acc:HGNC:5392]
6	30769637	30770087	451	Promoter (2-3kb)	30792250	1	ENSG00000228022	ENST00000439406	2839	HCG20	HLA complex group 20 [Source:HGNC Symbol;Acc:HGNC:31334]
6	30886165	30886608	444	Promoter (<=1kb)	30888947	1	ENSG00000204580	ENST00000503670	-51	DDR1	discoidin domain receptor tyrosine kinase 1 [Source:HGNC Symbol;Acc:HGNC:2730]
6	30914135	30914432	298	Promoter (<=1kb)	30926456	1	ENSG00000137411	ENST00000672801	0	VARS2	valyl-tRNA synthetase 2, mitochondrial [Source:HGNC Symbol;Acc:HGNC:21642]
6	30942703	30943028	326	Promoter (1-2kb)	30954221	1	ENSG00000168631	ENST00000304311	1703	MUCL3	mucin like 3 [Source:HGNC Symbol;Acc:HGNC:21666]
6	31158268	31158598	331	Promoter (<=1kb)	31164215	1	ENSG00000137310	ENST00000376255	0	TCF19	transcription factor 19 [Source:HGNC Symbol;Acc:HGNC:11629]
6	31399718	31399992	275	Promoter (<=1kb)	31415259	1	ENSG00000204520	ENST00000674069	0	MICA	MHC class I polypeptide-related sequence A [Source:HGNC Symbol;Acc:HGNC:7090]
6	31542143	31542451	309	Promoter (<=1kb)	31542448	2	ENSG00000198563	ENST00000458640	0	DDX39B	DExD-box helicase 39B [Source:HGNC Symbol;Acc:HGNC:13917]
6	31620618	31620923	306	Promoter (<=1kb)	31637771	1	ENSG00000204469	ENST00000376033	0	PRRC2A	proline rich coiled-coil 2A [Source:HGNC Symbol;Acc:HGNC:13918]
6	31652400	31653013	614	Promoter (<=1kb)	31658082	1	ENSG00000204444	ENST00000375918	0	APOM	apolipoprotein M [Source:HGNC Symbol;Acc:HGNC:13916]
6	31665638	31666016	379	Promoter (<=1kb)	31665850	2	ENSG00000204438	ENST00000375895	0	GPANK1	G-patch domain and ankyrin repeats 1 [Source:HGNC Symbol;Acc:HGNC:13920]
6	31703128	31703697	570	Promoter (<=1kb)	31703324	2	ENSG00000204427	ENST00000395952	0	ABHD16A	abhydrolase domain containing 16A, phospholipase [Source:HGNC Symbol;Acc:HGNC:13921]
6	31729666	31730010	345	Promoter (<=1kb)	31729796	2	ENSG00000213722	ENST00000416410	0	DDAH2	dimethylarginine dimethylaminohydrolase 2 [Source:HGNC Symbol;Acc:HGNC:2716]
6	31739669	31739966	298	Promoter (<=1kb)	31743149	1	ENSG00000204410	ENST00000652715	0	MSH5	mutS homolog 5 [Source:HGNC Symbol;Acc:HGNC:7328]
6	31795666	31796340	675	Promoter (<=1kb)	31795752	2	ENSG00000204394	ENST00000375663	0	VARS1	valyl-tRNA synthetase 1 [Source:HGNC Symbol;Acc:HGNC:12651]
6	31806713	31807081	369	Promoter (<=1kb)	31806817	2	ENSG00000204392	ENST00000470083	0	LSM2	LSM2 homolog, U6 small nuclear RNA and mRNA degradation associated [Source:HGNC Symbol;Acc:HGNC:13940]
6	31814348	31814762	415	Promoter (<=1kb)	31815283	2	ENSG00000204390	ENST00000375654	521	HSPA1L	heat shock protein family A (Hsp70) member 1 like [Source:HGNC Symbol;Acc:HGNC:5234]
6	31958832	31959183	352	Promoter (<=1kb)	31961386	1	ENSG00000204351	ENST00000488648	0	SKIV2L	Ski2 like RNA helicase [Source:HGNC Symbol;Acc:HGNC:10898]
6	31971983	31972630	648	Promoter (<=1kb)	31981209	1	ENSG00000204344	ENST00000473983	0	STK19	serine/threonine kinase 19 [Source:HGNC Symbol;Acc:HGNC:11398]
6	32127825	32128628	804	Promoter (<=1kb)	32128246	2	ENSG00000213676	ENST00000375203	0	ATF6B	activating transcription factor 6 beta [Source:HGNC Symbol;Acc:HGNC:2349]
6	32130015	32130314	300	Promoter (<=1kb)	32130288	2	ENSG00000204315	ENST00000375156	0	FKBPL	FKBP prolyl isomerase like [Source:HGNC Symbol;Acc:HGNC:13949]
6	32154109	32154386	278	Promoter (<=1kb)	32163678	1	ENSG00000221988	ENST00000375143	0	PPT2	palmitoyl-protein thioesterase 2 [Source:HGNC Symbol;Acc:HGNC:9326]
6	32195622	32195995	374	Promoter (<=1kb)	32195523	2	ENSG00000213654	ENST00000375043	-99	GPSM3	G protein signaling modulator 3 [Source:HGNC Symbol;Acc:HGNC:13945]
6	32853712	32854232	521	Promoter (<=1kb)	32853978	2	ENSG00000168394	ENST00000354258	0	TAP1	transporter 1, ATP binding cassette subfamily B member [Source:HGNC Symbol;Acc:HGNC:43]
6	32861233	32861673	441	Distal Intergenic	32858722	1	ENSG00000240065	ENST00000467593	5136	PSMB9	proteasome 20S subunit beta 9 [Source:HGNC Symbol;Acc:HGNC:9546]
6	33200149	33200792	644	Promoter (<=1kb)	33202692	1	ENSG00000112473	ENST00000444757	0	SLC39A7	solute carrier family 39 member 7 [Source:HGNC Symbol;Acc:HGNC:4927]
6	33271569	33272194	626	Promoter (<=1kb)	33271876	2	ENSG00000223501	ENST00000482399	0	VPS52	VPS52 subunit of GARP complex [Source:HGNC Symbol;Acc:HGNC:10518]
6	33317515	33317976	462	Promoter (<=1kb)	33317942	2	ENSG00000236104	ENST00000418724	0	ZBTB22	zinc finger and BTB domain containing 22 [Source:HGNC Symbol;Acc:HGNC:13085]
6	33322927	33323254	328	Promoter (<=1kb)	33322959	2	ENSG00000204209	ENST00000374542	0	DAXX	death domain associated protein [Source:HGNC Symbol;Acc:HGNC:2681]
6	33391261	33391533	273	Promoter (<=1kb)	33409896	1	ENSG00000237649	ENST00000428849	-290	KIFC1	kinesin family member C1 [Source:HGNC Symbol;Acc:HGNC:6389]
6	33425696	33426078	383	Promoter (<=1kb)	33425812	1	ENSG00000197283	ENST00000636443	226	SYNGAP1	synaptic Ras GTPase activating protein 1 [Source:HGNC Symbol;Acc:HGNC:11497]
6	33781485	33781878	394	Promoter (<=1kb)	33781489	2	ENSG00000161904	ENST00000502643	0	LEMD2	LEM domain nuclear envelope protein 2 [Source:HGNC Symbol;Acc:HGNC:21244]
6	34228153	34228493	341	Distal Intergenic	34240870	1	ENSG00000137309	ENST00000674029	-8380	HMGA1	high mobility group AT-hook 1 [Source:HGNC Symbol;Acc:HGNC:5010]
6	34235343	34235881	539	Promoter (<=1kb)	34240870	1	ENSG00000137309	ENST00000674029	-992	HMGA1	high mobility group AT-hook 1 [Source:HGNC Symbol;Acc:HGNC:5010]
6	34392329	34392946	618	Promoter (<=1kb)	34392669	2	ENSG00000272325	ENST00000607016	0	NUDT3	nudix hydrolase 3 [Source:HGNC Symbol;Acc:HGNC:8050]
6	34756993	34757539	547	Promoter (<=1kb)	34773857	1	ENSG00000124562	ENST00000244520	0	SNRPC	small nuclear ribonucleoprotein polypeptide C [Source:HGNC Symbol;Acc:HGNC:11157]
6	35259361	35259836	476	Promoter (<=1kb)	35292642	1	ENSG00000065029	ENST00000469195	0	ZNF76	zinc finger protein 76 [Source:HGNC Symbol;Acc:HGNC:13149]
6	35485297	35485679	383	Intron (ENST00000402886/ENSG00000007866, intron 2 of 10)	35496950	2	ENSG00000007866	ENST00000402886	11271	TEAD3	TEA domain transcription factor 3 [Source:HGNC Symbol;Acc:HGNC:11716]
6	35559110	35559487	378	Distal Intergenic	35556264	1	ENSG00000219023	ENST00000403958	3237	AL033519.3	ribosomal protein S15A (RPS15A) pseudogene
6	36027550	36027977	428	Promoter (<=1kb)	36075847	1	ENSG00000112062	ENST00000622903	0	MAPK14	mitogen-activated protein kinase 14 [Source:HGNC Symbol;Acc:HGNC:6876]
6	36594075	36594367	293	Promoter (<=1kb)	36599845	1	ENSG00000112081	ENST00000613941	0	SRSF3	serine and arginine rich splicing factor 3 [Source:HGNC Symbol;Acc:HGNC:10785]
6	36986176	36986452	277	Promoter (<=1kb)	36986298	2	ENSG00000137409	ENST00000373616	0	MTCH1	mitochondrial carrier 1 [Source:HGNC Symbol;Acc:HGNC:17586]
6	37169418	37170302	885	Promoter (<=1kb)	37175428	1	ENSG00000137193	ENST00000373509	0	PIM1	Pim-1 proto-oncogene, serine/threonine kinase [Source:HGNC Symbol;Acc:HGNC:8986]
6	37819160	37819751	592	Promoter (<=1kb)	38154624	1	ENSG00000156639	ENST00000287218	0	ZFAND3	zinc finger AN1-type containing 3 [Source:HGNC Symbol;Acc:HGNC:18019]
6	37870409	37870746	338	Intron (ENST00000287218/ENSG00000156639, intron 1 of 5)	37833185	2	ENSG00000243313	ENST00000496478	-37224	RN7SL285P	RNA, 7SL, cytoplasmic 285, pseudogene [Source:HGNC Symbol;Acc:HGNC:46301]
6	37897510	37897792	283	Intron (ENST00000287218/ENSG00000156639, intron 1 of 5)	37915742	1	ENSG00000200597	ENST00000363727	-17781	RNVU1-33	RNA, variant U1 small nuclear 33 [Source:HGNC Symbol;Acc:HGNC:48429]
6	38639742	38640165	424	Promoter (<=1kb)	38639929	2	ENSG00000183826	ENST00000481247	0	BTBD9	BTB domain containing 9 [Source:HGNC Symbol;Acc:HGNC:21228]
6	40997314	40997660	347	Distal Intergenic	41032987	2	ENSG00000124602	ENST00000470102	35327	UNC5CL	unc-5 family C-terminal like [Source:HGNC Symbol;Acc:HGNC:21203]
6	41072431	41072936	506	Promoter (<=1kb)	41072591	2	ENSG00000124596	ENST00000479950	0	OARD1	O-acyl-ADP-ribose deacylase 1 [Source:HGNC Symbol;Acc:HGNC:21257]
6	41546345	41546677	333	Promoter (<=1kb)	41602383	1	ENSG00000137166	ENST00000373060	0	FOXP4	forkhead box P4 [Source:HGNC Symbol;Acc:HGNC:20842]
6	41780487	41780837	351	Promoter (<=1kb)	41789891	1	ENSG00000124593	ENST00000487182	0	AL365205.1	novel protein
6	41895417	41895793	377	Promoter (<=1kb)	41895361	2	ENSG00000164663	ENST00000373006	-56	USP49	ubiquitin specific peptidase 49 [Source:HGNC Symbol;Acc:HGNC:20078]
6	42050458	42050768	311	Promoter (<=1kb)	42057789	1	ENSG00000137413	ENST00000372978	0	TAF8	TATA-box binding protein associated factor 8 [Source:HGNC Symbol;Acc:HGNC:17300]
6	42142190	42142476	287	Promoter (<=1kb)	42142619	2	ENSG00000188112	ENST00000356542	143	C6orf132	chromosome 6 open reading frame 132 [Source:HGNC Symbol;Acc:HGNC:21288]
6	42217857	42218246	390	Promoter (<=1kb)	42217861	2	ENSG00000048544	ENST00000053468	0	MRPS10	mitochondrial ribosomal protein S10 [Source:HGNC Symbol;Acc:HGNC:14502]
6	42563797	42564404	608	Promoter (<=1kb)	42620351	1	ENSG00000024048	ENST00000372903	0	UBR2	ubiquitin protein ligase E3 component n-recognin 2 [Source:HGNC Symbol;Acc:HGNC:21289]
6	42782418	42782730	313	Promoter (<=1kb)	42868560	1	ENSG00000112624	ENST00000314073	391	BICRAL	BRD4 interacting chromatin remodeling complex associated protein like [Source:HGNC Symbol;Acc:HGNC:21111]
6	42890464	42890846	383	Promoter (<=1kb)	42890821	2	ENSG00000221821	ENST00000408925	0	C6orf226	chromosome 6 open reading frame 226 [Source:HGNC Symbol;Acc:HGNC:34431]
6	43013985	43014299	315	Promoter (<=1kb)	43021298	1	ENSG00000124702	ENST00000244670	0	KLHDC3	kelch domain containing 3 [Source:HGNC Symbol;Acc:HGNC:20704]
6	43369346	43369753	408	Promoter (<=1kb)	43369478	2	ENSG00000171467	ENST00000605935	0	ZNF318	zinc finger protein 318 [Source:HGNC Symbol;Acc:HGNC:13578]
6	43575626	43575946	321	Promoter (<=1kb)	43575985	2	ENSG00000124571	ENST00000398799	39	XPO5	exportin 5 [Source:HGNC Symbol;Acc:HGNC:17675]
6	43628976	43629689	714	Promoter (<=1kb)	43640919	1	ENSG00000124688	ENST00000451025	0	MAD2L1BP	MAD2L1 binding protein [Source:HGNC Symbol;Acc:HGNC:21059]
6	44223330	44223677	348	Promoter (<=1kb)	44230665	1	ENSG00000112759	ENST00000371740	0	SLC29A1	solute carrier family 29 member 1 (Augustine blood group) [Source:HGNC Symbol;Acc:HGNC:11003]
6	44237582	44238263	682	Distal Intergenic	44233591	1	ENSG00000112759	ENST00000646878	5526	SLC29A1	solute carrier family 29 member 1 (Augustine blood group) [Source:HGNC Symbol;Acc:HGNC:11003]
6	44246167	44247037	871	Promoter (<=1kb)	44253888	1	ENSG00000096384	ENST00000620073	1	HSP90AB1	heat shock protein 90 alpha family class B member 1 [Source:HGNC Symbol;Acc:HGNC:5258]
6	45377775	45378049	275	Promoter (<=1kb)	45377953	2	ENSG00000196284	ENST00000475057	0	SUPT3H	SPT3 homolog, SAGA and STAGA complex component [Source:HGNC Symbol;Acc:HGNC:11466]
6	46129727	46130400	674	Promoter (<=1kb)	46146688	1	ENSG00000001561	ENST00000321037	0	ENPP4	ectonucleotide pyrophosphatase/phosphodiesterase 4 [Source:HGNC Symbol;Acc:HGNC:3359]
6	47477577	47477857	281	Promoter (<=1kb)	47627263	1	ENSG00000198087	ENST00000359314	0	CD2AP	CD2 associated protein [Source:HGNC Symbol;Acc:HGNC:14258]
6	49463186	49463586	401	Promoter (<=1kb)	49493107	1	ENSG00000031691	ENST00000335783	0	CENPQ	centromere protein Q [Source:HGNC Symbol;Acc:HGNC:21347]
6	52362076	52362578	503	Promoter (<=1kb)	52482587	1	ENSG00000096093	ENST00000637849	0	EFHC1	EF-hand domain containing 1 [Source:HGNC Symbol;Acc:HGNC:16406]
6	52504315	52504644	330	Exon (ENST00000182527/ENSG00000065308, exon 10 of 11)	52529886	1	ENSG00000096093	ENST00000636713	-18345	EFHC1	EF-hand domain containing 1 [Source:HGNC Symbol;Acc:HGNC:16406]
6	52576680	52577121	442	Promoter (<=1kb)	52577060	2	ENSG00000065308	ENST00000182527	0	TRAM2	translocation associated membrane protein 2 [Source:HGNC Symbol;Acc:HGNC:16855]
6	52670680	52671157	478	Promoter (<=1kb)	52686588	1	ENSG00000096092	ENST00000211314	0	TMEM14A	transmembrane protein 14A [Source:HGNC Symbol;Acc:HGNC:21076]
6	52995628	52995923	296	Promoter (<=1kb)	52995948	1	ENSG00000283293	ENST00000636484	7	RN7SK	RNA component of 7SK nuclear ribonucleoprotein [Source:HGNC Symbol;Acc:HGNC:10037]
6	53065556	53065919	364	Promoter (<=1kb)	53099603	1	ENSG00000112146	ENST00000323557	97	FBXO9	F-box protein 9 [Source:HGNC Symbol;Acc:HGNC:13588]
6	53544714	53545176	463	Promoter (<=1kb)	53545101	2	ENSG00000001084	ENST00000650454	0	GCLC	glutamate-cysteine ligase catalytic subunit [Source:HGNC Symbol;Acc:HGNC:4311]
6	53547967	53548247	281	Promoter (<=1kb)	53548206	2	ENSG00000001084	ENST00000616923	0	GCLC	glutamate-cysteine ligase catalytic subunit [Source:HGNC Symbol;Acc:HGNC:4311]
6	53652075	53652459	385	Promoter (2-3kb)	53655272	2	ENSG00000124743	ENST00000407079	2813	KLHL31	kelch like family member 31 [Source:HGNC Symbol;Acc:HGNC:21353]
6	53734664	53734968	305	Distal Intergenic	53747022	2	ENSG00000227885	ENST00000453790	12054	AL590652.1	novel transcript
6	54883929	54884335	407	Intron (ENST00000306858/ENSG00000168143, intron 2 of 4)	54945099	1	ENSG00000168143	ENST00000306858	37158	FAM83B	family with sequence similarity 83 member B [Source:HGNC Symbol;Acc:HGNC:21357]
6	56954815	56955604	790	Promoter (<=1kb)	57027346	1	ENSG00000151917	ENST00000370746	0	BEND6	BEN domain containing 6 [Source:HGNC Symbol;Acc:HGNC:20871]
6	57172187	57172587	401	Promoter (<=1kb)	57189833	1	ENSG00000112208	ENST00000370693	0	BAG2	BAG cochaperone 2 [Source:HGNC Symbol;Acc:HGNC:938]
6	63635638	63636361	724	Promoter (<=1kb)	63726011	1	ENSG00000118482	ENST00000262043	0	PHF3	PHD finger protein 3 [Source:HGNC Symbol;Acc:HGNC:8921]
6	70413285	70413585	301	Promoter (<=1kb)	70561174	1	ENSG00000082269	ENST00000418814	0	FAM135A	family with sequence similarity 135 member A [Source:HGNC Symbol;Acc:HGNC:21084]
6	70566808	70567166	359	Promoter (<=1kb)	70567659	1	ENSG00000154079	ENST00000468640	0	SDHAF4	succinate dehydrogenase complex assembly factor 4 [Source:HGNC Symbol;Acc:HGNC:20957]
6	73388966	73389390	425	Promoter (2-3kb)	73391767	2	ENSG00000224221	ENST00000421830	2377	RPS6P8	ribosomal protein S6 pseudogene 8 [Source:HGNC Symbol;Acc:HGNC:36999]
6	73514495	73514802	308	Downstream (<1kb)	73519417	2	ENSG00000156508	ENST00000491404	4615	EEF1A1	eukaryotic translation elongation factor 1 alpha 1 [Source:HGNC Symbol;Acc:HGNC:3189]
6	73580301	73580820	520	Distal Intergenic	73618597	1	ENSG00000218459	ENST00000402023	-37526	RPS27P15	ribosomal protein S27 pseudogene 15 [Source:HGNC Symbol;Acc:HGNC:35863]
6	73657336	73657647	312	Distal Intergenic	73653992	2	ENSG00000119899	ENST00000355773	-3344	SLC17A5	solute carrier family 17 member 5 [Source:HGNC Symbol;Acc:HGNC:10933]
6	75284463	75284831	369	Promoter (<=1kb)	75284792	2	ENSG00000112697	ENST00000230461	0	TMEM30A	transmembrane protein 30A [Source:HGNC Symbol;Acc:HGNC:16667]
6	77292773	77293530	758	Distal Intergenic	77343654	1	ENSG00000276064	ENST00000614661	-50027	AL365222.1	chromosome 12 open reading frame 76 (C12orf76) pseudogene
6	78867387	78867699	313	Promoter (<=1kb)	78903102	1	ENSG00000146243	ENST00000369940	0	IRAK1BP1	interleukin 1 receptor associated kinase 1 binding protein 1 [Source:HGNC Symbol;Acc:HGNC:17368]
6	79076843	79077385	543	Promoter (<=1kb)	79080424	1	ENSG00000286340	ENST00000665268	-456	AL356776.2	novel transcript, antisense to PHIP
6	82022656	82023014	359	Intron (ENST00000667666/ENSG00000226453, intron 3 of 3)	81969539	2	ENSG00000260574	ENST00000565962	-53117	AL360157.1	novel transcript
6	82260009	82260514	506	Distal Intergenic	82264974	2	ENSG00000220537	ENST00000401636	4460	AL121977.1	single stranded DNA binding protein pseudogene
6	83067606	83068063	458	Promoter (<=1kb)	83168471	1	ENSG00000083097	ENST00000237163	0	DOP1A	DOP1 leucine zipper like protein A [Source:HGNC Symbol;Acc:HGNC:21194]
6	83430766	83431035	270	Promoter (<=1kb)	83431051	2	ENSG00000065833	ENST00000369705	16	ME1	malic enzyme 1 [Source:HGNC Symbol;Acc:HGNC:6983]
6	85593631	85593985	355	Promoter (<=1kb)	85593858	2	ENSG00000135317	ENST00000314673	0	SNX14	sorting nexin 14 [Source:HGNC Symbol;Acc:HGNC:14977]
6	85643302	85643943	642	Promoter (<=1kb)	85643792	2	ENSG00000135316	ENST00000444272	0	SYNCRIP	synaptotagmin binding cytoplasmic RNA interacting protein [Source:HGNC Symbol;Acc:HGNC:16918]
6	87408234	87408671	438	Promoter (<=1kb)	87418331	1	ENSG00000272514	ENST00000480123	0	CFAP206	cilia and flagella associated protein 206 [Source:HGNC Symbol;Acc:HGNC:21405]
6	89080815	89081118	304	Promoter (<=1kb)	89085160	1	ENSG00000146278	ENST00000336032	64	PNRC1	proline rich nuclear receptor coactivator 1 [Source:HGNC Symbol;Acc:HGNC:17278]
6	90218382	90218666	285	Promoter (<=1kb)	90218245	2	ENSG00000112182	ENST00000493201	-137	BACH2	BTB domain and CNC homolog 2 [Source:HGNC Symbol;Acc:HGNC:14078]
6	90369096	90369459	364	Distal Intergenic	90362632	1	ENSG00000260271	ENST00000569865	23877	AL132996.1	novel transcript
6	90587154	90587428	275	Promoter (<=1kb)	90587072	2	ENSG00000135341	ENST00000369329	-82	MAP3K7	mitogen-activated protein kinase kinase kinase 7 [Source:HGNC Symbol;Acc:HGNC:6859]
6	96521413	96521805	393	Promoter (<=1kb)	96522964	1	ENSG00000014123	ENST00000461673	0	UFL1	UFM1 specific ligase 1 [Source:HGNC Symbol;Acc:HGNC:23039]
6	97283109	97283381	273	Promoter (<=1kb)	97283176	2	ENSG00000146263	ENST00000275053	0	MMS22L	MMS22 like, DNA repair protein [Source:HGNC Symbol;Acc:HGNC:21475]
6	98947776	98948149	374	Promoter (<=1kb)	98947946	2	ENSG00000112234	ENST00000369244	0	FBXL4	F-box and leucine rich repeat protein 4 [Source:HGNC Symbol;Acc:HGNC:13601]
6	100300378	100300799	422	Distal Intergenic	100394042	2	ENSG00000112246	ENST00000505753	93243	SIM1	SIM bHLH transcription factor 1 [Source:HGNC Symbol;Acc:HGNC:10882]
6	105403087	105403463	377	Promoter (<=1kb)	105481302	1	ENSG00000286084	ENST00000650898	0	AL096794.1	novel transcript
6	106325471	106325821	351	Promoter (<=1kb)	106325762	2	ENSG00000057663	ENST00000636437	0	ATG5	autophagy related 5 [Source:HGNC Symbol;Acc:HGNC:589]
6	107459438	107459870	433	Promoter (<=1kb)	107459564	2	ENSG00000164494	ENST00000369037	0	PDSS2	decaprenyl diphosphate synthase subunit 2 [Source:HGNC Symbol;Acc:HGNC:23041]
6	107489843	107490282	440	Promoter (<=1kb)	107558287	1	ENSG00000112320	ENST00000477448	0	SOBP	sine oculis binding protein homolog [Source:HGNC Symbol;Acc:HGNC:29256]
6	107958015	107958523	509	Promoter (<=1kb)	107958208	2	ENSG00000025796	ENST00000369002	0	SEC63	SEC63 homolog, protein translocation regulator [Source:HGNC Symbol;Acc:HGNC:21082]
6	108294808	108295095	288	Promoter (<=1kb)	108346990	1	ENSG00000135537	ENST00000430458	0	AFG1L	AFG1 like ATPase [Source:HGNC Symbol;Acc:HGNC:16411]
6	108560660	108561201	542	Promoter (<=1kb)	108684774	1	ENSG00000118689	ENST00000406360	0	FOXO3	forkhead box O3 [Source:HGNC Symbol;Acc:HGNC:3821]
6	108848230	108848503	274	Promoter (<=1kb)	108974472	1	ENSG00000118690	ENST00000368972	0	ARMC2	armadillo repeat containing 2 [Source:HGNC Symbol;Acc:HGNC:23045]
6	109094765	109095459	695	Promoter (<=1kb)	109094819	2	ENSG00000080546	ENST00000436639	0	SESN1	sestrin 1 [Source:HGNC Symbol;Acc:HGNC:21595]
6	109382053	109383208	1156	Promoter (<=1kb)	109382457	2	ENSG00000135535	ENST00000413644	0	CD164	CD164 molecule [Source:HGNC Symbol;Acc:HGNC:1632]
6	109440305	109440901	597	Promoter (<=1kb)	109443919	1	ENSG00000135587	ENST00000258052	0	SMPD2	sphingomyelin phosphodiesterase 2 [Source:HGNC Symbol;Acc:HGNC:11121]
6	109455859	109456301	443	Promoter (<=1kb)	109455772	2	ENSG00000135596	ENST00000358807	-87	MICAL1	microtubule associated monooxygenase, calponin and LIM domain containing 1 [Source:HGNC Symbol;Acc:HGNC:20619]
6	109483079	109483678	600	Promoter (<=1kb)	109483219	2	ENSG00000112365	ENST00000230122	0	ZBTB24	zinc finger and BTB domain containing 24 [Source:HGNC Symbol;Acc:HGNC:21143]
6	110815368	110815872	505	Promoter (<=1kb)	110815469	2	ENSG00000155111	ENST00000368911	0	CDK19	cyclin dependent kinase 19 [Source:HGNC Symbol;Acc:HGNC:19338]
6	111087283	111087590	308	Promoter (<=1kb)	111177706	1	ENSG00000112394	ENST00000612036	0	SLC16A10	solute carrier family 16 member 10 [Source:HGNC Symbol;Acc:HGNC:17027]
6	111483453	111484363	911	Promoter (<=1kb)	111483715	2	ENSG00000009413	ENST00000422377	0	REV3L	REV3 like, DNA directed polymerase zeta catalytic subunit [Source:HGNC Symbol;Acc:HGNC:9968]
6	113858958	113859318	361	Promoter (1-2kb)	113863475	1	ENSG00000277443	ENST00000612661	1613	MARCKS	myristoylated alanine rich protein kinase C substrate [Source:HGNC Symbol;Acc:HGNC:6759]
6	113970992	113971378	387	Promoter (<=1kb)	113971148	2	ENSG00000196591	ENST00000519065	0	HDAC2	histone deacetylase 2 [Source:HGNC Symbol;Acc:HGNC:4853]
6	116100791	116101064	274	Promoter (<=1kb)	116145495	1	ENSG00000178425	ENST00000419791	0	NT5DC1	5'-nucleotidase domain containing 1 [Source:HGNC Symbol;Acc:HGNC:21556]
6	116570852	116571533	682	Promoter (<=1kb)	116590298	1	ENSG00000111832	ENST00000368590	0	RWDD1	RWD domain containing 1 [Source:HGNC Symbol;Acc:HGNC:20993]
6	116680939	116681513	575	Promoter (<=1kb)	116698798	1	ENSG00000196911	ENST00000413340	0	KPNA5	karyopherin subunit alpha 5 [Source:HGNC Symbol;Acc:HGNC:6398]
6	117482182	117482721	540	Promoter (<=1kb)	117503899	1	ENSG00000164465	ENST00000528162	0	DCBLD1	discoidin, CUB and LCCL domain containing 1 [Source:HGNC Symbol;Acc:HGNC:21479]
6	118651354	118651749	396	Promoter (<=1kb)	118651591	2	ENSG00000111860	ENST00000368491	0	CEP85L	centrosomal protein 85 like [Source:HGNC Symbol;Acc:HGNC:21638]
6	118893972	118894289	318	Promoter (<=1kb)	118909171	1	ENSG00000111875	ENST00000229595	0	ASF1A	anti-silencing function 1A histone chaperone [Source:HGNC Symbol;Acc:HGNC:20995]
6	119348827	119349156	330	Promoter (<=1kb)	119349761	2	ENSG00000111885	ENST00000368468	605	MAN1A1	mannosidase alpha class 1A member 1 [Source:HGNC Symbol;Acc:HGNC:6821]
6	119349680	119349968	289	Promoter (<=1kb)	119349761	2	ENSG00000111885	ENST00000368468	0	MAN1A1	mannosidase alpha class 1A member 1 [Source:HGNC Symbol;Acc:HGNC:6821]
6	122610021	122610381	361	Promoter (<=1kb)	122725892	1	ENSG00000135549	ENST00000368448	0	PKIB	cAMP-dependent protein kinase inhibitor beta [Source:HGNC Symbol;Acc:HGNC:9018]
6	122789352	122789798	447	Promoter (<=1kb)	122797345	1	ENSG00000172594	ENST00000487215	60	SMPDL3A	sphingomyelin phosphodiesterase acid like 3A [Source:HGNC Symbol;Acc:HGNC:17389]
6	125956754	125957060	307	Promoter (<=1kb)	125980244	1	ENSG00000111911	ENST00000229633	0	HINT3	histidine triad nucleotide binding protein 3 [Source:HGNC Symbol;Acc:HGNC:18468]
6	126339943	126340315	373	Promoter (<=1kb)	126348875	1	ENSG00000203760	ENST00000368328	0	CENPW	centromere protein W [Source:HGNC Symbol;Acc:HGNC:21488]
6	128520406	128520900	495	Promoter (<=1kb)	128520674	2	ENSG00000152894	ENST00000368226	0	PTPRK	protein tyrosine phosphatase receptor type K [Source:HGNC Symbol;Acc:HGNC:9674]
6	131628092	131628452	361	Promoter (<=1kb)	131628205	2	ENSG00000112282	ENST00000354577	0	MED23	mediator complex subunit 23 [Source:HGNC Symbol;Acc:HGNC:2372]
6	132512655	132513146	492	Promoter (<=1kb)	132513116	2	ENSG00000079950	ENST00000367941	0	STX7	syntaxin 7 [Source:HGNC Symbol;Acc:HGNC:11442]
6	132814198	132814553	356	Promoter (<=1kb)	132817564	1	ENSG00000112306	ENST00000230050	-16	RPS12	ribosomal protein S12 [Source:HGNC Symbol;Acc:HGNC:10385]
6	134174747	134175055	309	Promoter (<=1kb)	134174866	2	ENSG00000118515	ENST00000474427	0	SGK1	serum/glucocorticoid regulated kinase 1 [Source:HGNC Symbol;Acc:HGNC:10810]
6	135054805	135055173	369	Promoter (<=1kb)	135054822	2	ENSG00000112339	ENST00000367837	0	HBS1L	HBS1 like translational GTPase [Source:HGNC Symbol;Acc:HGNC:4834]
6	135497721	135498028	308	Promoter (<=1kb)	135497740	2	ENSG00000135541	ENST00000265602	0	AHI1	Abelson helper integration site 1 [Source:HGNC Symbol;Acc:HGNC:21575]
6	136250169	136250545	377	Promoter (<=1kb)	136250324	2	ENSG00000146410	ENST00000451457	0	MTFR2	mitochondrial fission regulator 2 [Source:HGNC Symbol;Acc:HGNC:21115]
6	136792335	136792669	335	Promoter (<=1kb)	136792477	2	ENSG00000197442	ENST00000359015	0	MAP3K5	mitogen-activated protein kinase kinase kinase 5 [Source:HGNC Symbol;Acc:HGNC:6857]
6	137219131	137219563	433	Promoter (<=1kb)	137219312	2	ENSG00000027697	ENST00000643119	0	IFNGR1	interferon gamma receptor 1 [Source:HGNC Symbol;Acc:HGNC:5439]
6	137866718	137867091	374	Promoter (<=1kb)	137871304	1	ENSG00000118503	ENST00000421450	-123	TNFAIP3	TNF alpha induced protein 3 [Source:HGNC Symbol;Acc:HGNC:11896]
6	138161674	138162049	376	Promoter (<=1kb)	138344663	1	ENSG00000112379	ENST00000251691	0	ARFGEF3	ARFGEF family member 3 [Source:HGNC Symbol;Acc:HGNC:21213]
6	138692305	138692675	371	Promoter (<=1kb)	138692571	2	ENSG00000135540	ENST00000491526	0	NHSL1	NHS like 1 [Source:HGNC Symbol;Acc:HGNC:21021]
6	145734772	145735672	901	Promoter (<=1kb)	145735281	2	ENSG00000112425	ENST00000638717	0	EPM2A	EPM2A glucan phosphatase, laforin [Source:HGNC Symbol;Acc:HGNC:3413]
6	148441151	148441506	356	Promoter (<=1kb)	148519762	1	ENSG00000111961	ENST00000637469	774	SASH1	SAM and SH3 domain containing 1 [Source:HGNC Symbol;Acc:HGNC:19182]
6	149316900	149317788	889	Promoter (<=1kb)	149411395	1	ENSG00000055208	ENST00000636456	0	TAB2	TGF-beta activated kinase 1 (MAP3K7) binding protein 2 [Source:HGNC Symbol;Acc:HGNC:17075]
6	149546007	149546349	343	Promoter (<=1kb)	149546043	2	ENSG00000131013	ENST00000253329	0	PPIL4	peptidylprolyl isomerase like 4 [Source:HGNC Symbol;Acc:HGNC:15702]
6	149648391	149648781	391	Promoter (<=1kb)	149648714	2	ENSG00000186625	ENST00000367411	0	KATNA1	katanin catalytic subunit A1 [Source:HGNC Symbol;Acc:HGNC:6216]
6	149717649	149718111	463	Promoter (<=1kb)	149718101	2	ENSG00000131023	ENST00000543571	0	LATS1	large tumor suppressor kinase 1 [Source:HGNC Symbol;Acc:HGNC:6514]
6	149746548	149746853	306	Promoter (<=1kb)	149746560	2	ENSG00000120253	ENST00000403890	0	NUP43	nucleoporin 43 [Source:HGNC Symbol;Acc:HGNC:21182]
6	150004774	150005161	388	Promoter (<=1kb)	150005144	2	ENSG00000218358	ENST00000533735	0	RAET1K	retinoic acid early transcript 1K pseudogene [Source:HGNC Symbol;Acc:HGNC:16797]
6	150069126	150069403	278	Promoter (<=1kb)	150069121	2	ENSG00000131019	ENST00000367339	-5	ULBP3	UL16 binding protein 3 [Source:HGNC Symbol;Acc:HGNC:14895]
6	150865697	150866031	335	Promoter (<=1kb)	150899021	1	ENSG00000120254	ENST00000367307	0	MTHFD1L	methylenetetrahydrofolate dehydrogenase (NADP+ dependent) 1 like [Source:HGNC Symbol;Acc:HGNC:21055]
6	151389866	151390754	889	Promoter (<=1kb)	151391559	2	ENSG00000181472	ENST00000325144	805	ZBTB2	zinc finger and BTB domain containing 2 [Source:HGNC Symbol;Acc:HGNC:20868]
6	151452044	151452861	818	Promoter (<=1kb)	151470097	1	ENSG00000146476	ENST00000545879	0	ARMT1	acidic residue methyltransferase 1 [Source:HGNC Symbol;Acc:HGNC:17872]
6	154733149	154733800	652	Promoter (<=1kb)	154792946	1	ENSG00000213079	ENST00000461219	0	SCAF8	SR-related CTD associated factor 8 [Source:HGNC Symbol;Acc:HGNC:20959]
6	157021459	157021872	414	Promoter (<=1kb)	157208694	1	ENSG00000049618	ENST00000635849	-414	ARID1B	AT-rich interaction domain 1B [Source:HGNC Symbol;Acc:HGNC:18040]
6	157954441	157954774	334	Distal Intergenic	157934257	1	ENSG00000252658	ENST00000516849	20273	RNU6-786P	RNA, U6 small nuclear 786, pseudogene [Source:HGNC Symbol;Acc:HGNC:47749]
6	158559826	158560140	315	Intron (ENST00000367090/ENSG00000146433, intron 1 of 16)	158635428	1	ENSG00000146433	ENST00000367090	23390	TMEM181	transmembrane protein 181 [Source:HGNC Symbol;Acc:HGNC:20958]
6	158644498	158645002	505	Promoter (<=1kb)	158644743	2	ENSG00000146425	ENST00000367089	0	DYNLT1	dynein light chain Tctex-type 1 [Source:HGNC Symbol;Acc:HGNC:11697]
6	158720675	158720958	284	Intron (ENST00000360448/ENSG00000164674, intron 11 of 18)	158726803	2	ENSG00000219249	ENST00000406819	5845	AMZ2P2	archaelysin family metallopeptidase 2 pseudogene 2 [Source:HGNC Symbol;Acc:HGNC:38072]
6	158730346	158731135	790	Intron (ENST00000360448/ENSG00000164674, intron 12 of 18)	158726803	2	ENSG00000219249	ENST00000406819	-3543	AMZ2P2	archaelysin family metallopeptidase 2 pseudogene 2 [Source:HGNC Symbol;Acc:HGNC:38072]
6	158819402	158819758	357	Promoter (<=1kb)	158819368	2	ENSG00000092820	ENST00000367075	-34	EZR	ezrin [Source:HGNC Symbol;Acc:HGNC:12691]
6	158853320	158853994	675	Promoter (<=1kb)	158864502	1	ENSG00000285159	ENST00000642329	0	AL627422.2	novel transcript
6	158869610	158870191	582	Promoter (<=1kb)	158910351	1	ENSG00000203711	ENST00000654049	0	C6orf99	chromosome 6 open reading frame 99 [Source:HGNC Symbol;Acc:HGNC:21179]
6	158999730	159000269	540	Promoter (<=1kb)	159000202	2	ENSG00000130363	ENST00000367069	0	RSPH3	radial spoke head 3 [Source:HGNC Symbol;Acc:HGNC:21054]
6	159692916	159693887	972	Promoter (<=1kb)	159693241	2	ENSG00000112096	ENST00000538183	0	SOD2	superoxide dismutase 2 [Source:HGNC Symbol;Acc:HGNC:11180]
6	159727025	159727656	632	Promoter (<=1kb)	159727357	2	ENSG00000112096	ENST00000545162	0	SOD2	superoxide dismutase 2 [Source:HGNC Symbol;Acc:HGNC:11180]
6	159761786	159762347	562	Promoter (<=1kb)	159779112	1	ENSG00000120437	ENST00000367048	0	ACAT2	acetyl-CoA acetyltransferase 2 [Source:HGNC Symbol;Acc:HGNC:94]
6	159968686	159969002	317	Promoter (<=1kb)	160111504	1	ENSG00000197081	ENST00000356956	-80	IGF2R	insulin like growth factor 2 receptor [Source:HGNC Symbol;Acc:HGNC:5467]
6	160991508	160992047	540	Promoter (<=1kb)	161117385	1	ENSG00000085511	ENST00000366919	0	MAP3K4	mitogen-activated protein kinase kinase kinase 4 [Source:HGNC Symbol;Acc:HGNC:6856]
6	166342488	166342778	291	Promoter (<=1kb)	166342545	2	ENSG00000198818	ENST00000361731	0	SFT2D1	SFT2 domain containing 1 [Source:HGNC Symbol;Acc:HGNC:21102]
6	166382752	166384291	1540	Promoter (<=1kb)	166382940	2	ENSG00000060762	ENST00000360961	0	MPC1	mitochondrial pyruvate carrier 1 [Source:HGNC Symbol;Acc:HGNC:21606]
6	166627036	166627329	294	Promoter (<=1kb)	166627251	2	ENSG00000071242	ENST00000265678	0	RPS6KA2	ribosomal protein S6 kinase A2 [Source:HGNC Symbol;Acc:HGNC:10431]
6	169701926	169702257	332	Promoter (<=1kb)	169702029	2	ENSG00000184465	ENST00000448612	0	WDR27	WD repeat domain 27 [Source:HGNC Symbol;Acc:HGNC:21248]
6	169751318	169751956	639	Promoter (<=1kb)	169756735	1	ENSG00000130023	ENST00000592367	0	ERMARD	ER membrane associated RNA degradation [Source:HGNC Symbol;Acc:HGNC:21056]
6	170306484	170306897	414	Promoter (<=1kb)	170405642	1	ENSG00000112584	ENST00000625626	0	FAM120B	family with sequence similarity 120B [Source:HGNC Symbol;Acc:HGNC:21109]
6	170553085	170553368	284	Promoter (<=1kb)	170553307	2	ENSG00000008018	ENST00000262193	0	PSMB1	proteasome 20S subunit beta 1 [Source:HGNC Symbol;Acc:HGNC:9537]
6	170553912	170554371	460	Promoter (<=1kb)	170566957	1	ENSG00000112592	ENST00000421512	0	TBP	TATA-box binding protein [Source:HGNC Symbol;Acc:HGNC:11588]
7	538216	538738	523	Distal Intergenic	525232	1	ENSG00000223855	ENST00000656962	15643	HRAT92	heart tissue-associated transcript 92 [Source:NCBI gene (formerly Entrezgene);Acc:441307]
7	539298	540043	746	Distal Intergenic	525232	1	ENSG00000223855	ENST00000656962	16725	HRAT92	heart tissue-associated transcript 92 [Source:NCBI gene (formerly Entrezgene);Acc:441307]
7	876013	876771	759	Promoter (<=1kb)	896436	1	ENSG00000239857	ENST00000265857	0	GET4	guided entry of tail-anchored proteins factor 4 [Source:HGNC Symbol;Acc:HGNC:21690]
7	945741	946058	318	Promoter (<=1kb)	945816	2	ENSG00000105963	ENST00000611167	0	ADAP1	ArfGAP with dual PH domains 1 [Source:HGNC Symbol;Acc:HGNC:16486]
7	1368900	1369305	406	Distal Intergenic	1437611	2	ENSG00000164877	ENST00000493998	68306	MICALL2	MICAL like 2 [Source:HGNC Symbol;Acc:HGNC:29672]
7	1459283	1459978	696	Promoter (<=1kb)	1459365	2	ENSG00000164877	ENST00000472100	0	MICALL2	MICAL like 2 [Source:HGNC Symbol;Acc:HGNC:29672]
7	1504165	1504724	560	Promoter (<=1kb)	1504389	2	ENSG00000164880	ENST00000404767	0	INTS1	integrator complex subunit 1 [Source:HGNC Symbol;Acc:HGNC:24555]
7	1530521	1530807	287	Promoter (<=1kb)	1543043	1	ENSG00000198517	ENST00000343242	0	MAFK	MAF bZIP transcription factor K [Source:HGNC Symbol;Acc:HGNC:6782]
7	1569912	1570442	531	Promoter (<=1kb)	1570032	2	ENSG00000157778	ENST00000288607	0	PSMG3	proteasome assembly chaperone 3 [Source:HGNC Symbol;Acc:HGNC:22420]
7	2403301	2403713	413	Promoter (<=1kb)	2448483	1	ENSG00000136213	ENST00000258711	0	CHST12	carbohydrate sulfotransferase 12 [Source:HGNC Symbol;Acc:HGNC:17423]
7	2558921	2559408	488	Promoter (<=1kb)	2614733	1	ENSG00000106012	ENST00000623361	0	IQCE	IQ motif containing E [Source:HGNC Symbol;Acc:HGNC:29171]
7	2631820	2632194	375	Promoter (<=1kb)	2664802	1	ENSG00000136295	ENST00000258796	0	TTYH3	tweety family member 3 [Source:HGNC Symbol;Acc:HGNC:22222]
7	2646921	2647289	369	Promoter (<=1kb)	2664800	1	ENSG00000136295	ENST00000403167	-414	TTYH3	tweety family member 3 [Source:HGNC Symbol;Acc:HGNC:22222]
7	4631774	4632084	311	Distal Intergenic	4642570	1	ENSG00000286874	ENST00000667321	-10164	AC072054.1	novel transcript
7	4641651	4642431	781	Promoter (<=1kb)	4642570	1	ENSG00000286874	ENST00000667321	0	AC072054.1	novel transcript
7	4682046	4682430	385	Promoter (<=1kb)	4771442	1	ENSG00000164916	ENST00000328914	0	FOXK1	forkhead box K1 [Source:HGNC Symbol;Acc:HGNC:23480]
7	4775337	4775607	271	Promoter (<=1kb)	4791714	1	ENSG00000242802	ENST00000647984	-8	AP5Z1	adaptor related protein complex 5 subunit zeta 1 [Source:HGNC Symbol;Acc:HGNC:22197]
7	4883275	4883907	633	Promoter (<=1kb)	4883654	2	ENSG00000157927	ENST00000445392	0	RADIL	Rap associating with DIL domain [Source:HGNC Symbol;Acc:HGNC:22226]
7	4973993	4974318	326	Promoter (<=1kb)	4996893	1	ENSG00000196204	ENST00000477090	0	RNF216P1	ring finger protein 216 pseudogene 1 [Source:HGNC Symbol;Acc:HGNC:33610]
7	5190137	5190422	286	Promoter (<=1kb)	5231524	1	ENSG00000157954	ENST00000401525	0	WIPI2	WD repeat domain, phosphoinositide interacting 2 [Source:HGNC Symbol;Acc:HGNC:32225]
7	5418604	5418953	350	Promoter (<=1kb)	5420767	1	ENSG00000241269	ENST00000342963	-874	AC093620.1	novel transcript
7	5423863	5424266	404	Promoter (<=1kb)	5423546	2	ENSG00000182095	ENST00000430969	-317	TNRC18	trinucleotide repeat containing 18 [Source:HGNC Symbol;Acc:HGNC:11962]
7	5426588	5426884	297	Promoter (<=1kb)	5426401	1	ENSG00000272953	ENST00000609130	818	AC092171.4	novel transcript
7	5428980	5429485	506	Promoter (<=1kb)	5428927	2	ENSG00000234432	ENST00000610122	-53	AC092171.3	uncharacterized LOC100129484 [Source:NCBI gene (formerly Entrezgene);Acc:100129484]
7	5529816	5530120	305	Promoter (<=1kb)	5529949	2	ENSG00000075624	ENST00000642480	0	ACTB	actin beta [Source:HGNC Symbol;Acc:HGNC:132]
7	5562074	5562572	499	Promoter (<=1kb)	5562716	2	ENSG00000075624	ENST00000646584	144	ACTB	actin beta [Source:HGNC Symbol;Acc:HGNC:132]
7	5593565	5593936	372	Promoter (<=1kb)	5603983	1	ENSG00000075618	ENST00000444748	0	FSCN1	fascin actin-bundling protein 1 [Source:HGNC Symbol;Acc:HGNC:11148]
7	6009039	6009521	483	Promoter (<=1kb)	6023695	1	ENSG00000106305	ENST00000400479	0	AIMP2	aminoacyl tRNA synthetase complex interacting multifunctional protein 2 [Source:HGNC Symbol;Acc:HGNC:20609]
7	6058921	6059394	474	Promoter (<=1kb)	6059175	2	ENSG00000086232	ENST00000199389	0	EIF2AK1	eukaryotic translation initiation factor 2 alpha kinase 1 [Source:HGNC Symbol;Acc:HGNC:24921]
7	6081404	6081676	273	Promoter (<=1kb)	6093085	1	ENSG00000231704	ENST00000428901	0	AC004895.1	novel transcript
7	6104360	6104972	613	Promoter (<=1kb)	6161564	1	ENSG00000106346	ENST00000306177	0	USP42	ubiquitin specific peptidase 42 [Source:HGNC Symbol;Acc:HGNC:20068]
7	6348753	6349077	325	Promoter (<=1kb)	6348967	2	ENSG00000178397	ENST00000313324	0	FAM220A	family with sequence similarity 220 member A [Source:HGNC Symbol;Acc:HGNC:22422]
7	6374172	6374523	352	Promoter (<=1kb)	6403967	1	ENSG00000136238	ENST00000348035	-4	RAC1	Rac family small GTPase 1 [Source:HGNC Symbol;Acc:HGNC:9801]
7	6577348	6577624	277	Promoter (<=1kb)	6588931	1	ENSG00000136247	ENST00000405731	0	ZDHHC4	zinc finger DHHC-type palmitoyltransferase 4 [Source:HGNC Symbol;Acc:HGNC:18471]
7	6589898	6590309	412	Promoter (<=1kb)	6608726	1	ENSG00000146576	ENST00000344417	0	C7orf26	chromosome 7 open reading frame 26 [Source:HGNC Symbol;Acc:HGNC:21702]
7	6706617	6707263	647	Promoter (<=1kb)	6706947	2	ENSG00000164631	ENST00000405858	0	ZNF12	zinc finger protein 12 [Source:HGNC Symbol;Acc:HGNC:12902]
7	7182768	7183181	414	Promoter (<=1kb)	7235297	1	ENSG00000106392	ENST00000476068	138	C1GALT1	core 1 synthase, glycoprotein-N-acetylgalactosamine 3-beta-galactosyltransferase 1 [Source:HGNC Symbol;Acc:HGNC:24337]
7	7566814	7567140	327	Promoter (<=1kb)	7607223	1	ENSG00000164654	ENST00000405785	0	MIOS	meiosis regulator for oocyte development [Source:HGNC Symbol;Acc:HGNC:21905]
7	7640471	7640790	320	Promoter (<=1kb)	7640577	2	ENSG00000106399	ENST00000462723	0	RPA3	replication protein A3 [Source:HGNC Symbol;Acc:HGNC:10291]
7	10940156	10940700	545	Promoter (<=1kb)	10940735	1	ENSG00000271185	ENST00000604183	0	AC007029.1	novel transcript
7	12211188	12211608	421	Promoter (<=1kb)	12230939	1	ENSG00000106460	ENST00000420833	0	TMEM106B	transmembrane protein 106B [Source:HGNC Symbol;Acc:HGNC:22407]
7	12686614	12687468	855	Promoter (<=1kb)	12689179	1	ENSG00000122644	ENST00000396662	0	ARL4A	ADP ribosylation factor like GTPase 4A [Source:HGNC Symbol;Acc:HGNC:695]
7	13017309	13017868	560	Intron (ENST00000639998/ENSG00000229618, intron 3 of 7)	13102389	1	ENSG00000229618	ENST00000443947	-83523	AC011287.1	novel transcript
7	17298540	17298980	441	Promoter (<=1kb)	17346147	1	ENSG00000106546	ENST00000242057	0	AHR	aryl hydrocarbon receptor [Source:HGNC Symbol;Acc:HGNC:348]
7	17940466	17940861	396	Promoter (<=1kb)	17940494	2	ENSG00000071189	ENST00000428135	0	SNX13	sorting nexin 13 [Source:HGNC Symbol;Acc:HGNC:21335]
7	18895514	18895878	365	Intron (ENST00000406451/ENSG00000048052, intron 22 of 25)	18899433	2	ENSG00000226522	ENST00000447057	3555	HDAC9-AS1	HDAC9 antisense RNA 1 [Source:HGNC Symbol;Acc:HGNC:40664]
7	18938255	18938705	451	Intron (ENST00000406451/ENSG00000048052, intron 23 of 25)	18949762	2	ENSG00000232492	ENST00000452663	11057	NPM1P13	nucleophosmin 1 pseudogene 13 [Source:HGNC Symbol;Acc:HGNC:7915]
7	20798151	20798425	275	Distal Intergenic	20786886	2	ENSG00000164651	ENST00000418710	-11265	SP8	Sp8 transcription factor [Source:HGNC Symbol;Acc:HGNC:19196]
7	21427108	21427634	527	Promoter (<=1kb)	21477239	1	ENSG00000105866	ENST00000432066	-409	SP4	Sp4 transcription factor [Source:HGNC Symbol;Acc:HGNC:11209]
7	21428080	21428384	305	Promoter (<=1kb)	21514822	1	ENSG00000105866	ENST00000222584	0	SP4	Sp4 transcription factor [Source:HGNC Symbol;Acc:HGNC:11209]
7	23431498	23431785	288	Promoter (<=1kb)	23431303	2	ENSG00000136231	ENST00000469723	-195	IGF2BP3	insulin like growth factor 2 mRNA binding protein 3 [Source:HGNC Symbol;Acc:HGNC:28868]
7	23474233	23474592	360	Distal Intergenic	23470491	2	ENSG00000136231	ENST00000258729	-3742	IGF2BP3	insulin like growth factor 2 mRNA binding protein 3 [Source:HGNC Symbol;Acc:HGNC:28868]
7	24295403	24295691	289	Distal Intergenic	24291824	1	ENSG00000122585	ENST00000405982	10296	NPY	neuropeptide Y [Source:HGNC Symbol;Acc:HGNC:7955]
7	24826004	24826321	318	Intron (ENST00000313367/ENSG00000070882, intron 16 of 22)	24815093	2	ENSG00000070882	ENST00000487020	-10911	OSBPL3	oxysterol binding protein like 3 [Source:HGNC Symbol;Acc:HGNC:16370]
7	25125301	25125747	447	Promoter (<=1kb)	25125260	2	ENSG00000172115	ENST00000413447	-41	CYCS	cytochrome c, somatic [Source:HGNC Symbol;Acc:HGNC:19986]
7	25950964	25951595	632	Promoter (<=1kb)	25949986	2	ENSG00000199085	ENST00000362215	-978	MIR148A	microRNA 148a [Source:HGNC Symbol;Acc:HGNC:31535]
7	26152059	26152512	454	Promoter (<=1kb)	26187137	1	ENSG00000050344	ENST00000056233	0	NFE2L3	nuclear factor, erythroid 2 like 3 [Source:HGNC Symbol;Acc:HGNC:7783]
7	26201032	26201907	876	Promoter (<=1kb)	26213356	1	ENSG00000122565	ENST00000337620	0	CBX3	chromobox 3 [Source:HGNC Symbol;Acc:HGNC:1553]
7	26864218	26864796	579	Promoter (<=1kb)	26864590	2	ENSG00000005020	ENST00000345317	0	SKAP2	src kinase associated phosphoprotein 2 [Source:HGNC Symbol;Acc:HGNC:15687]
7	26910199	26910566	368	Intron (ENST00000432747/ENSG00000005020, intron 1 of 6)	26922912	1	ENSG00000213787	ENST00000441433	-11544	RPL7AP38	ribosomal protein L7a pseudogene 38 [Source:HGNC Symbol;Acc:HGNC:36161]
7	27115198	27115628	431	Promoter (<=1kb)	27123377	1	ENSG00000253552	ENST00000517635	0	HOXA-AS2	HOXA cluster antisense RNA 2 [Source:HGNC Symbol;Acc:HGNC:43745]
7	27155921	27156251	331	Promoter (<=1kb)	27155998	2	ENSG00000122592	ENST00000523796	0	HOXA7	homeobox A7 [Source:HGNC Symbol;Acc:HGNC:5108]
7	27200148	27200436	289	Promoter (<=1kb)	27202822	1	ENSG00000243766	ENST00000472494	-1	HOTTIP	HOXA distal transcript antisense RNA [Source:HGNC Symbol;Acc:HGNC:37461]
7	27662842	27663165	324	Promoter (<=1kb)	27662883	2	ENSG00000106049	ENST00000265395	0	HIBADH	3-hydroxyisobutyrate dehydrogenase [Source:HGNC Symbol;Acc:HGNC:4907]
7	28409073	28409405	333	Promoter (<=1kb)	28513838	1	ENSG00000146592	ENST00000469531	0	CREB5	cAMP responsive element binding protein 5 [Source:HGNC Symbol;Acc:HGNC:16844]
7	30134662	30135013	352	Promoter (<=1kb)	30162762	1	ENSG00000180354	ENST00000324453	0	MTURN	maturin, neural progenitor differentiation regulator homolog [Source:HGNC Symbol;Acc:HGNC:25457]
7	30142701	30142981	281	Promoter (1-2kb)	30141417	1	ENSG00000230751	ENST00000415934	1831	AC007036.2	novel transcript
7	30284496	30284855	360	Promoter (<=1kb)	30367689	1	ENSG00000180233	ENST00000323037	0	ZNRF2	zinc and ring finger 2 [Source:HGNC Symbol;Acc:HGNC:22316]
7	33062868	33063165	298	Promoter (<=1kb)	33062797	2	ENSG00000122643	ENST00000405342	-71	NT5C3A	5'-nucleotidase, cytosolic IIIA [Source:HGNC Symbol;Acc:HGNC:17820]
7	33109051	33109677	627	Promoter (<=1kb)	33605614	1	ENSG00000122507	ENST00000672717	0	BBS9	Bardet-Biedl syndrome 9 [Source:HGNC Symbol;Acc:HGNC:30000]
7	33129132	33129474	343	Promoter (<=1kb)	33155667	1	ENSG00000122507	ENST00000432983	0	BBS9	Bardet-Biedl syndrome 9 [Source:HGNC Symbol;Acc:HGNC:30000]
7	34748263	34748632	370	Intron (ENST00000360581/ENSG00000187258, intron 2 of 8)	34752053	2	ENSG00000230356	ENST00000432906	3421	NCAPD2P1	non-SMC condensin I complex subunit D2 pseudogene 1 [Source:HGNC Symbol;Acc:HGNC:43831]
7	35537273	35537659	387	Distal Intergenic	35510263	2	ENSG00000235464	ENST00000441150	-27010	AC007652.1	novel transcript
7	36389505	36390427	923	Promoter (<=1kb)	36453791	1	ENSG00000011426	ENST00000396068	0	ANLN	anillin actin binding protein [Source:HGNC Symbol;Acc:HGNC:14082]
7	37032020	37032331	312	Intron (ENST00000310758/ENSG00000155849, intron 15 of 21)	37013630	1	ENSG00000224101	ENST00000419535	34224	ELMO1-AS1	ELMO1 antisense RNA 1 [Source:HGNC Symbol;Acc:HGNC:40765]
7	39623189	39623723	535	Promoter (<=1kb)	39706391	1	ENSG00000006451	ENST00000468201	0	RALA	RAS like proto-oncogene A [Source:HGNC Symbol;Acc:HGNC:9839]
7	39949644	39950222	579	Promoter (<=1kb)	40095555	1	ENSG00000065883	ENST00000340829	0	CDK13	cyclin dependent kinase 13 [Source:HGNC Symbol;Acc:HGNC:1733]
7	42911892	42912191	300	Promoter (<=1kb)	42912169	2	ENSG00000136197	ENST00000350427	0	C7orf25	chromosome 7 open reading frame 25 [Source:HGNC Symbol;Acc:HGNC:21703]
7	43582699	43583086	388	Promoter (<=1kb)	43619723	1	ENSG00000164543	ENST00000462448	0	STK17A	serine/threonine kinase 17a [Source:HGNC Symbol;Acc:HGNC:11395]
7	43926507	43926845	339	Promoter (<=1kb)	43949199	1	ENSG00000078967	ENST00000446008	0	UBE2D4	ubiquitin conjugating enzyme E2 D4 (putative) [Source:HGNC Symbol;Acc:HGNC:21647]
7	44490349	44490771	423	Promoter (<=1kb)	44490658	2	ENSG00000015676	ENST00000355451	0	NUDCD3	NudC domain containing 3 [Source:HGNC Symbol;Acc:HGNC:22208]
7	44573794	44574075	282	Promoter (<=1kb)	44574002	2	ENSG00000136271	ENST00000258772	0	DDX56	DEAD-box helicase 56 [Source:HGNC Symbol;Acc:HGNC:18193]
7	44606456	44606938	483	Promoter (<=1kb)	44708230	1	ENSG00000105953	ENST00000439616	0	OGDH	oxoglutarate dehydrogenase [Source:HGNC Symbol;Acc:HGNC:8124]
7	44688436	44688878	443	Intron (ENST00000439616/ENSG00000105953, intron 7 of 19)	44674752	1	ENSG00000105953	ENST00000497326	21641	OGDH	oxoglutarate dehydrogenase [Source:HGNC Symbol;Acc:HGNC:8124]
7	44748498	44749091	594	Promoter (<=1kb)	44768694	1	ENSG00000122515	ENST00000413916	0	ZMIZ2	zinc finger MIZ-type containing 2 [Source:HGNC Symbol;Acc:HGNC:22229]
7	44796251	44796541	291	Promoter (<=1kb)	44799816	1	ENSG00000196262	ENST00000481437	-139	PPIA	peptidylprolyl isomerase A [Source:HGNC Symbol;Acc:HGNC:9253]
7	44796945	44797217	273	Promoter (<=1kb)	44801624	1	ENSG00000196262	ENST00000415933	263	PPIA	peptidylprolyl isomerase A [Source:HGNC Symbol;Acc:HGNC:9253]
7	47581855	47582163	309	Promoter (<=1kb)	47582111	2	ENSG00000136205	ENST00000311160	0	TNS3	tensin 3 [Source:HGNC Symbol;Acc:HGNC:21616]
7	47786683	47787008	326	Intron (ENST00000648482/ENSG00000158683, intron 7 of 7)	47819830	1	ENSG00000136275	ENST00000623971	-8283	C7orf69	chromosome 7 open reading frame 69 [Source:HGNC Symbol;Acc:HGNC:21911]
7	50449981	50450429	449	Promoter (<=1kb)	50450324	2	ENSG00000132436	ENST00000356889	0	FIGNL1	fidgetin like 1 [Source:HGNC Symbol;Acc:HGNC:13286]
7	55254885	55255260	376	Promoter (<=1kb)	55255635	2	ENSG00000280890	ENST00000626532	375	ELDR	EGFR long non-coding downstream RNA [Source:HGNC Symbol;Acc:HGNC:49511]
7	55365587	55366523	937	Promoter (<=1kb)	55431528	1	ENSG00000132434	ENST00000452107	0	LANCL2	LanC like 2 [Source:HGNC Symbol;Acc:HGNC:6509]
7	56051463	56051757	295	Promoter (<=1kb)	56063989	1	ENSG00000146731	ENST00000335503	0	CCT6A	chaperonin containing TCP1 subunit 6A [Source:HGNC Symbol;Acc:HGNC:1620]
7	65873010	65873367	358	Promoter (<=1kb)	65959558	1	ENSG00000196715	ENST00000360768	0	VKORC1L1	vitamin K epoxide reductase complex subunit 1 like 1 [Source:HGNC Symbol;Acc:HGNC:21492]
7	66075512	66075981	470	Promoter (<=1kb)	66092930	1	ENSG00000126522	ENST00000672586	0	ASL	argininosuccinate lyase [Source:HGNC Symbol;Acc:HGNC:746]
7	66628820	66629126	307	Promoter (<=1kb)	66643017	1	ENSG00000243335	ENST00000275532	0	KCTD7	potassium channel tetramerization domain containing 7 [Source:HGNC Symbol;Acc:HGNC:21957]
7	66654425	66654898	474	Promoter (<=1kb)	66666299	1	ENSG00000226824	ENST00000448096	0	AC006001.2	novel transcript
7	66920990	66921379	390	Promoter (<=1kb)	66958551	1	ENSG00000106609	ENST00000341567	0	TMEM248	transmembrane protein 248 [Source:HGNC Symbol;Acc:HGNC:25476]
7	67302641	67303028	388	Promoter (<=1kb)	67309715	1	ENSG00000106610	ENST00000472361	0	STAG3L4	stromal antigen 3-like 4 (pseudogene) [Source:HGNC Symbol;Acc:HGNC:33887]
7	73557102	73558017	916	Promoter (<=1kb)	73557690	2	ENSG00000106635	ENST00000223368	0	BCL7B	BAF chromatin remodeling complex subunit BCL7B [Source:HGNC Symbol;Acc:HGNC:1005]
7	73647513	73648023	511	Distal Intergenic	73672110	1	ENSG00000176428	ENST00000324941	-19808	VPS37D	VPS37D subunit of ESCRT-I [Source:HGNC Symbol;Acc:HGNC:18287]
7	73738674	73739235	562	Promoter (<=1kb)	73738781	2	ENSG00000106077	ENST00000497897	0	ABHD11	abhydrolase domain containing 11 [Source:HGNC Symbol;Acc:HGNC:16407]
7	74174125	74174444	320	Promoter (<=1kb)	74197101	1	ENSG00000106682	ENST00000265753	0	EIF4H	eukaryotic translation initiation factor 4H [Source:HGNC Symbol;Acc:HGNC:12741]
7	74254339	74254657	319	Promoter (<=1kb)	74254389	2	ENSG00000049541	ENST00000352131	0	RFC2	replication factor C subunit 2 [Source:HGNC Symbol;Acc:HGNC:9970]
7	74606287	74606602	316	Promoter (<=1kb)	74607299	1	ENSG00000273069	ENST00000608433	-311	AC211433.2	novel transcript
7	74657483	74657945	463	Promoter (<=1kb)	74691108	1	ENSG00000263001	ENST00000613513	0	GTF2I	general transcription factor IIi [Source:HGNC Symbol;Acc:HGNC:4659]
7	75073727	75074046	320	Promoter (<=1kb)	75073881	2	ENSG00000274523	ENST00000614461	0	RCC1L	RCC1 like [Source:HGNC Symbol;Acc:HGNC:14948]
7	75528090	75528365	276	Promoter (<=1kb)	75528123	2	ENSG00000127957	ENST00000418756	0	PMS2P3	PMS1 homolog 2, mismatch repair system component pseudogene 3 [Source:HGNC Symbol;Acc:HGNC:9128]
7	75914752	75915412	661	Promoter (<=1kb)	75980738	1	ENSG00000127948	ENST00000448410	0	POR	cytochrome p450 oxidoreductase [Source:HGNC Symbol;Acc:HGNC:9208]
7	76047858	76048332	475	Promoter (<=1kb)	76048003	2	ENSG00000127952	ENST00000248600	0	STYXL1	serine/threonine/tyrosine interacting like 1 [Source:HGNC Symbol;Acc:HGNC:18165]
7	76291405	76291863	459	Distal Intergenic	76287288	1	ENSG00000177679	ENST00000612155	8791	SRRM3	serine/arginine repetitive matrix 3 [Source:HGNC Symbol;Acc:HGNC:26729]
7	76317806	76318311	506	Distal Intergenic	76304295	1	ENSG00000106211	ENST00000429938	14229	HSPB1	heat shock protein family B (small) member 1 [Source:HGNC Symbol;Acc:HGNC:5246]
7	76358807	76359444	638	Promoter (<=1kb)	76358991	2	ENSG00000170027	ENST00000307630	0	YWHAG	tyrosine 3-monooxygenase/tryptophan 5-monooxygenase activation protein gamma [Source:HGNC Symbol;Acc:HGNC:12852]
7	76379837	76380406	570	Distal Intergenic	76393490	2	ENSG00000146700	ENST00000492979	13084	SSC4D	scavenger receptor cysteine rich family member with 4 domains [Source:HGNC Symbol;Acc:HGNC:14461]
7	77536662	77537088	427	Promoter (<=1kb)	77640069	1	ENSG00000127947	ENST00000248594	-207	PTPN12	protein tyrosine phosphatase non-receptor type 12 [Source:HGNC Symbol;Acc:HGNC:9645]
7	77539828	77540174	347	Promoter (1-2kb)	77639620	1	ENSG00000127947	ENST00000435495	1759	PTPN12	protein tyrosine phosphatase non-receptor type 12 [Source:HGNC Symbol;Acc:HGNC:9645]
7	77696200	77696860	661	Promoter (<=1kb)	77783022	1	ENSG00000187257	ENST00000334955	0	RSBN1L	round spermatid basic protein 1 like [Source:HGNC Symbol;Acc:HGNC:24765]
7	77798463	77798932	470	Promoter (<=1kb)	77957503	1	ENSG00000006576	ENST00000416283	0	PHTF2	putative homeodomain transcription factor 2 [Source:HGNC Symbol;Acc:HGNC:13411]
7	87152395	87152769	375	Promoter (<=1kb)	87196337	1	ENSG00000135164	ENST00000413276	0	DMTF1	cyclin D binding myb like transcription factor 1 [Source:HGNC Symbol;Acc:HGNC:14603]
7	87220251	87220603	353	Promoter (<=1kb)	87220587	2	ENSG00000135185	ENST00000433078	0	TMEM243	transmembrane protein 243 [Source:HGNC Symbol;Acc:HGNC:21707]
7	87876062	87876513	452	Promoter (<=1kb)	87908376	1	ENSG00000006634	ENST00000413643	0	DBF4	DBF4 zinc finger [Source:HGNC Symbol;Acc:HGNC:17364]
7	88219903	88220448	546	Promoter (<=1kb)	88220038	2	ENSG00000075142	ENST00000265729	0	SRI	sorcin [Source:HGNC Symbol;Acc:HGNC:11292]
7	90346580	90346859	280	Promoter (<=1kb)	90385890	1	ENSG00000105793	ENST00000257659	0	GTPBP10	GTP binding protein 10 [Source:HGNC Symbol;Acc:HGNC:25106]
7	91264229	91264727	499	Promoter (<=1kb)	91271326	1	ENSG00000157240	ENST00000287934	0	FZD1	frizzled class receptor 1 [Source:HGNC Symbol;Acc:HGNC:4038]
7	91880728	91881001	274	Promoter (<=1kb)	91886490	1	ENSG00000287672	ENST00000668948	0	AC003086.1	novel transcript
7	92179050	92179380	331	Promoter (<=1kb)	92179133	2	ENSG00000240720	ENST00000458448	0	LRRD1	leucine rich repeats and death domain containing 1 [Source:HGNC Symbol;Acc:HGNC:34300]
7	92245869	92246434	566	Promoter (<=1kb)	92401383	1	ENSG00000001629	ENST00000265742	0	ANKIB1	ankyrin repeat and IBR domain containing 1 [Source:HGNC Symbol;Acc:HGNC:22215]
7	92424475	92424769	295	Intron (ENST00000641617/ENSG00000230927, intron 5 of 9)	92433431	2	ENSG00000230927	ENST00000418074	8662	TMBIM7P	transmembrane BAX inhibitor motif containing 7, pseudogene [Source:HGNC Symbol;Acc:HGNC:49212]
7	92447084	92447721	638	Promoter (<=1kb)	92460075	1	ENSG00000157259	ENST00000287957	0	GATAD1	GATA zinc finger domain containing 1 [Source:HGNC Symbol;Acc:HGNC:29941]
7	92528318	92528650	333	Promoter (<=1kb)	92528441	2	ENSG00000127980	ENST00000438045	0	PEX1	peroxisomal biogenesis factor 1 [Source:HGNC Symbol;Acc:HGNC:8850]
7	92833786	92834237	452	Promoter (<=1kb)	92833917	2	ENSG00000105810	ENST00000265734	0	CDK6	cyclin dependent kinase 6 [Source:HGNC Symbol;Acc:HGNC:1777]
7	93231987	93232416	430	Promoter (<=1kb)	93276428	1	ENSG00000004766	ENST00000251739	0	VPS50	VPS50 subunit of EARP/GARPII complex [Source:HGNC Symbol;Acc:HGNC:25956]
7	94907834	94908190	357	Promoter (<=1kb)	94910237	1	ENSG00000158528	ENST00000422324	0	PPP1R9A	protein phosphatase 1 regulatory subunit 9A [Source:HGNC Symbol;Acc:HGNC:14946]
7	98106632	98106938	307	Promoter (<=1kb)	98209638	1	ENSG00000164715	ENST00000297293	0	LMTK2	lemur tyrosine kinase 2 [Source:HGNC Symbol;Acc:HGNC:17880]
7	98281512	98281863	352	Promoter (<=1kb)	98292963	1	ENSG00000164713	ENST00000539286	0	BRI3	brain protein I3 [Source:HGNC Symbol;Acc:HGNC:1109]
7	98400743	98401266	524	Promoter (<=1kb)	98401090	2	ENSG00000006453	ENST00000005260	0	BAIAP2L1	BAR/IMD domain containing adaptor protein 2 like 1 [Source:HGNC Symbol;Acc:HGNC:21649]
7	98406801	98407124	324	Distal Intergenic	98401090	2	ENSG00000006453	ENST00000005260	-5711	BAIAP2L1	BAR/IMD domain containing adaptor protein 2 like 1 [Source:HGNC Symbol;Acc:HGNC:21649]
7	98878136	98878476	341	Promoter (<=1kb)	99013243	1	ENSG00000196367	ENST00000355540	-14	TRRAP	transformation/transcription domain associated protein [Source:HGNC Symbol;Acc:HGNC:12347]
7	99408273	99409023	751	Promoter (<=1kb)	99408597	2	ENSG00000106244	ENST00000350498	0	PDAP1	PDGFA associated protein 1 [Source:HGNC Symbol;Acc:HGNC:14634]
7	99438747	99439056	310	Promoter (<=1kb)	99438798	2	ENSG00000106246	ENST00000292478	0	PTCD1	pentatricopeptide repeat domain 1 [Source:HGNC Symbol;Acc:HGNC:22198]
7	99466146	99466502	357	Promoter (<=1kb)	99466163	2	ENSG00000106246	ENST00000430982	0	PTCD1	pentatricopeptide repeat domain 1 [Source:HGNC Symbol;Acc:HGNC:22198]
7	99500335	99500634	300	Promoter (<=1kb)	99500324	2	ENSG00000160908	ENST00000394177	-11	ZNF394	zinc finger protein 394 [Source:HGNC Symbol;Acc:HGNC:18832]
7	99504451	99505299	849	Promoter (<=1kb)	99504857	2	ENSG00000160908	ENST00000651061	0	ZNF394	zinc finger protein 394 [Source:HGNC Symbol;Acc:HGNC:18832]
7	100081745	100082068	324	Promoter (<=1kb)	100081764	2	ENSG00000166526	ENST00000424697	0	ZNF3	zinc finger protein 3 [Source:HGNC Symbol;Acc:HGNC:13089]
7	100100567	100100866	300	Promoter (<=1kb)	100100780	2	ENSG00000166508	ENST00000354230	0	MCM7	minichromosome maintenance complex component 7 [Source:HGNC Symbol;Acc:HGNC:6950]
7	100101463	100101844	382	Promoter (<=1kb)	100103648	1	ENSG00000221838	ENST00000394061	0	AP4M1	adaptor related protein complex 4 subunit mu 1 [Source:HGNC Symbol;Acc:HGNC:574]
7	100126885	100127256	372	Promoter (<=1kb)	100128495	1	ENSG00000214309	ENST00000398075	0	MBLAC1	metallo-beta-lactamase domain containing 1 [Source:HGNC Symbol;Acc:HGNC:22180]
7	100272035	100272328	294	Promoter (<=1kb)	100272206	2	ENSG00000239521	ENST00000328453	0	CASTOR3	CASTOR family member 3 [Source:HGNC Symbol;Acc:HGNC:29954]
7	100429430	100430147	718	Promoter (<=1kb)	100434118	1	ENSG00000146834	ENST00000310512	0	MEPCE	methylphosphate capping enzyme [Source:HGNC Symbol;Acc:HGNC:20247]
7	100483283	100483593	311	Promoter (<=1kb)	100483833	2	ENSG00000286938	ENST00000663999	240	AC092849.2	novel transcript
7	100503110	100503422	313	Distal Intergenic	100520205	1	ENSG00000225807	ENST00000664644	-5994	AC069281.1	novel transcript
7	100586094	100586424	331	Promoter (<=1kb)	100586129	2	ENSG00000077454	ENST00000310300	0	LRCH4	leucine rich repeats and calponin homology domain containing 4 [Source:HGNC Symbol;Acc:HGNC:6691]
7	100705823	100706289	467	Promoter (<=1kb)	100707486	1	ENSG00000172336	ENST00000303151	0	POP7	POP7 homolog, ribonuclease P/MRP subunit [Source:HGNC Symbol;Acc:HGNC:19949]
7	100827599	100827987	389	Promoter (<=1kb)	100827523	2	ENSG00000196411	ENST00000358173	-76	EPHB4	EPH receptor B4 [Source:HGNC Symbol;Acc:HGNC:3395]
7	101059606	101059968	363	Promoter (1-2kb)	101058567	1	ENSG00000222636	ENST00000410704	1307	RN7SKP54	RN7SK pseudogene 54 [Source:HGNC Symbol;Acc:HGNC:45778]
7	101154308	101154673	366	Promoter (<=1kb)	101160533	1	ENSG00000106367	ENST00000646950	0	AP1S1	adaptor related protein complex 1 subunit sigma 1 [Source:HGNC Symbol;Acc:HGNC:559]
7	101232233	101232647	415	3' UTR	101237477	2	ENSG00000106404	ENST00000433833	4830	CLDN15	claudin 15 [Source:HGNC Symbol;Acc:HGNC:2036]
7	101244846	101245173	328	Promoter (<=1kb)	101245075	2	ENSG00000214253	ENST00000449367	0	FIS1	fission, mitochondrial 1 [Source:HGNC Symbol;Acc:HGNC:21689]
7	101402038	101402351	314	Intron (ENST00000313669/ENSG00000160963, intron 1 of 12)	101389080	2	ENSG00000233683	ENST00000413033	-12958	AC004965.1	pseudogene similar to part of ribosomal protein L6 RPL6
7	102464652	102465061	410	Promoter (<=1kb)	102464863	2	ENSG00000160993	ENST00000292566	0	ALKBH4	alkB homolog 4, lysine demethylase [Source:HGNC Symbol;Acc:HGNC:21900]
7	103074862	103075281	420	Promoter (<=1kb)	103099749	1	ENSG00000170632	ENST00000425331	0	ARMC10	armadillo repeat containing 10 [Source:HGNC Symbol;Acc:HGNC:21706]
7	104983915	104984306	392	Intron (ENST00000671314/ENSG00000237513, intron 2 of 2)	105013024	2	ENSG00000228393	ENST00000445184	28718	LINC01004	long intergenic non-protein coding RNA 1004 [Source:HGNC Symbol;Acc:HGNC:48961]
7	105012680	105013011	332	Promoter (<=1kb)	105013024	2	ENSG00000228393	ENST00000445184	13	LINC01004	long intergenic non-protein coding RNA 1004 [Source:HGNC Symbol;Acc:HGNC:48961]
7	105348167	105348451	285	Intron (ENST00000393651/ENSG00000135250, intron 2 of 15)	105332896	1	ENSG00000201179	ENST00000364309	15377	RNU6-1322P	RNA, U6 small nuclear 1322, pseudogene [Source:HGNC Symbol;Acc:HGNC:48285]
7	105830330	105830683	354	Intron (ENST00000419735/ENSG00000146776, intron 2 of 11)	105820101	1	ENSG00000226624	ENST00000442083	10838	AC005099.1	ribosomal protein L13a (RPL13A) pseudogene
7	106009627	106009940	314	Intron (ENST00000470188/ENSG00000128536, intron 7 of 14)	106022448	1	ENSG00000128536	ENST00000468477	-5184	CDHR3	cadherin related family member 3 [Source:HGNC Symbol;Acc:HGNC:26308]
7	106284809	106285445	637	Promoter (<=1kb)	106284983	2	ENSG00000105835	ENST00000222553	0	NAMPT	nicotinamide phosphoribosyltransferase [Source:HGNC Symbol;Acc:HGNC:30092]
7	106660216	106660797	582	Promoter (<=1kb)	106660926	2	ENSG00000253276	ENST00000315965	129	CCDC71L	coiled-coil domain containing 71 like [Source:HGNC Symbol;Acc:HGNC:26685]
7	107044582	107044883	302	Promoter (<=1kb)	107161811	1	ENSG00000005249	ENST00000265717	0	PRKAR2B	protein kinase cAMP-dependent type II regulatory subunit beta [Source:HGNC Symbol;Acc:HGNC:9392]
7	107169498	107169945	448	Promoter (<=1kb)	107179978	1	ENSG00000105856	ENST00000468401	0	HBP1	HMG-box transcription factor 1 [Source:HGNC Symbol;Acc:HGNC:23200]
7	107580014	107580504	491	Promoter (<=1kb)	107618615	1	ENSG00000075790	ENST00000465919	0	BCAP29	B cell receptor associated protein 29 [Source:HGNC Symbol;Acc:HGNC:24131]
7	108526173	108526668	496	Promoter (<=1kb)	108526194	2	ENSG00000135241	ENST00000422087	0	PNPLA8	patatin like phospholipase domain containing 8 [Source:HGNC Symbol;Acc:HGNC:28900]
7	116355018	116355460	443	Intron (ENST00000477018/ENSG00000105971, intron 7 of 10)	116327896	2	ENSG00000243243	ENST00000444244	-27122	AC073130.2	novel transcript
7	116362049	116362439	391	Intron (ENST00000477018/ENSG00000105971, intron 7 of 10)	116327896	2	ENSG00000243243	ENST00000444244	-34153	AC073130.2	novel transcript
7	116442426	116442825	400	Intron (ENST00000477018/ENSG00000105971, intron 7 of 10)	116465276	2	ENSG00000237813	ENST00000439070	22451	AC002066.1	novel transcript
7	116499380	116499870	491	Promoter (<=1kb)	116508541	1	ENSG00000105971	ENST00000222693	0	CAV2	caveolin 2 [Source:HGNC Symbol;Acc:HGNC:1528]
7	116524688	116525063	376	Promoter (<=1kb)	116559319	1	ENSG00000105974	ENST00000393470	0	CAV1	caveolin 1 [Source:HGNC Symbol;Acc:HGNC:1527]
7	116672053	116672550	498	Promoter (<=1kb)	116798377	1	ENSG00000105976	ENST00000318493	0	MET	MET proto-oncogene, receptor tyrosine kinase [Source:HGNC Symbol;Acc:HGNC:7029]
7	116862295	116862723	429	Promoter (<=1kb)	116904336	1	ENSG00000198898	ENST00000414148	0	CAPZA2	capping actin protein of muscle Z-line subunit alpha 2 [Source:HGNC Symbol;Acc:HGNC:1490]
7	121544716	121545037	322	Distal Intergenic	121441261	2	ENSG00000234985	ENST00000416734	-103455	AC074085.2	ribosomal protein L18 (RPL18) pseudogene
7	122886361	122886735	375	Promoter (<=1kb)	122886460	2	ENSG00000081803	ENST00000449022	0	CADPS2	calcium dependent secretion activator 2 [Source:HGNC Symbol;Acc:HGNC:16018]
7	127392516	127393033	518	Promoter (<=1kb)	127392691	2	ENSG00000048405	ENST00000393313	0	ZNF800	zinc finger protein 800 [Source:HGNC Symbol;Acc:HGNC:27267]
7	127588183	127588634	452	Promoter (<=1kb)	127591681	1	ENSG00000004059	ENST00000463733	0	ARF5	ADP ribosylation factor 5 [Source:HGNC Symbol;Acc:HGNC:658]
7	127651717	127652275	559	Promoter (<=1kb)	127687147	1	ENSG00000197157	ENST00000463020	0	SND1	staphylococcal nuclease and tudor domain containing 1 [Source:HGNC Symbol;Acc:HGNC:30646]
7	128739119	128739497	379	Promoter (<=1kb)	128771477	1	ENSG00000128595	ENST00000535011	0	CALU	calumenin [Source:HGNC Symbol;Acc:HGNC:1458]
7	129224750	129225169	420	Promoter (<=1kb)	129430211	1	ENSG00000158467	ENST00000325006	0	AHCYL2	adenosylhomocysteinase like 2 [Source:HGNC Symbol;Acc:HGNC:22204]
7	129434327	129434769	443	Promoter (<=1kb)	129488399	1	ENSG00000128578	ENST00000249344	0	STRIP2	striatin interacting protein 2 [Source:HGNC Symbol;Acc:HGNC:22209]
7	129825212	129825861	650	Distal Intergenic	129839741	2	ENSG00000186591	ENST00000483368	13880	UBE2H	ubiquitin conjugating enzyme E2 H [Source:HGNC Symbol;Acc:HGNC:12484]
7	129952773	129953042	270	Promoter (<=1kb)	129952960	2	ENSG00000186591	ENST00000355621	0	UBE2H	ubiquitin conjugating enzyme E2 H [Source:HGNC Symbol;Acc:HGNC:12484]
7	130070214	130070499	286	Promoter (<=1kb)	130135705	1	ENSG00000128607	ENST00000335420	-35	KLHDC10	kelch domain containing 10 [Source:HGNC Symbol;Acc:HGNC:22194]
7	130668248	130668793	546	Promoter (<=1kb)	130668748	2	ENSG00000158623	ENST00000425248	0	COPG2	COPI coat complex subunit gamma 2 [Source:HGNC Symbol;Acc:HGNC:2237]
7	130733773	130734206	434	Promoter (<=1kb)	130734176	2	ENSG00000266265	ENST00000583337	0	KLF14	Kruppel like factor 14 [Source:HGNC Symbol;Acc:HGNC:23025]
7	131015714	131016037	324	Intron (ENST00000642963/ENSG00000285106, intron 2 of 6)	130984109	2	ENSG00000231721	ENST00000443623	-31605	LINC-PINT	long intergenic non-protein coding RNA, p53 induced transcript [Source:HGNC Symbol;Acc:HGNC:26885]
7	131327114	131327442	329	Promoter (<=1kb)	131327717	2	ENSG00000236753	ENST00000454515	275	MKLN1-AS	MKLN1 antisense RNA [Source:HGNC Symbol;Acc:HGNC:40374]
7	133081928	133082455	528	Promoter (<=1kb)	133082090	2	ENSG00000106554	ENST00000262570	0	CHCHD3	coiled-coil-helix-coiled-coil-helix domain containing 3 [Source:HGNC Symbol;Acc:HGNC:21906]
7	135170691	135171046	356	Promoter (<=1kb)	135170695	2	ENSG00000122783	ENST00000459937	0	CYREN	cell cycle regulator of NHEJ [Source:HGNC Symbol;Acc:HGNC:22432]
7	135211559	135211960	402	Promoter (<=1kb)	135211534	2	ENSG00000105875	ENST00000466182	-25	WDR91	WD repeat domain 91 [Source:HGNC Symbol;Acc:HGNC:24997]
7	139035708	139036147	440	Promoter (<=1kb)	139036042	2	ENSG00000146858	ENST00000275766	0	ZC3HAV1L	zinc finger CCCH-type containing, antiviral 1 like [Source:HGNC Symbol;Acc:HGNC:22423]
7	139133383	139133694	312	Promoter (<=1kb)	139191985	1	ENSG00000105948	ENST00000430935	-50	TTC26	tetratricopeptide repeat domain 26 [Source:HGNC Symbol;Acc:HGNC:21882]
7	139340184	139340741	558	Promoter (<=1kb)	139422511	1	ENSG00000146963	ENST00000541170	0	LUC7L2	LUC7 like 2, pre-mRNA splicing factor [Source:HGNC Symbol;Acc:HGNC:21608]
7	139778037	139778354	318	Promoter (<=1kb)	139782729	1	ENSG00000059377	ENST00000473948	0	TBXAS1	thromboxane A synthase 1 [Source:HGNC Symbol;Acc:HGNC:11609]
7	140062821	140063181	361	Promoter (<=1kb)	140062933	2	ENSG00000059378	ENST00000473341	0	PARP12	poly(ADP-ribose) polymerase family member 12 [Source:HGNC Symbol;Acc:HGNC:21919]
7	140177008	140177338	331	Promoter (<=1kb)	140179640	1	ENSG00000260231	ENST00000566699	0	KDM7A-DT	KDM7A divergent transcript [Source:HGNC Symbol;Acc:HGNC:48959]
7	140398335	140398655	321	Promoter (<=1kb)	140398489	2	ENSG00000157800	ENST00000477571	0	SLC37A3	solute carrier family 37 member 3 [Source:HGNC Symbol;Acc:HGNC:20651]
7	140479300	140479607	308	Promoter (<=1kb)	140479505	2	ENSG00000133606	ENST00000255977	0	MKRN1	makorin ring finger protein 1 [Source:HGNC Symbol;Acc:HGNC:7112]
7	140696755	140697261	507	Promoter (<=1kb)	140706646	1	ENSG00000090266	ENST00000460088	0	NDUFB2	NADH:ubiquinone oxidoreductase subunit B2 [Source:HGNC Symbol;Acc:HGNC:7697]
7	141738340	141738612	273	Promoter (<=1kb)	141741690	1	ENSG00000106028	ENST00000496622	0	SSBP1	single stranded DNA binding protein 1 [Source:HGNC Symbol;Acc:HGNC:11317]
7	143288101	143288374	274	Promoter (<=1kb)	143307695	1	ENSG00000106144	ENST00000619992	0	CASP2	caspase 2 [Source:HGNC Symbol;Acc:HGNC:1503]
7	144835835	144836166	332	Promoter (<=1kb)	144836053	2	ENSG00000196511	ENST00000360057	0	TPK1	thiamin pyrophosphokinase 1 [Source:HGNC Symbol;Acc:HGNC:17358]
7	149028596	149028878	283	Promoter (<=1kb)	149028662	2	ENSG00000155660	ENST00000286091	0	PDIA4	protein disulfide isomerase family A member 4 [Source:HGNC Symbol;Acc:HGNC:30167]
7	149147333	149147736	404	Promoter (<=1kb)	149183042	1	ENSG00000197024	ENST00000475153	0	ZNF398	zinc finger protein 398 [Source:HGNC Symbol;Acc:HGNC:18373]
7	149239424	149239808	385	Promoter (<=1kb)	149255606	1	ENSG00000170260	ENST00000335870	0	ZNF212	zinc finger protein 212 [Source:HGNC Symbol;Acc:HGNC:13004]
7	149261896	149262235	340	Promoter (<=1kb)	149297301	1	ENSG00000204946	ENST00000378052	0	ZNF783	zinc finger family member 783 [Source:HGNC Symbol;Acc:HGNC:27222]
7	149497657	149498132	476	Promoter (<=1kb)	149497817	2	ENSG00000181220	ENST00000644635	0	ZNF746	zinc finger protein 746 [Source:HGNC Symbol;Acc:HGNC:21948]
7	149624708	149624986	279	Promoter (<=1kb)	149624727	2	ENSG00000133624	ENST00000463567	0	ZNF767P	zinc finger family member 767, pseudogene [Source:HGNC Symbol;Acc:HGNC:21884]
7	149838180	149838663	484	Promoter (<=1kb)	149845091	1	ENSG00000106479	ENST00000489820	0	ZNF862	zinc finger protein 862 [Source:HGNC Symbol;Acc:HGNC:34519]
7	151028147	151028795	649	Promoter (<=1kb)	151047782	1	ENSG00000197150	ENST00000542328	0	ABCB8	ATP binding cassette subfamily B member 8 [Source:HGNC Symbol;Acc:HGNC:49]
7	151248691	151248984	294	Promoter (<=1kb)	151248694	2	ENSG00000082014	ENST00000262188	0	SMARCD3	SWI/SNF related, matrix associated, actin dependent regulator of chromatin, subfamily d, member 3 [Source:HGNC Symbol;Acc:HGNC:11108]
7	151491750	151492063	314	Intron (ENST00000262187/ENSG00000106615, intron 1 of 7)	151503463	1	ENSG00000240132	ENST00000478788	-9815	ETF1P2	eukaryotic translation termination factor 1 pseudogene 2 [Source:HGNC Symbol;Acc:HGNC:3479]
7	151631907	151632602	696	Promoter (<=1kb)	151632353	2	ENSG00000106617	ENST00000418337	0	PRKAG2	protein kinase AMP-activated non-catalytic subunit gamma 2 [Source:HGNC Symbol;Acc:HGNC:9386]
7	151754152	151754453	302	Intron (ENST00000287878/ENSG00000106617, intron 3 of 15)	151736314	2	ENSG00000106617	ENST00000492843	-17838	PRKAG2	protein kinase AMP-activated non-catalytic subunit gamma 2 [Source:HGNC Symbol;Acc:HGNC:9386]
7	152436524	152436808	285	Promoter (<=1kb)	152442847	1	ENSG00000241735	ENST00000648413	-56	FABP5P3	fatty acid binding protein 5 pseudogene 3 [Source:HGNC Symbol;Acc:HGNC:22573]
7	152464457	152464770	314	Promoter (<=1kb)	152465549	1	ENSG00000261455	ENST00000564834	671	LINC01003	long intergenic non-protein coding RNA 1003 [Source:HGNC Symbol;Acc:HGNC:48957]
7	152759631	152760022	392	Promoter (<=1kb)	152854938	1	ENSG00000133627	ENST00000377776	0	ACTR3B	actin related protein 3B [Source:HGNC Symbol;Acc:HGNC:17256]
7	155002933	155003322	390	Promoter (<=1kb)	155003084	2	ENSG00000157212	ENST00000457196	0	PAXIP1	PAX interacting protein 1 [Source:HGNC Symbol;Acc:HGNC:8624]
7	155297497	155298096	600	Promoter (<=1kb)	155310233	1	ENSG00000186480	ENST00000344756	0	INSIG1	insulin induced gene 1 [Source:HGNC Symbol;Acc:HGNC:6083]
7	155951650	155951957	308	Distal Intergenic	155966343	1	ENSG00000204876	ENST00000377722	-10675	AC021218.1	uncharacterized LOC389602 [Source:NCBI gene (formerly Entrezgene);Acc:389602]
7	156892458	156893428	971	Promoter (<=1kb)	156893183	2	ENSG00000105983	ENST00000353442	0	LMBR1	limb development membrane protein 1 [Source:HGNC Symbol;Acc:HGNC:13243]
7	156949616	156949928	313	Promoter (<=1kb)	156973176	1	ENSG00000146909	ENST00000275820	0	NOM1	nucleolar protein with MIF4G domain 1 [Source:HGNC Symbol;Acc:HGNC:13244]
7	157010492	157010782	291	Promoter (<=1kb)	157010663	2	ENSG00000130675	ENST00000252971	0	MNX1	motor neuron and pancreas homeobox 1 [Source:HGNC Symbol;Acc:HGNC:4979]
7	157138396	157139195	800	Promoter (<=1kb)	157189296	1	ENSG00000009335	ENST00000611269	0	UBE3C	ubiquitin protein ligase E3C [Source:HGNC Symbol;Acc:HGNC:16803]
7	157336766	157337137	372	Promoter (<=1kb)	157386324	1	ENSG00000105993	ENST00000429029	0	DNAJB6	DnaJ heat shock protein family (Hsp40) member B6 [Source:HGNC Symbol;Acc:HGNC:14888]
7	157690481	157690988	508	Intron (ENST00000389413/ENSG00000155093, intron 11 of 21)	157740456	2	ENSG00000231515	ENST00000448541	49468	AC006003.1	novel transcript
7	158704743	158705014	272	Promoter (<=1kb)	158704804	2	ENSG00000146918	ENST00000356309	0	NCAPG2	non-SMC condensin II complex subunit G2 [Source:HGNC Symbol;Acc:HGNC:21904]
7	158829431	158830039	609	Promoter (<=1kb)	158829628	2	ENSG00000117868	ENST00000251527	0	ESYT2	extended synaptotagmin 2 [Source:HGNC Symbol;Acc:HGNC:22211]
7	158856243	158856730	488	Promoter (<=1kb)	158946189	1	ENSG00000126870	ENST00000407559	0	WDR60	WD repeat domain 60 [Source:HGNC Symbol;Acc:HGNC:21862]
8	1763867	1764147	281	Promoter (<=1kb)	1958627	1	ENSG00000283239	ENST00000635855	0	KBTBD11-OT1	KBTBD11 overlapping transcript 1 [Source:NCBI gene (formerly Entrezgene);Acc:104266957]
8	6576828	6577264	437	Promoter (<=1kb)	6576219	2	ENSG00000288076	ENST00000670781	-609	AC018398.1	novel transcript, antisense to MCPH1
8	6708300	6708698	399	Promoter (<=1kb)	6761503	1	ENSG00000155189	ENST00000285518	0	AGPAT5	1-acylglycerol-3-phosphate O-acyltransferase 5 [Source:HGNC Symbol;Acc:HGNC:20886]
8	8227883	8228197	315	Promoter (<=1kb)	8244865	1	ENSG00000173295	ENST00000522601	-398	FAM86B3P	family with sequence similarity 86 member B3, pseudogene [Source:HGNC Symbol;Acc:HGNC:44371]
8	8228519	8228898	380	Promoter (<=1kb)	8244865	1	ENSG00000173295	ENST00000522601	0	FAM86B3P	family with sequence similarity 86 member B3, pseudogene [Source:HGNC Symbol;Acc:HGNC:44371]
8	9002809	9003105	297	Promoter (<=1kb)	9033338	1	ENSG00000104626	ENST00000519292	0	ERI1	exoribonuclease 1 [Source:HGNC Symbol;Acc:HGNC:23994]
8	10054307	10055157	851	Promoter (<=1kb)	10428365	1	ENSG00000175806	ENST00000441698	0	MSRA	methionine sulfoxide reductase A [Source:HGNC Symbol;Acc:HGNC:7377]
8	10839890	10840178	289	Promoter (<=1kb)	10847594	1	ENSG00000253695	ENST00000655622	0	AC011008.1	novel transcript
8	11284696	11285066	371	Promoter (<=1kb)	11328146	1	ENSG00000104643	ENST00000221086	0	MTMR9	myotubularin related protein 9 [Source:HGNC Symbol;Acc:HGNC:14596]
8	17246270	17246902	633	Promoter (<=1kb)	17246857	2	ENSG00000198791	ENST00000361272	0	CNOT7	CCR4-NOT transcription complex subunit 7 [Source:HGNC Symbol;Acc:HGNC:14101]
8	17801196	17801637	442	Promoter (<=1kb)	17861069	1	ENSG00000253944	ENST00000522768	0	AC027117.2	novel transcript
8	17922642	17922956	315	Promoter (<=1kb)	18027968	1	ENSG00000078674	ENST00000325083	0	PCM1	pericentriolar material 1 [Source:HGNC Symbol;Acc:HGNC:8727]
8	19313765	19314428	664	Promoter (<=1kb)	19394953	1	ENSG00000104611	ENST00000519207	0	SH2D4A	SH2 domain containing 4A [Source:HGNC Symbol;Acc:HGNC:26102]
8	19817218	19817615	398	Promoter (<=1kb)	19819653	1	ENSG00000104613	ENST00000518424	0	INTS10	integrator complex subunit 10 [Source:HGNC Symbol;Acc:HGNC:25548]
8	22010206	22010583	378	Distal Intergenic	22004013	1	ENSG00000130227	ENST00000522015	7221	XPO7	exportin 7 [Source:HGNC Symbol;Acc:HGNC:14108]
8	22048902	22049200	299	Promoter (<=1kb)	22069056	1	ENSG00000158856	ENST00000522148	0	DMTN	dematin actin binding protein [Source:HGNC Symbol;Acc:HGNC:3382]
8	22141561	22142017	457	Promoter (<=1kb)	22141853	2	ENSG00000168476	ENST00000334530	0	REEP4	receptor accessory protein 4 [Source:HGNC Symbol;Acc:HGNC:26176]
8	22244624	22245440	817	Promoter (<=1kb)	22254601	1	ENSG00000168495	ENST00000306433	0	POLR3D	RNA polymerase III subunit D [Source:HGNC Symbol;Acc:HGNC:1080]
8	22565542	22566041	500	Promoter (<=1kb)	22575495	1	ENSG00000120896	ENST00000523965	0	SORBS3	sorbin and SH3 domain containing 3 [Source:HGNC Symbol;Acc:HGNC:30907]
8	22581962	22582321	360	Promoter (1-2kb)	22589736	1	ENSG00000120913	ENST00000416159	1362	PDLIM2	PDZ and LIM domain 2 [Source:HGNC Symbol;Acc:HGNC:13992]
8	23246371	23246980	610	Promoter (<=1kb)	23256563	1	ENSG00000147457	ENST00000519414	0	CHMP7	charged multivesicular body protein 7 [Source:HGNC Symbol;Acc:HGNC:28439]
8	23457254	23458059	806	Promoter (<=1kb)	23457695	2	ENSG00000197217	ENST00000356206	0	ENTPD4	ectonucleoside triphosphate diphosphohydrolase 4 [Source:HGNC Symbol;Acc:HGNC:14573]
8	23566370	23566754	385	Promoter (<=1kb)	23571590	1	ENSG00000147454	ENST00000522164	0	SLC25A37	solute carrier family 25 member 37 [Source:HGNC Symbol;Acc:HGNC:29786]
8	23567030	23567658	629	Promoter (<=1kb)	23571590	1	ENSG00000147454	ENST00000521637	254	SLC25A37	solute carrier family 25 member 37 [Source:HGNC Symbol;Acc:HGNC:29786]
8	23571676	23572034	359	3' UTR	23571590	1	ENSG00000147454	ENST00000521637	4900	SLC25A37	solute carrier family 25 member 37 [Source:HGNC Symbol;Acc:HGNC:29786]
8	25184368	25185021	654	Promoter (<=1kb)	25415711	1	ENSG00000147459	ENST00000276440	0	DOCK5	dedicator of cytokinesis 5 [Source:HGNC Symbol;Acc:HGNC:23476]
8	25195122	25195704	583	Intron (ENST00000276440/ENSG00000147459, intron 1 of 51)	25305307	1	ENSG00000147459	ENST00000481100	10350	DOCK5	dedicator of cytokinesis 5 [Source:HGNC Symbol;Acc:HGNC:23476]
8	25458354	25458828	475	Promoter (<=1kb)	25458433	2	ENSG00000104756	ENST00000221200	0	KCTD9	potassium channel tetramerization domain containing 9 [Source:HGNC Symbol;Acc:HGNC:22401]
8	26383036	26383654	619	Promoter (<=1kb)	26410854	1	ENSG00000104765	ENST00000520077	0	BNIP3L	BCL2 interacting protein 3 like [Source:HGNC Symbol;Acc:HGNC:1085]
8	26410416	26410871	456	3' UTR	26423929	1	ENSG00000253430	ENST00000522547	-11722	AC011726.1	novel transcript
8	27311152	27311702	551	Promoter (<=1kb)	27311272	2	ENSG00000104228	ENST00000305364	0	TRIM35	tripartite motif containing 35 [Source:HGNC Symbol;Acc:HGNC:16285]
8	27614236	27614975	740	Promoter (<=1kb)	27614700	2	ENSG00000120885	ENST00000316403	0	CLU	clusterin [Source:HGNC Symbol;Acc:HGNC:2095]
8	27837558	27837864	307	Promoter (<=1kb)	27837817	2	ENSG00000168078	ENST00000301905	0	PBK	PDZ binding kinase [Source:HGNC Symbol;Acc:HGNC:18282]
8	28092735	28093390	656	Promoter (<=1kb)	28191150	1	ENSG00000134014	ENST00000380353	0	ELP3	elongator acetyltransferase complex subunit 3 [Source:HGNC Symbol;Acc:HGNC:20696]
8	28118551	28118968	418	Promoter (<=1kb)	28158625	1	ENSG00000134014	ENST00000520110	0	ELP3	elongator acetyltransferase complex subunit 3 [Source:HGNC Symbol;Acc:HGNC:20696]
8	28411761	28412344	584	Intron (ENST00000521548/ENSG00000214050, intron 7 of 15)	28416551	1	ENSG00000207361	ENST00000384631	-4104	RNU6-178P	RNA, U6 small nuclear 178, pseudogene [Source:HGNC Symbol;Acc:HGNC:47141]
8	28622316	28622817	502	Promoter (<=1kb)	28750903	1	ENSG00000012232	ENST00000523149	0	EXTL3	exostosin like glycosyltransferase 3 [Source:HGNC Symbol;Acc:HGNC:3518]
8	28701321	28701645	325	Promoter (<=1kb)	28755599	1	ENSG00000012232	ENST00000220562	0	EXTL3	exostosin like glycosyltransferase 3 [Source:HGNC Symbol;Acc:HGNC:3518]
8	30082899	30083273	375	Promoter (<=1kb)	30083064	2	ENSG00000133872	ENST00000256255	0	SARAF	store-operated calcium entry associated regulatory factor [Source:HGNC Symbol;Acc:HGNC:28789]
8	30156138	30156893	756	Promoter (<=1kb)	30183461	1	ENSG00000104671	ENST00000522141	0	DCTN6	dynactin subunit 6 [Source:HGNC Symbol;Acc:HGNC:16964]
8	30812639	30813140	502	Promoter (<=1kb)	30812818	2	ENSG00000104695	ENST00000221138	0	PPP2CB	protein phosphatase 2 catalytic subunit beta [Source:HGNC Symbol;Acc:HGNC:9300]
8	37736248	37736770	523	Promoter (<=1kb)	37740714	1	ENSG00000147475	ENST00000519872	0	ERLIN2	ER lipid raft associated 2 [Source:HGNC Symbol;Acc:HGNC:1356]
8	37801558	37801898	341	Intron (ENST00000428068/ENSG00000020181, intron 1 of 5)	37844896	1	ENSG00000020181	ENST00000315215	4652	ADGRA2	adhesion G protein-coupled receptor A2 [Source:HGNC Symbol;Acc:HGNC:17849]
8	37899323	37899709	387	Promoter (<=1kb)	37899467	2	ENSG00000156675	ENST00000287263	0	RAB11FIP1	RAB11 family interacting protein 1 [Source:HGNC Symbol;Acc:HGNC:30265]
8	38105242	38105868	627	Promoter (<=1kb)	38140080	1	ENSG00000129691	ENST00000545394	0	ASH2L	ASH2 like, histone lysine methyltransferase complex subunit [Source:HGNC Symbol;Acc:HGNC:744]
8	38231271	38231922	652	Promoter (<=1kb)	38234585	1	ENSG00000085788	ENST00000533100	0	DDHD2	DDHD domain containing 2 [Source:HGNC Symbol;Acc:HGNC:29106]
8	38382376	38382775	400	Promoter (<=1kb)	38383461	1	ENSG00000272092	ENST00000607047	12	AC087623.2	novel transcript
8	38468328	38468654	327	Promoter (<=1kb)	38468641	2	ENSG00000077782	ENST00000397091	0	FGFR1	fibroblast growth factor receptor 1 [Source:HGNC Symbol;Acc:HGNC:3688]
8	38996528	38997230	703	Promoter (<=1kb)	39016016	1	ENSG00000168615	ENST00000466936	0	ADAM9	ADAM metallopeptidase domain 9 [Source:HGNC Symbol;Acc:HGNC:216]
8	41151722	41152116	395	Distal Intergenic	41032998	1	ENSG00000206867	ENST00000384140	118830	RNU6-356P	RNA, U6 small nuclear 356, pseudogene [Source:HGNC Symbol;Acc:HGNC:47319]
8	41490318	41490600	283	Promoter (<=1kb)	41509769	1	ENSG00000147533	ENST00000518270	0	GOLGA7	golgin A7 [Source:HGNC Symbol;Acc:HGNC:24876]
8	41578088	41578568	481	Promoter (<=1kb)	41598925	1	ENSG00000158669	ENST00000520258	0	GPAT4	glycerol-3-phosphate acyltransferase 4 [Source:HGNC Symbol;Acc:HGNC:20880]
8	41995457	41995802	346	Intron (ENST00000265713/ENSG00000083168, intron 2 of 16)	41977490	2	ENSG00000083168	ENST00000463961	-17967	KAT6A	lysine acetyltransferase 6A [Source:HGNC Symbol;Acc:HGNC:13013]
8	42051987	42052281	295	Promoter (<=1kb)	42051987	2	ENSG00000083168	ENST00000265713	0	KAT6A	lysine acetyltransferase 6A [Source:HGNC Symbol;Acc:HGNC:13013]
8	42338023	42338581	559	Promoter (<=1kb)	42357203	1	ENSG00000070501	ENST00000532157	0	POLB	DNA polymerase beta [Source:HGNC Symbol;Acc:HGNC:9174]
8	42391601	42392118	518	Promoter (<=1kb)	42401886	1	ENSG00000078668	ENST00000518563	0	VDAC3	voltage dependent anion channel 3 [Source:HGNC Symbol;Acc:HGNC:12674]
8	42842573	42843412	840	Promoter (<=1kb)	42843325	2	ENSG00000131931	ENST00000254250	0	THAP1	THAP domain containing 1 [Source:HGNC Symbol;Acc:HGNC:20856]
8	43093537	43093976	440	Promoter (<=1kb)	43123434	1	ENSG00000185900	ENST00000331373	22	POMK	protein O-mannose kinase [Source:HGNC Symbol;Acc:HGNC:26267]
8	47737866	47738413	548	Promoter (<=1kb)	47738164	2	ENSG00000221869	ENST00000408965	0	CEBPD	CCAAT enhancer binding protein delta [Source:HGNC Symbol;Acc:HGNC:1835]
8	53945229	53945511	283	Promoter (<=1kb)	53958697	1	ENSG00000147509	ENST00000517405	0	RGS20	regulator of G protein signaling 20 [Source:HGNC Symbol;Acc:HGNC:14600]
8	54022235	54022581	347	Promoter (<=1kb)	54022448	2	ENSG00000187735	ENST00000396401	0	TCEA1	transcription elongation factor A1 [Source:HGNC Symbol;Acc:HGNC:11612]
8	55772963	55773406	444	Promoter (<=1kb)	55773378	2	ENSG00000167904	ENST00000434581	0	TMEM68	transmembrane protein 68 [Source:HGNC Symbol;Acc:HGNC:26510]
8	56211305	56211777	473	Promoter (<=1kb)	56217538	1	ENSG00000170791	ENST00000521831	0	CHCHD7	coiled-coil-helix-coiled-coil-helix domain containing 7 [Source:HGNC Symbol;Acc:HGNC:28314]
8	60516510	60517207	698	Promoter (<=1kb)	60620988	1	ENSG00000104388	ENST00000531289	0	RAB2A	RAB2A, member RAS oncogene family [Source:HGNC Symbol;Acc:HGNC:9763]
8	61714417	61714902	486	Promoter (<=1kb)	61714592	2	ENSG00000198363	ENST00000379454	0	ASPH	aspartate beta-hydroxylase [Source:HGNC Symbol;Acc:HGNC:757]
8	63167964	63168495	532	Promoter (<=1kb)	63168442	2	ENSG00000270673	ENST00000603538	0	YTHDF3-AS1	YTHDF3 antisense RNA 1 (head to head) [Source:HGNC Symbol;Acc:HGNC:48728]
8	65842015	65842302	288	Promoter (<=1kb)	65842064	2	ENSG00000205268	ENST00000401827	0	PDE7A	phosphodiesterase 7A [Source:HGNC Symbol;Acc:HGNC:8791]
8	66612888	66613650	763	Promoter (<=1kb)	66613249	2	ENSG00000185697	ENST00000522677	0	MYBL1	MYB proto-oncogene like 1 [Source:HGNC Symbol;Acc:HGNC:7547]
8	66775174	66775449	276	Promoter (<=1kb)	66862020	1	ENSG00000104205	ENST00000396596	0	SGK3	serum/glucocorticoid regulated kinase family member 3 [Source:HGNC Symbol;Acc:HGNC:10812]
8	66925359	66925774	416	Promoter (<=1kb)	66925541	2	ENSG00000245910	ENST00000520348	0	SNHG6	small nucleolar RNA host gene 6 [Source:HGNC Symbol;Acc:HGNC:32965]
8	67343500	67343798	299	Promoter (<=1kb)	67343781	2	ENSG00000066777	ENST00000262215	0	ARFGEF1	ADP ribosylation factor guanine nucleotide exchange factor 1 [Source:HGNC Symbol;Acc:HGNC:15772]
8	70402577	70402910	334	Promoter (<=1kb)	70402587	2	ENSG00000140396	ENST00000520416	0	NCOA2	nuclear receptor coactivator 2 [Source:HGNC Symbol;Acc:HGNC:7669]
8	70608203	70608611	409	Promoter (<=1kb)	70608416	2	ENSG00000067167	ENST00000262213	0	TRAM1	translocation associated membrane protein 1 [Source:HGNC Symbol;Acc:HGNC:20568]
8	73746594	73747386	793	Promoter (<=1kb)	73746840	2	ENSG00000040341	ENST00000524300	0	STAU2	staufen double-stranded RNA binding protein 2 [Source:HGNC Symbol;Acc:HGNC:11371]
8	73972114	73972546	433	Promoter (<=1kb)	73972186	2	ENSG00000154582	ENST00000602840	0	ELOC	elongin C [Source:HGNC Symbol;Acc:HGNC:11617]
8	74350280	74350696	417	Promoter (<=1kb)	74365775	1	ENSG00000104381	ENST00000675928	0	GDAP1	ganglioside induced differentiation associated protein 1 [Source:HGNC Symbol;Acc:HGNC:15968]
8	75407106	75407487	382	Promoter (<=1kb)	75527134	1	ENSG00000164749	ENST00000494318	-427	HNF4G	hepatocyte nuclear factor 4 gamma [Source:HGNC Symbol;Acc:HGNC:5026]
8	78610789	78611111	323	Distal Intergenic	78609705	1	ENSG00000260398	ENST00000565862	4837	AC068700.1	novel transcript, overlapping to PKIA
8	80029997	80030516	520	Promoter (<=1kb)	80030259	2	ENSG00000147586	ENST00000276585	0	MRPS28	mitochondrial ribosomal protein S28 [Source:HGNC Symbol;Acc:HGNC:14513]
8	80578086	80578417	332	Distal Intergenic	80585773	2	ENSG00000223327	ENST00000411395	7356	RNU2-71P	RNA, U2 small nuclear 71, pseudogene [Source:HGNC Symbol;Acc:HGNC:48564]
8	81111754	81112121	368	Promoter (<=1kb)	81112068	2	ENSG00000076641	ENST00000220597	0	PAG1	phosphoprotein membrane anchor with glycosphingolipid microdomains 1 [Source:HGNC Symbol;Acc:HGNC:30043]
8	81280339	81280893	555	Promoter (<=1kb)	81284775	1	ENSG00000164687	ENST00000297258	0	FABP5	fatty acid binding protein 5 [Source:HGNC Symbol;Acc:HGNC:3560]
8	81630490	81630853	364	Promoter (<=1kb)	81631134	2	ENSG00000251521	ENST00000522318	281	IMPA1P1	inositol monophosphatase 1 pseudogene 1 [Source:HGNC Symbol;Acc:HGNC:33956]
8	81686097	81686516	420	Promoter (<=1kb)	81686325	2	ENSG00000133731	ENST00000256108	0	IMPA1	inositol monophosphatase 1 [Source:HGNC Symbol;Acc:HGNC:6050]
8	81732515	81732845	331	Promoter (<=1kb)	81732619	2	ENSG00000104231	ENST00000520941	0	ZFAND1	zinc finger AN1-type containing 1 [Source:HGNC Symbol;Acc:HGNC:25858]
8	85107074	85107480	407	Promoter (<=1kb)	85138174	1	ENSG00000133739	ENST00000522567	0	LRRCC1	leucine rich repeat and coiled-coil centrosomal protein 1 [Source:HGNC Symbol;Acc:HGNC:29373]
8	85177338	85177923	586	Promoter (<=1kb)	85217158	1	ENSG00000133740	ENST00000256117	0	E2F5	E2F transcription factor 5 [Source:HGNC Symbol;Acc:HGNC:3119]
8	85220424	85220849	426	Promoter (<=1kb)	85250797	1	ENSG00000185015	ENST00000517831	0	CA13	carbonic anhydrase 13 [Source:HGNC Symbol;Acc:HGNC:14914]
8	86342228	86342501	274	Promoter (<=1kb)	86468503	1	ENSG00000123124	ENST00000517970	-46	WWP1	WW domain containing E3 ubiquitin protein ligase 1 [Source:HGNC Symbol;Acc:HGNC:17004]
8	86508351	86508711	361	Promoter (<=1kb)	86508686	2	ENSG00000176623	ENST00000406452	0	RMDN1	regulator of microtubule dynamics 1 [Source:HGNC Symbol;Acc:HGNC:24285]
8	89757523	89758382	860	Promoter (<=1kb)	89790608	1	ENSG00000104312	ENST00000522965	0	RIPK2	receptor interacting serine/threonine kinase 2 [Source:HGNC Symbol;Acc:HGNC:10020]
8	89902138	89902914	777	Promoter (<=1kb)	89927888	1	ENSG00000164823	ENST00000451899	0	OSGIN2	oxidative stress induced growth inhibitor family member 2 [Source:HGNC Symbol;Acc:HGNC:1355]
8	89984240	89984723	484	Promoter (<=1kb)	89984667	2	ENSG00000104320	ENST00000265433	0	NBN	nibrin [Source:HGNC Symbol;Acc:HGNC:7652]
8	90000917	90001192	276	Promoter (<=1kb)	90051920	1	ENSG00000104325	ENST00000519328	-213	DECR1	2,4-dienoyl-CoA reductase 1 [Source:HGNC Symbol;Acc:HGNC:2753]
8	91040723	91041006	284	Promoter (<=1kb)	91040859	2	ENSG00000155099	ENST00000285419	0	PIP4P2	phosphatidylinositol-4,5-bisphosphate 4-phosphatase 2 [Source:HGNC Symbol;Acc:HGNC:25452]
8	92965519	92966061	543	Promoter (<=1kb)	92966036	2	ENSG00000205133	ENST00000524107	0	TRIQK	triple QxxK/R motif containing [Source:HGNC Symbol;Acc:HGNC:27828]
8	93700371	93700828	458	Promoter (<=1kb)	93728456	1	ENSG00000188343	ENST00000452913	0	CIBAR1	CBY1 interacting BAR domain containing 1 [Source:HGNC Symbol;Acc:HGNC:30452]
8	93846622	93846972	351	Promoter (<=1kb)	93846743	2	ENSG00000254057	ENST00000520962	0	AC084346.1	novel transcript
8	93873881	93874422	542	Intron (ENST00000523021/ENSG00000164951, intron 1 of 1)	93921348	1	ENSG00000164951	ENST00000523021	16074	PDP1	pyruvate dehyrogenase phosphatase catalytic subunit 1 [Source:HGNC Symbol;Acc:HGNC:9279]
8	93880224	93880916	693	Intron (ENST00000523021/ENSG00000164951, intron 1 of 1)	93921348	1	ENSG00000164951	ENST00000523021	22417	PDP1	pyruvate dehyrogenase phosphatase catalytic subunit 1 [Source:HGNC Symbol;Acc:HGNC:9279]
8	93916401	93917937	1537	Promoter (<=1kb)	93922275	1	ENSG00000164951	ENST00000520614	0	PDP1	pyruvate dehyrogenase phosphatase catalytic subunit 1 [Source:HGNC Symbol;Acc:HGNC:9279]
8	93991455	93991737	283	Distal Intergenic	93974776	2	ENSG00000275386	ENST00000617727	-16679	AC105081.1	glutamic-oxaloacetic transaminase 1, soluble (GOT1)
8	94474831	94475187	357	Promoter (<=1kb)	94475115	2	ENSG00000197275	ENST00000336148	0	RAD54B	RAD54 homolog B [Source:HGNC Symbol;Acc:HGNC:17228]
8	94719543	94720083	541	Promoter (<=1kb)	94739779	1	ENSG00000156162	ENST00000522422	0	DPY19L4	dpy-19 like 4 [Source:HGNC Symbol;Acc:HGNC:27829]
8	94895142	94895609	468	Promoter (<=1kb)	94895254	2	ENSG00000175305	ENST00000308108	0	CCNE2	cyclin E2 [Source:HGNC Symbol;Acc:HGNC:1590]
8	95024731	95025282	552	Promoter (<=1kb)	95058710	1	ENSG00000156170	ENST00000396124	0	NDUFAF6	NADH:ubiquinone oxidoreductase complex assembly factor 6 [Source:HGNC Symbol;Acc:HGNC:28625]
8	95133315	95134122	808	Promoter (<=1kb)	95156685	1	ENSG00000175895	ENST00000315367	0	PLEKHF2	pleckstrin homology and FYVE domain containing 2 [Source:HGNC Symbol;Acc:HGNC:20757]
8	96261470	96261957	488	Promoter (<=1kb)	96261610	2	ENSG00000156469	ENST00000523821	0	MTERF3	mitochondrial transcription termination factor 3 [Source:HGNC Symbol;Acc:HGNC:24258]
8	97869106	97869629	524	Promoter (<=1kb)	98036210	1	ENSG00000132561	ENST00000524308	0	MATN2	matrilin 2 [Source:HGNC Symbol;Acc:HGNC:6908]
8	98116938	98117590	653	Promoter (<=1kb)	98159835	1	ENSG00000104356	ENST00000401707	0	POP1	POP1 homolog, ribonuclease P/MRP subunit [Source:HGNC Symbol;Acc:HGNC:30129]
8	98825284	98825646	363	Promoter (<=1kb)	98825646	2	ENSG00000104375	ENST00000521649	0	STK3	serine/threonine kinase 3 [Source:HGNC Symbol;Acc:HGNC:11406]
8	100157941	100158211	271	Promoter (<=1kb)	100241903	1	ENSG00000104450	ENST00000251809	0	SPAG1	sperm associated antigen 1 [Source:HGNC Symbol;Acc:HGNC:11212]
8	100212887	100213629	743	Promoter (<=1kb)	100231284	1	ENSG00000104450	ENST00000523302	0	SPAG1	sperm associated antigen 1 [Source:HGNC Symbol;Acc:HGNC:11212]
8	100309911	100310294	384	Promoter (<=1kb)	100309953	2	ENSG00000034677	ENST00000341084	0	RNF19A	ring finger protein 19A, RBR E3 ubiquitin protein ligase [Source:HGNC Symbol;Acc:HGNC:13432]
8	100722206	100722853	648	Promoter (<=1kb)	100722749	2	ENSG00000070756	ENST00000521865	0	PABPC1	poly(A) binding protein cytoplasmic 1 [Source:HGNC Symbol;Acc:HGNC:8554]
8	100950523	100950867	345	Promoter (<=1kb)	100950557	2	ENSG00000164924	ENST00000395951	0	YWHAZ	tyrosine 3-monooxygenase/tryptophan 5-monooxygenase activation protein zeta [Source:HGNC Symbol;Acc:HGNC:12855]
8	100951367	100952860	1494	Promoter (<=1kb)	100952020	2	ENSG00000164924	ENST00000395958	0	YWHAZ	tyrosine 3-monooxygenase/tryptophan 5-monooxygenase activation protein zeta [Source:HGNC Symbol;Acc:HGNC:12855]
8	101027261	101027635	375	Distal Intergenic	101076252	1	ENSG00000248599	ENST00000665441	-7233	FLJ42969	uncharacterized LOC441374 [Source:NCBI gene (formerly Entrezgene);Acc:441374]
8	101080490	101081103	614	Distal Intergenic	101076215	1	ENSG00000248599	ENST00000669613	9226	FLJ42969	uncharacterized LOC441374 [Source:NCBI gene (formerly Entrezgene);Acc:441374]
8	101205294	101206156	863	Promoter (<=1kb)	101205461	2	ENSG00000120963	ENST00000520984	0	ZNF706	zinc finger protein 706 [Source:HGNC Symbol;Acc:HGNC:24992]
8	102238850	102239376	527	Promoter (<=1kb)	102238961	2	ENSG00000048392	ENST00000251810	0	RRM2B	ribonucleotide reductase regulatory TP53 inducible subunit M2B [Source:HGNC Symbol;Acc:HGNC:17296]
8	102653851	102654547	697	Promoter (<=1kb)	102654375	2	ENSG00000155090	ENST00000395884	0	KLF10	Kruppel like factor 10 [Source:HGNC Symbol;Acc:HGNC:11810]
8	102655801	102656608	808	Promoter (<=1kb)	102687118	1	ENSG00000283959	ENST00000640504	0	AP002851.1	novel transcript
8	102806325	102807552	1228	Promoter (<=1kb)	102809971	1	ENSG00000253669	ENST00000517910	0	GASAL1	growth arrest associated lncRNA 1 [Source:HGNC Symbol;Acc:HGNC:53461]
8	102810479	102811135	657	Promoter (1-2kb)	102810039	1	ENSG00000253669	ENST00000665815	1944	GASAL1	growth arrest associated lncRNA 1 [Source:HGNC Symbol;Acc:HGNC:53461]
8	102863003	102863453	451	Promoter (<=1kb)	102864035	2	ENSG00000155096	ENST00000518940	582	AZIN1	antizyme inhibitor 1 [Source:HGNC Symbol;Acc:HGNC:16432]
8	102864323	102864737	415	Promoter (<=1kb)	102865319	1	ENSG00000253320	ENST00000524007	0	AZIN1-AS1	AZIN1 antisense RNA 1 [Source:HGNC Symbol;Acc:HGNC:51558]
8	103298644	103299427	784	Promoter (<=1kb)	103332866	1	ENSG00000164930	ENST00000522484	0	FZD6	frizzled class receptor 6 [Source:HGNC Symbol;Acc:HGNC:4044]
8	103415018	103415483	466	Promoter (<=1kb)	103415171	2	ENSG00000164933	ENST00000523256	0	SLC25A32	solute carrier family 25 member 32 [Source:HGNC Symbol;Acc:HGNC:29683]
8	103498803	103499073	271	Promoter (<=1kb)	103499220	2	ENSG00000253477	ENST00000517376	147	AC012213.1	novel transcript
8	103499485	103499777	293	Promoter (<=1kb)	103499220	2	ENSG00000253477	ENST00000517376	-265	AC012213.1	novel transcript
8	106269919	106270761	843	Promoter (<=1kb)	106272899	1	ENSG00000254615	ENST00000521369	0	AC027031.2	novel transcript
8	109334023	109334564	542	Promoter (<=1kb)	109334087	2	ENSG00000120526	ENST00000239690	0	NUDCD1	NudC domain containing 1 [Source:HGNC Symbol;Acc:HGNC:24306]
8	109539652	109540216	565	Promoter (<=1kb)	109565160	1	ENSG00000147654	ENST00000395785	0	EBAG9	estrogen receptor binding site associated antigen 9 [Source:HGNC Symbol;Acc:HGNC:3123]
8	109644601	109645048	448	Promoter (<=1kb)	109644822	2	ENSG00000147642	ENST00000276646	0	SYBU	syntabulin [Source:HGNC Symbol;Acc:HGNC:26011]
8	116874434	116874935	502	Promoter (<=1kb)	116874776	2	ENSG00000164754	ENST00000297338	0	RAD21	RAD21 cohesin complex component [Source:HGNC Symbol;Acc:HGNC:9811]
8	118111542	118112080	539	Promoter (<=1kb)	118111826	2	ENSG00000182197	ENST00000378204	0	EXT1	exostosin glycosyltransferase 1 [Source:HGNC Symbol;Acc:HGNC:3512]
8	119855583	119856143	561	Promoter (<=1kb)	119855894	2	ENSG00000136982	ENST00000313655	0	DSCC1	DNA replication and sister chromatid cohesion 1 [Source:HGNC Symbol;Acc:HGNC:24453]
8	121811722	121812180	459	Intron (ENST00000648171/ENSG00000248690, intron 6 of 8)	121904273	1	ENSG00000248690	ENST00000523550	-72544	HAS2-AS1	HAS2 antisense RNA 1 [Source:HGNC Symbol;Acc:HGNC:34340]
8	122244450	122244840	391	Distal Intergenic	122127184	2	ENSG00000254303	ENST00000523792	-117266	AC037486.1	novel transcript
8	123042263	123042543	281	Promoter (<=1kb)	123042302	2	ENSG00000136986	ENST00000259512	0	DERL1	derlin 1 [Source:HGNC Symbol;Acc:HGNC:28454]
8	123072425	123072931	507	Promoter (<=1kb)	123109620	1	ENSG00000156787	ENST00000519418	0	TBC1D31	TBC1 domain family member 31 [Source:HGNC Symbol;Acc:HGNC:30888]
8	123241178	123241748	571	Promoter (<=1kb)	123241377	2	ENSG00000189376	ENST00000276704	0	C8orf76	chromosome 8 open reading frame 76 [Source:HGNC Symbol;Acc:HGNC:25924]
8	123274334	123274678	345	Promoter (<=1kb)	123274487	2	ENSG00000165156	ENST00000297857	0	ZHX1	zinc fingers and homeoboxes 1 [Source:HGNC Symbol;Acc:HGNC:12871]
8	123396350	123396904	555	Promoter (<=1kb)	123396434	2	ENSG00000156802	ENST00000517666	0	ATAD2	ATPase family AAA domain containing 2 [Source:HGNC Symbol;Acc:HGNC:30123]
8	123416283	123417041	759	Promoter (<=1kb)	123442240	1	ENSG00000156795	ENST00000523984	0	NTAQ1	N-terminal glutamine amidase 1 [Source:HGNC Symbol;Acc:HGNC:25490]
8	123768091	123768724	634	Promoter (<=1kb)	123815452	1	ENSG00000176853	ENST00000334705	0	FAM91A1	family with sequence similarity 91 member A1 [Source:HGNC Symbol;Acc:HGNC:26306]
8	124372354	124373036	683	Promoter (<=1kb)	124372692	2	ENSG00000164983	ENST00000297632	0	TMEM65	transmembrane protein 65 [Source:HGNC Symbol;Acc:HGNC:25203]
8	124474362	124475188	827	Promoter (<=1kb)	124488618	1	ENSG00000170881	ENST00000303545	0	RNF139	ring finger protein 139 [Source:HGNC Symbol;Acc:HGNC:17023]
8	125091607	125092028	422	Promoter (<=1kb)	125182256	1	ENSG00000156831	ENST00000523741	0	NSMCE2	NSE2 (MMS21) homolog, SMC5-SMC6 complex SUMO ligase [Source:HGNC Symbol;Acc:HGNC:26513]
8	125429217	125430673	1457	Promoter (<=1kb)	125438403	1	ENSG00000173334	ENST00000311922	0	TRIB1	tribbles pseudokinase 1 [Source:HGNC Symbol;Acc:HGNC:16891]
8	125498165	125498727	563	Intron (ENST00000522815/ENSG00000253111, intron 2 of 3)	125530605	1	ENSG00000253111	ENST00000521991	11485	AC091114.1	novel transcript
8	125556462	125557090	629	Distal Intergenic	125530605	1	ENSG00000253111	ENST00000521991	69782	AC091114.1	novel transcript
8	125644496	125644889	394	Distal Intergenic	125955592	1	ENSG00000286122	ENST00000651999	-3438	AC016074.2	novel transcript
8	125655637	125656029	393	Intron (ENST00000651999/ENSG00000286122, intron 3 of 7)	125955592	1	ENSG00000286122	ENST00000651999	7310	AC016074.2	novel transcript
8	125664314	125664776	463	Intron (ENST00000651999/ENSG00000286122, intron 3 of 7)	125955592	1	ENSG00000286122	ENST00000651999	15987	AC016074.2	novel transcript
8	125679927	125680432	506	Exon (ENST00000651999/ENSG00000286122, exon 4 of 8)	125955592	1	ENSG00000286122	ENST00000651999	31600	AC016074.2	novel transcript
8	125701754	125702114	361	Intron (ENST00000651999/ENSG00000286122, intron 4 of 7)	125750241	2	ENSG00000253470	ENST00000518339	48127	AC016074.1	novel transcript
8	127215109	127215412	304	Intron (ENST00000645463/ENSG00000253438, intron 6 of 6)	127218842	2	ENSG00000254166	ENST00000641828	3430	CASC19	cancer susceptibility 19 [Source:HGNC Symbol;Acc:HGNC:49476]
8	127736077	127736420	344	Promoter (<=1kb)	127741434	1	ENSG00000136997	ENST00000377970	0	MYC	MYC proto-oncogene, bHLH transcription factor [Source:HGNC Symbol;Acc:HGNC:7553]
8	127794030	127794688	659	Promoter (<=1kb)	128101256	1	ENSG00000249859	ENST00000667305	0	PVT1	Pvt1 oncogene [Source:HGNC Symbol;Acc:HGNC:9709]
8	129710354	129710994	641	Intron (ENST00000646849/ENSG00000285108, intron 1 of 7)	129723023	2	ENSG00000285108	ENST00000646849	12029	AC103718.1	novel transcript
8	129939469	129940273	805	Promoter (<=1kb)	129939832	2	ENSG00000153310	ENST00000519824	0	CYRIB	CYFIP related Rac1 interactor B [Source:HGNC Symbol;Acc:HGNC:25216]
8	130358450	130358856	407	Promoter (<=1kb)	130362461	1	ENSG00000286535	ENST00000665729	0	AC139019.1	novel transcript, antisense to ASAP1
8	130483224	130483599	376	Distal Intergenic	130443674	2	ENSG00000153317	ENST00000518721	-39550	ASAP1	ArfGAP with SH3 domain, ankyrin repeat and PH domain 1 [Source:HGNC Symbol;Acc:HGNC:2720]
8	131903961	131904300	340	Promoter (<=1kb)	132013642	1	ENSG00000132294	ENST00000254624	0	EFR3A	EFR3 homolog A [Source:HGNC Symbol;Acc:HGNC:28970]
8	132775179	132775816	638	Promoter (<=1kb)	132845923	1	ENSG00000129292	ENST00000220847	0	PHF20L1	PHD finger protein 20 like 1 [Source:HGNC Symbol;Acc:HGNC:24280]
8	133297154	133297695	542	Promoter (<=1kb)	133297252	2	ENSG00000104419	ENST00000323851	0	NDRG1	N-myc downstream regulated 1 [Source:HGNC Symbol;Acc:HGNC:7679]
8	133533115	133533493	379	Intron (ENST00000522652/ENSG00000008513, intron 2 of 9)	133516268	1	ENSG00000283197	ENST00000636297	16931	AC103706.3	mitochondrially encoded NADH 4L dehydrogenase (MT-ND4L) pseudogene
8	134712572	134713421	850	Promoter (<=1kb)	134713031	2	ENSG00000066827	ENST00000377838	0	ZFAT	zinc finger and AT-hook domain containing [Source:HGNC Symbol;Acc:HGNC:19899]
8	134832335	134832823	489	Promoter (<=1kb)	134834482	1	ENSG00000254028	ENST00000521444	0	AC083843.1	novel transcript
8	140457519	140458318	800	Promoter (<=1kb)	140457744	2	ENSG00000167632	ENST00000438773	0	TRAPPC9	trafficking protein particle complex 9 [Source:HGNC Symbol;Acc:HGNC:30832]
8	140464303	140465125	823	Distal Intergenic	140458579	2	ENSG00000167632	ENST00000389328	-5724	TRAPPC9	trafficking protein particle complex 9 [Source:HGNC Symbol;Acc:HGNC:30832]
8	140511502	140512138	637	Promoter (<=1kb)	140515185	1	ENSG00000104472	ENST00000518971	0	CHRAC1	chromatin accessibility complex subunit 1 [Source:HGNC Symbol;Acc:HGNC:13544]
8	140635841	140636389	549	Promoter (<=1kb)	140638283	1	ENSG00000280303	ENST00000623655	0	ERICD	E2F1-regulated inhibitor of cell death [Source:HGNC Symbol;Acc:HGNC:49404]
8	140834982	140835366	385	Intron (ENST00000522684/ENSG00000169398, intron 7 of 31)	140846290	2	ENSG00000169398	ENST00000524202	10924	PTK2	protein tyrosine kinase 2 [Source:HGNC Symbol;Acc:HGNC:9611]
8	141001286	141001740	455	Promoter (<=1kb)	141001313	2	ENSG00000169398	ENST00000395218	0	PTK2	protein tyrosine kinase 2 [Source:HGNC Symbol;Acc:HGNC:9611]
8	141128249	141128726	478	Promoter (<=1kb)	141141455	1	ENSG00000105339	ENST00000518347	0	DENND3	DENN domain containing 3 [Source:HGNC Symbol;Acc:HGNC:29134]
8	141391810	141392325	516	Promoter (<=1kb)	141431520	1	ENSG00000184489	ENST00000520105	0	PTP4A3	protein tyrosine phosphatase 4A3 [Source:HGNC Symbol;Acc:HGNC:9636]
8	142403083	142403720	638	Promoter (<=1kb)	142403182	2	ENSG00000171045	ENST00000524325	0	TSNARE1	t-SNARE domain containing 1 [Source:HGNC Symbol;Acc:HGNC:26437]
[truncated: 2,698 more rows]

## Sheet: TEAD4 in HCT116
seqnames	start	end	width	annotation	geneEnd	geneLength	geneStrand	geneId	transcriptId	distanceToTSS	geneSymbol	geneDescription
1	94045566	94045841	276	3' UTR	94061439	1971	2	ENSG00000198691	ENST00000472033	15598	ABCA4	ATP binding cassette subfamily A member 4 [Source:HGNC Symbol;Acc:HGNC:34]
1	94026106	94026381	276	Promoter (<=1kb)	94025595	6014	2	ENSG00000198691	ENST00000460514	-511	ABCA4	ATP binding cassette subfamily A member 4 [Source:HGNC Symbol;Acc:HGNC:34]
1	179143439	179143714	276	Promoter (<=1kb)	179143089	39042	2	ENSG00000143322	ENST00000344730	-350	ABL2	ABL proto-oncogene 2, non-receptor tyrosine kinase [Source:HGNC Symbol;Acc:HGNC:77]
1	179142984	179143259	276	Promoter (<=1kb)	179143089	39042	2	ENSG00000143322	ENST00000344730	0	ABL2	ABL proto-oncogene 2, non-receptor tyrosine kinase [Source:HGNC Symbol;Acc:HGNC:77]
1	90403243	90403518	276	Distal Intergenic	90533472	22563	2	ENSG00000229201	ENST00000435832	129954	AC092783.1	novel transcript
1	246139775	246140050	276	Intron (ENST00000630181/ENSG00000185420, intron 5 of 11)	246113804	5168	1	ENSG00000226876	ENST00000651181	31138	AC092801.1	novel transcript, antisense to SMYD3
1	212513166	212513441	276	Intron (ENST00000651527/ENSG00000286213, intron 1 of 4)	212534060	29883	1	ENSG00000286213	ENST00000651527	8988	AC092803.3	novel transcript
1	85607141	85607416	276	Distal Intergenic	85600734	1604	1	ENSG00000230285	ENST00000426794	8010	AC092807.1	novel transcript
1	85611961	85612236	276	Distal Intergenic	85600734	1604	1	ENSG00000230285	ENST00000426794	12830	AC092807.1	novel transcript
1	85607359	85607634	276	Distal Intergenic	85600734	1604	1	ENSG00000230285	ENST00000426794	8228	AC092807.1	novel transcript
1	85495587	85495862	276	Promoter (<=1kb)	85496281	14001	2	ENSG00000282057	ENST00000488557	419	AC092807.3	novel transcript
1	211944830	211945105	276	3' UTR	211936634	386	1	ENSG00000233626	ENST00000416056	8581	AC092814.1	protein (peptidyl-prolyl cis\\/trans isomerase) NIMA-interacting, 4 (parvulin) (PIN4) pseudogene
1	94579947	94580222	276	Distal Intergenic	94592297	6742	2	ENSG00000223675	ENST00000413541	12075	AC093117.1	novel transcript
1	59143197	59143472	276	Intron (ENST00000631169/ENSG00000237352, intron 1 of 1)	59146827	14355	2	ENSG00000224609	ENST00000587839	3355	AC093425.1	novel transcript
1	59151156	59151431	276	Promoter (<=1kb)	59151241	18769	2	ENSG00000224609	ENST00000631064	0	AC093425.1	novel transcript
1	63149113	63149388	276	Intron (ENST00000455038/ENSG00000203605, intron 1 of 2)	63163153	23904	1	ENSG00000203605	ENST00000455038	9863	AC096543.1	novel transcript
1	211735826	211736101	276	Distal Intergenic	211725402	9475	2	ENSG00000226868	ENST00000458662	-10424	AC096637.1	novel transcript
1	219310305	219310580	276	Distal Intergenic	219273387	2614	1	ENSG00000277007	ENST00000612055	39531	AC096642.1	novel transcript
1	94325789	94326064	276	Promoter (1-2kb)	94324569	6091	2	ENSG00000236098	ENST00000414039	-1220	AC097059.2	novel transcript
1	87226342	87226617	276	Intron (ENST00000640491/ENSG00000284240, intron 2 of 3)	87261717	40621	1	ENSG00000284240	ENST00000640794	5245	AC099062.1	uncharacterized LOC101927844 [Source:NCBI gene;Acc:101927844]
1	225700313	225700588	276	Promoter (<=1kb)	225752243	51640	1	ENSG00000227496	ENST00000448264	-16	AC099066.2	novel transcript
1	225710830	225711105	276	Exon (ENST00000428148/ENSG00000226349, exon 3 of 3)	225716413	15694	1	ENSG00000227496	ENST00000651661	10110	AC099066.2	novel transcript
1	199422309	199422584	276	Distal Intergenic	199388475	1335	1	ENSG00000236468	ENST00000430498	35168	AC099335.1	eukaryotic translation elongation factor 1 alpha 1 (EEF1A1) pseudogene
1	79848403	79848678	276	Distal Intergenic	80051404	83672	2	ENSG00000285409	ENST00000644002	202726	AC099671.1	novel transcript
1	76640210	76640485	276	Distal Intergenic	76637339	463	1	ENSG00000272855	ENST00000608243	3333	AC104458.1	novel transcript
1	200415946	200416221	276	Intron (ENST00000637430/ENSG00000230623, intron 4 of 5)	200415550	3721	1	ENSG00000230623	ENST00000635220	4116	AC104461.1	novel transcript, antisense to ZNF281
1	200336463	200336738	276	Intron (ENST00000637430/ENSG00000230623, intron 1 of 5)	200478022	144830	1	ENSG00000230623	ENST00000637430	3270	AC104461.1	novel transcript, antisense to ZNF281
1	78831763	78832038	276	Distal Intergenic	78750659	1587	1	ENSG00000235400	ENST00000444644	82690	AC104837.1	SKI-interacting protein (SNW1) pseudogene
1	58883427	58883702	276	Promoter (1-2kb)	58885662	2791	2	ENSG00000232453	ENST00000634986	1960	AC105277.1	novel transcript
1	31111294	31111569	276	Promoter (2-3kb)	31108623	436	2	ENSG00000225142	ENST00000441274	-2671	AC114495.1	ribosomal protein L21 (RPL21) pseudogene
1	34460278	34460553	276	Distal Intergenic	34277292	434	2	ENSG00000270241	ENST00000604298	-182986	AC115286.1	ferritin, heavy polypeptide 1 (FTH1) pseudogene
1	101200547	101200822	276	Distal Intergenic	101190994	475	1	ENSG00000271578	ENST00000603646	10027	AC119501.1	chromosome X open reading frame 40A (CXorf40A) pseudogene
1	56376771	56377046	276	Promoter (<=1kb)	56376202	127909	2	ENSG00000260971	ENST00000641442	-569	AC119674.1	novel transcript
1	41627073	41627348	276	Promoter (1-2kb)	41628816	43511	2	ENSG00000284895	ENST00000646142	1468	AC119676.1	novel protein
1	40899692	40899789	98	Distal Intergenic	40876670	12757	1	ENSG00000229528	ENST00000414199	35778	AC119677.1	novel transcript
1	206356393	206356668	276	Intron (ENST00000419187/ENSG00000266028, intron 1 of 6)	206333438	112	2	ENSG00000229509	ENST00000426884	-22955	AC244023.1	RAP1, GTP-GDP dissociation stimulator 1 (RAP1GDS1) pseudogene
1	99849523	99849798	276	Promoter (<=1kb)	99924020	73660	1	ENSG00000162688	ENST00000361915	-563	AGL	amylo-alpha-1, 6-glucosidase, 4-alpha-glucanotransferase [Source:HGNC Symbol;Acc:HGNC:321]
1	172838499	172838774	276	Intron (ENST00000432694/ENSG00000224228, intron 1 of 4)	172886258	312	2	ENSG00000227177	ENST00000425294	47484	AIMP1P2	aminoacyl tRNA synthetase complex interacting multifunctional protein 1 pseudogene 2 [Source:HGNC Symbol;Acc:HGNC:43693]
1	172885984	172886259	276	Promoter (<=1kb)	172886258	312	2	ENSG00000227177	ENST00000425294	0	AIMP1P2	aminoacyl tRNA synthetase complex interacting multifunctional protein 1 pseudogene 2 [Source:HGNC Symbol;Acc:HGNC:43693]
1	172871261	172871536	276	Intron (ENST00000432694/ENSG00000224228, intron 1 of 4)	172886258	312	2	ENSG00000227177	ENST00000425294	14722	AIMP1P2	aminoacyl tRNA synthetase complex interacting multifunctional protein 1 pseudogene 2 [Source:HGNC Symbol;Acc:HGNC:43693]
1	172895831	172896106	276	Intron (ENST00000432694/ENSG00000224228, intron 1 of 4)	172886258	312	2	ENSG00000227177	ENST00000425294	-9573	AIMP1P2	aminoacyl tRNA synthetase complex interacting multifunctional protein 1 pseudogene 2 [Source:HGNC Symbol;Acc:HGNC:43693]
1	65177462	65177737	276	Intron (ENST00000497030/ENSG00000162433, intron 2 of 5)	65226429	60498	1	ENSG00000162433	ENST00000479060	11530	AK4	adenylate kinase 4 [Source:HGNC Symbol;Acc:HGNC:363]
1	108865605	108865880	276	Intron (ENST00000357393/ENSG00000274068, intron 1 of 5)	108858228	42328	2	ENSG00000162641	ENST00000474186	-7377	AKNAD1	AKNA domain containing 1 [Source:HGNC Symbol;Acc:HGNC:28398]
1	168408474	168408749	276	Promoter (1-2kb)	168407274	5792	2	ENSG00000283255	ENST00000422548	-1200	AL022100.2	novel transcript
1	168406021	168406296	276	Promoter (<=1kb)	168407274	5792	2	ENSG00000283255	ENST00000422548	978	AL022100.2	novel transcript
1	168408947	168409222	276	Promoter (1-2kb)	168407274	5792	2	ENSG00000283255	ENST00000422548	-1673	AL022100.2	novel transcript
1	170623248	170623523	276	Intron (ENST00000413005/ENSG00000235303, intron 1 of 2)	170647339	48486	1	ENSG00000235303	ENST00000413005	24394	AL023495.1	novel transcript
1	23109081	23109356	276	5' UTR	23088058	67912	2	ENSG00000240553	ENST00000427154	-21023	AL031428.1	novel transcript
1	168637449	168637724	276	Distal Intergenic	168579439	787	2	ENSG00000229757	ENST00000426573	-58010	AL031736.2	ribosomal protein L7a (RPL7A) pseudogene
1	18556428	18556703	276	Distal Intergenic	18595636	223	1	ENSG00000225478	ENST00000450125	-38711	AL031737.1	MT-ND1 (MT-ND1) pseudogene
1	77068085	77068360	276	Promoter (<=1kb)	77078482	10563	1	ENSG00000230498	ENST00000454305	165	AL035409.1	novel transcript
1	86774348	86774623	276	Distal Intergenic	86785467	555	1	ENSG00000230721	ENST00000447415	-10290	AL049597.1	ribosomal protein L17 (RPL17) pseudogene
1	85329047	85329211	165	Intron (ENST00000427819/ENSG00000223653, intron 2 of 4)	85448124	170453	1	ENSG00000223653	ENST00000426125	51375	AL078459.1	novel transcript
1	85289510	85289785	276	Intron (ENST00000427819/ENSG00000223653, intron 2 of 4)	85448124	170453	1	ENSG00000223653	ENST00000426125	11838	AL078459.1	novel transcript
1	85314018	85314293	276	Intron (ENST00000427819/ENSG00000223653, intron 2 of 4)	85448124	170453	1	ENSG00000223653	ENST00000426125	36346	AL078459.1	novel transcript
1	85297902	85298177	276	Intron (ENST00000427819/ENSG00000223653, intron 2 of 4)	85448124	170453	1	ENSG00000223653	ENST00000426125	20230	AL078459.1	novel transcript
1	85298261	85298536	276	Intron (ENST00000427819/ENSG00000223653, intron 2 of 4)	85448124	170453	1	ENSG00000223653	ENST00000426125	20589	AL078459.1	novel transcript
1	228861252	228861527	276	Distal Intergenic	228858556	547	1	ENSG00000271399	ENST00000604004	3242	AL078624.1	MAP/microtubule affinity-regulating kinase 2 (MARK2) pseudogene
1	185646339	185646614	276	Distal Intergenic	185657168	2167	1	ENSG00000261729	ENST00000569292	-8388	AL133383.1	novel transcript
1	186212628	186212903	276	Distal Intergenic	186177302	489	2	ENSG00000224691	ENST00000428391	-35326	AL133553.1	novel transcript
1	186188365	186188640	276	Intron (ENST00000271588/ENSG00000143341, intron 106 of 106)	186177302	489	2	ENSG00000224691	ENST00000428391	-11063	AL133553.1	novel transcript
1	192701038	192701313	276	Intron (ENST00000644134/ENSG00000285280, intron 3 of 6)	192716653	522	1	ENSG00000231767	ENST00000647225	-14819	AL136454.1	novel protein similar to ribosomal protein S27a RPS27A
1	192702258	192702533	276	Intron (ENST00000644134/ENSG00000285280, intron 3 of 6)	192716653	522	1	ENSG00000231767	ENST00000647225	-13599	AL136454.1	novel protein similar to ribosomal protein S27a RPS27A
1	58848801	58849076	276	Promoter (2-3kb)	58851254	12807	2	ENSG00000231740	ENST00000424592	2178	AL136985.1	novel transcript
1	58727383	58727658	276	Intron (ENST00000637377/ENSG00000283445, intron 3 of 6)	58771295	52876	1	ENSG00000283445	ENST00000636386	8963	AL136985.3	novel transcript
1	192531045	192531320	276	Promoter (1-2kb)	192538102	8524	1	ENSG00000236069	ENST00000457321	1466	AL136987.1	novel transcript
1	19052544	19052748	205	Distal Intergenic	19075511	3402	2	ENSG00000272084	ENST00000606379	22763	AL137127.1	novel transcript
1	75672869	75673144	276	Intron (ENST00000648424/ENSG00000230863, intron 2 of 2)	75642087	742	2	ENSG00000230863	ENST00000446582	-30782	AL137803.1	histidine acid phosphatase domain containing 1 (HISPPD1) pseudogene
1	52158196	52158471	276	Promoter (2-3kb)	52160600	340	2	ENSG00000228407	ENST00000414059	2129	AL139156.2	pseudogene similar to part of alcohol dehydrogenase 5 (class III), chi polypeptidem (ADH5)
1	44085360	44085635	276	Promoter (2-3kb)	44088477	520	2	ENSG00000227163	ENST00000436802	2842	AL139220.1	pseudogene similar to part of ATP synthase, H+ transporting, mitochondrial F0 complex, subunit c (subunit 9), isoform 1 (ATP5G1)
1	68384390	68384665	276	Promoter (2-3kb)	68381657	217	2	ENSG00000229440	ENST00000421309	-2733	AL139413.1	pseudogene similar to part of BET1 homolog (S. cerevisiae) (BET1)
1	198669139	198669414	276	Promoter (2-3kb)	198667061	9509	2	ENSG00000261573	ENST00000566394	-2078	AL157402.2	novel transcript
1	82565263	82565538	276	Intron (ENST00000650063/ENSG00000233290, intron 5 of 6)	82555561	77672	2	ENSG00000233290	ENST00000649182	-9702	AL157944.1	novel transcript
1	82632211	82632486	276	Intron (ENST00000650063/ENSG00000233290, intron 5 of 6)	82555561	77672	2	ENSG00000233290	ENST00000649182	-76650	AL157944.1	novel transcript
1	178238838	178239113	276	Intron (ENST00000367649/ENSG00000075391, intron 1 of 17)	178194709	368	2	ENSG00000270575	ENST00000605307	-44129	AL160281.1	H3 histone, family 3C (H3F3C) pseudogene
1	178267713	178267988	276	Intron (ENST00000367649/ENSG00000075391, intron 1 of 17)	178194709	368	2	ENSG00000270575	ENST00000605307	-73004	AL160281.1	H3 histone, family 3C (H3F3C) pseudogene
1	234564704	234564979	276	Promoter (<=1kb)	234570088	4791	1	ENSG00000230404	ENST00000429507	-319	AL161640.1	novel transcript
1	232127200	232127475	276	Distal Intergenic	232185643	25553	1	ENSG00000235152	ENST00000428673	-32616	AL353052.1	novel transcript
1	195097416	195097691	276	Distal Intergenic	194931310	145794	2	ENSG00000285718	ENST00000648938	-166106	AL353072.2	novel transcript
1	182101455	182101730	276	Distal Intergenic	182090112	3562	1	ENSG00000225982	ENST00000428646	14904	AL355482.2	novel transcript
1	23403746	23404021	276	3' UTR	23412146	1315	1	ENSG00000232482	ENST00000445848	-6811	AL357134.1	single-stranded DNA binding protein (SSBP1) pseudogene
1	81174825	81175100	276	Distal Intergenic	81209210	643	1	ENSG00000235089	ENST00000426688	-33468	AL357632.1	ribosomal protein L10a (RPL10A) pseudogene
1	178005077	178005352	276	Intron (ENST00000354921/ENSG00000254154, intron 1 of 30)	178017343	217	1	ENSG00000276563	ENST00000613288	-11775	AL359075.1	ubiquitin-conjugating enzyme E2K (UBE2K) pseudogene
1	176207556	176207831	276	Promoter (<=1kb)	176229330	21683	1	ENSG00000236021	ENST00000456125	0	AL359265.3	novel transcript
1	84348334	84348609	276	Intron (ENST00000370673/ENSG00000203943, intron 3 of 3)	84349939	5262	1	ENSG00000249237	ENST00000506295	3656	AL359273.1	novel pseudogene
1	84089409	84089684	276	Intron (ENST00000370689/ENSG00000142875, intron 1 of 9)	84086233	493	1	ENSG00000213540	ENST00000448052	3668	AL359504.1	thioredoxin 2 (TXN2) pseudogene
1	84599355	84599630	276	Distal Intergenic	84610697	3599	1	ENSG00000285374	ENST00000644179	-7469	AL359762.2	novel transcript
1	119279458	119279733	276	Intron (ENST00000457719/ENSG00000227712, intron 2 of 2)	119327303	67039	2	ENSG00000227712	ENST00000457719	47570	AL359915.1	novel transcript
1	221440063	221440338	276	Distal Intergenic	221510979	2421	1	ENSG00000232436	ENST00000440104	-68221	AL360013.2	novel transcript
1	221439398	221439673	276	Distal Intergenic	221510979	2421	1	ENSG00000232436	ENST00000440104	-68886	AL360013.2	novel transcript
1	110927493	110927768	276	Distal Intergenic	110942353	5985	2	ENSG00000261654	ENST00000562952	14585	AL360270.2	novel transcript, sense overlapping C1orf103
1	234772464	234772639	176	Distal Intergenic	234760056	2436	2	ENSG00000279261	ENST00000624397	-12408	AL360294.1	novel transcript
1	5634084	5634359	276	Intron (ENST00000637702/ENSG00000236948, intron 1 of 2)	5668255	106547	2	ENSG00000236948	ENST00000637702	33896	AL365255.1	novel transcript
1	178417983	178418258	276	Intron (ENST00000367649/ENSG00000075391, intron 4 of 17)	178411972	357	1	ENSG00000213058	ENST00000455621	6367	AL365357.1	ribosomal protein S14 (RPS14) pseudogene
1	192974825	192975100	276	Distal Intergenic	192957713	21918	2	ENSG00000285280	ENST00000647436	-17112	AL390957.1	novel transcript
1	192974020	192974295	276	Distal Intergenic	192957713	21918	2	ENSG00000285280	ENST00000647436	-16307	AL390957.1	novel transcript
1	192439451	192439726	276	Intron (ENST00000642855/ENSG00000285280, intron 7 of 7)	192392914	225129	2	ENSG00000285280	ENST00000643151	-46537	AL390957.1	novel transcript
1	164683366	164683641	276	Exon (ENST00000498497/ENSG00000185630, exon 3 of 3)	164680799	715	1	ENSG00000269887	ENST00000602747	3281	AL391001.1	novel transcript, sense intronic to PBX1
1	113456964	113457239	276	Intron (ENST00000307546/ENSG00000081026, intron 1 of 20)	113450728	1029	1	ENSG00000232499	ENST00000424736	7264	AL391058.1	heterogeneous nuclear ribonucleoprotein A3 (hnRNPA3) pseudogene
1	207393675	207393950	276	Distal Intergenic	207416236	14546	2	ENSG00000283044	ENST00000635698	22286	AL391597.1	novel transcript
1	234997310	234997585	276	Distal Intergenic	234980804	1158	2	ENSG00000258082	ENST00000549744	-16506	AL391832.3	novel transcript
1	214447026	214447301	276	Intron (ENST00000366956/ENSG00000152104, intron 3 of 18)	214483387	575	2	ENSG00000213036	ENST00000432577	36086	AL445305.1	adaptor-related protein complex 3 pseudogene
1	214494759	214495034	276	Intron (ENST00000366956/ENSG00000152104, intron 1 of 18)	214483387	575	2	ENSG00000213036	ENST00000432577	-11372	AL445305.1	adaptor-related protein complex 3 pseudogene
1	214507114	214507389	276	Intron (ENST00000366956/ENSG00000152104, intron 1 of 18)	214483387	575	2	ENSG00000213036	ENST00000432577	-23727	AL445305.1	adaptor-related protein complex 3 pseudogene
1	214439560	214439835	276	Intron (ENST00000366956/ENSG00000152104, intron 3 of 18)	214483387	575	2	ENSG00000213036	ENST00000432577	43552	AL445305.1	adaptor-related protein complex 3 pseudogene
1	112251927	112252202	276	Intron (ENST00000427290/ENSG00000231246, intron 1 of 1)	112360528	183295	2	ENSG00000231246	ENST00000427290	108326	AL445426.1	novel transcript
1	87795339	87795614	276	Intron (ENST00000642677/ENSG00000237505, intron 2 of 6)	87808372	3087	2	ENSG00000279778	ENST00000623157	12758	AL445437.1	TEC
1	231512229	231512504	276	Distal Intergenic	231528255	5795	2	ENSG00000233461	ENST00000440665	15751	AL445524.1	novel transcript
1	199855600	199855875	276	Distal Intergenic	199877558	581	1	ENSG00000228530	ENST00000439946	-21103	AL445687.1	NADH dehydrogenase (ubiquinone) 1 alpha subcomplex, 4, 9kDa (NDUFA4) pseudogene
1	84254028	84254303	276	Distal Intergenic	84244577	244	1	ENSG00000226970	ENST00000441775	9694	AL450063.1	neural precursor cell expressed, developmentally down-regulated 8 (NEDD8) pseudogene
1	167161383	167161658	276	Promoter (1-2kb)	167162837	415	2	ENSG00000213068	ENST00000450126	1179	AL451050.1	ribosomal protein S17 (RPS17) pseudogene
1	6991343	6991618	276	Intron (ENST00000303635/ENSG00000171735, intron 3 of 22)	7014279	5904	2	ENSG00000237365	ENST00000456701	22661	AL512330.1	novel transcript, antisense to CAMTA1
1	159996759	159997034	276	Downstream (1-2kb)	159974064	1517	2	ENSG00000273933	ENST00000617915	-22695	AL513485.1	Fc receptor-like 6 (FCRL6) pseudogene
1	244164106	244164381	276	Distal Intergenic	244109011	1647	1	ENSG00000237759	ENST00000440148	56741	AL590483.2	novel transcript
1	24009467	24009742	276	Promoter (<=1kb)	24008519	639	2	ENSG00000215905	ENST00000442164	-948	AL590609.1	ribosomal protein L36 (RPL36) pseudogene
1	46735816	46736091	276	Distal Intergenic	46743133	805	1	ENSG00000236476	ENST00000419949	-6238	AL593856.1	novel pseudogene
1	199759497	199759772	276	Distal Intergenic	199752890	400	1	ENSG00000231984	ENST00000448132	7006	AL596266.1	translational inhibitor protein p14.5 (UK114) pseudogene
1	199685472	199685747	276	Distal Intergenic	199752890	400	1	ENSG00000231984	ENST00000448132	-66744	AL596266.1	translational inhibitor protein p14.5 (UK114) pseudogene
1	199684819	199685094	276	Distal Intergenic	199752890	400	1	ENSG00000231984	ENST00000448132	-67397	AL596266.1	translational inhibitor protein p14.5 (UK114) pseudogene
1	199742574	199742849	276	Distal Intergenic	199752890	400	1	ENSG00000231984	ENST00000448132	-9642	AL596266.1	translational inhibitor protein p14.5 (UK114) pseudogene
1	224701001	224701276	276	Intron (ENST00000498382/ENSG00000143786, intron 3 of 5)	224712849	9578	2	ENSG00000286174	ENST00000652162	11573	AL596330.2	novel transcript, antisense to CNIH3
1	64917523	64917798	276	Promoter (<=1kb)	64918683	241	1	ENSG00000234784	ENST00000442855	-645	AL606517.2	NADH dehydrogenase (ubiquinone) 1 alpha subcomplex, 4, 9kDa (NDUFA4) pseudogene
1	214102958	214103233	276	Intron (ENST00000637598/ENSG00000283518, intron 1 of 4)	214030901	2011	2	ENSG00000272167	ENST00000607258	-72057	AL606537.1	PROX1 antisense RNA 1
1	53182153	53182270	118	Promoter (1-2kb)	53186900	5980	1	ENSG00000277397	ENST00000617613	1232	AL606760.4	carnitine palmitoyltransferase 2 (CPT2) pseudogene
1	173429986	173430261	276	Intron (ENST00000367716/ENSG00000203739, intron 1 of 1)	173442097	24024	2	ENSG00000203739	ENST00000437190	11836	AL645568.1	novel transcript
1	173393199	173393474	276	Distal Intergenic	173363733	1337	2	ENSG00000231615	ENST00000432815	-29466	AL645568.2	novel pseudogene
1	233791162	233791437	276	Distal Intergenic	233836432	353	2	ENSG00000225486	ENST00000453379	44995	AL663058.1	acid phosphatase 1, soluble (ACP1) pseudogene
1	29570070	29570345	276	Distal Intergenic	29496893	8701	2	ENSG00000225011	ENST00000515851	-73177	AL671862.1	protein tyrosine phosphatase, receptor type, U (PTPRU) pseudogene
1	188706792	188707067	276	Intron (ENST00000432976/ENSG00000237283, intron 1 of 1)	188710880	5258	2	ENSG00000237283	ENST00000432976	3813	AL691515.1	novel transcript
1	91609586	91609861	276	Distal Intergenic	91600321	151	1	ENSG00000229067	ENST00000439897	9415	AL714022.1	ribosomal protein L39 (RPL39) pseudogene
1	161428014	161428289	276	Exon (ENST00000637155/ENSG00000283360, exon 2 of 5)	161440996	7553	2	ENSG00000283317	ENST00000636824	12707	AL831711.1	novel transcript
1	188489542	188489817	276	Distal Intergenic	188536465	27928	1	ENSG00000225006	ENST00000426262	-18721	AL929288.1	novel transcript
1	95023764	95024039	276	Intron (ENST00000370205/ENSG00000172339, intron 3 of 3)	95027203	43654	2	ENSG00000172339	ENST00000507727	3164	ALG14	ALG14, UDP-N-acetylglucosaminyltransferase subunit [Source:HGNC Symbol;Acc:HGNC:28287]
1	70319810	70320085	276	Intron (ENST00000370944/ENSG00000118454, intron 3 of 12)	70324957	19272	2	ENSG00000118454	ENST00000498735	4872	ANKRD13C	ankyrin repeat domain 13C [Source:HGNC Symbol;Acc:HGNC:25374]
1	70328375	70328650	276	Intron (ENST00000370944/ENSG00000118454, intron 2 of 12)	70324957	19272	2	ENSG00000118454	ENST00000498735	-3418	ANKRD13C	ankyrin repeat domain 13C [Source:HGNC Symbol;Acc:HGNC:25374]
1	94281399	94281674	276	Intron (ENST00000413103/ENSG00000226835, intron 3 of 4)	94275068	125222	2	ENSG00000137962	ENST00000552844	-6331	ARHGAP29	Rho GTPase activating protein 29 [Source:HGNC Symbol;Acc:HGNC:30207]
1	94285386	94285661	276	Intron (ENST00000413103/ENSG00000226835, intron 3 of 4)	94275068	125222	2	ENSG00000137962	ENST00000552844	-10318	ARHGAP29	Rho GTPase activating protein 29 [Source:HGNC Symbol;Acc:HGNC:30207]
1	17696480	17696755	276	Promoter (2-3kb)	17697874	3828	1	ENSG00000074964	ENST00000495593	2433	ARHGEF10L	Rho guanine nucleotide exchange factor 10 like [Source:HGNC Symbol;Acc:HGNC:25540]
1	26705771	26706046	276	Intron (ENST00000430799/ENSG00000117713, intron 1 of 19)	26780817	84414	1	ENSG00000117713	ENST00000457599	9367	ARID1A	AT-rich interaction domain 1A [Source:HGNC Symbol;Acc:HGNC:11110]
1	212596213	212596488	276	Intron (ENST00000366981/ENSG00000162772, intron 1 of 3)	212620772	12145	1	ENSG00000162772	ENST00000613954	-12140	ATF3	activating transcription factor 3 [Source:HGNC Symbol;Acc:HGNC:785]
1	212579970	212580245	276	Intron (ENST00000366981/ENSG00000162772, intron 1 of 3)	212620772	55439	1	ENSG00000162772	ENST00000366987	14636	ATF3	activating transcription factor 3 [Source:HGNC Symbol;Acc:HGNC:785]
1	169119521	169119796	276	Intron (ENST00000367816/ENSG00000143153, intron 3 of 6)	169127399	19493	1	ENSG00000143153	ENST00000494797	11614	ATP1B1	ATPase Na+/K+ transporting subunit beta 1 [Source:HGNC Symbol;Acc:HGNC:804]
1	47569912	47570187	276	Distal Intergenic	47550753	558	1	ENSG00000227883	ENST00000427294	19716	ATP6V0E1P4	ATPase H+ transporting V0 subunit e1 pseudogene 4 [Source:HGNC Symbol;Acc:HGNC:41938]
1	198443453	198443728	276	Distal Intergenic	198540674	17334	2	ENSG00000151418	ENST00000489986	96946	ATP6V1G3	ATPase H+ transporting V1 subunit G3 [Source:HGNC Symbol;Acc:HGNC:18265]
1	33099307	33099582	276	Intron (ENST00000481886/ENSG00000142920, intron 7 of 8)	33096956	2313	1	ENSG00000142920	ENST00000492521	4663	AZIN2	antizyme inhibitor 2 [Source:HGNC Symbol;Acc:HGNC:29957]
1	235469034	235469309	276	Promoter (1-2kb)	235470930	16644	2	ENSG00000162885	ENST00000462374	1621	B3GALNT2	beta-1,3-N-acetylgalactosaminyltransferase 2 [Source:HGNC Symbol;Acc:HGNC:28596]
1	93779885	93780160	276	Intron (ENST00000370244/ENSG00000137936, intron 2 of 13)	93775444	22521	2	ENSG00000137936	ENST00000433544	-4441	BCAR3	BCAR3, NSP family adaptor protein [Source:HGNC Symbol;Acc:HGNC:973]
1	93738367	93738642	276	Intron (ENST00000370244/ENSG00000137936, intron 2 of 13)	93775444	22521	2	ENSG00000137936	ENST00000433544	36802	BCAR3	BCAR3, NSP family adaptor protein [Source:HGNC Symbol;Acc:HGNC:973]
1	93754523	93754798	276	Intron (ENST00000370244/ENSG00000137936, intron 2 of 13)	93775444	22521	2	ENSG00000137936	ENST00000433544	20646	BCAR3	BCAR3, NSP family adaptor protein [Source:HGNC Symbol;Acc:HGNC:973]
1	113887843	113888118	276	Promoter (<=1kb)	113887581	10766	2	ENSG00000188761	ENST00000393316	-262	BCL2L15	BCL2 like 15 [Source:HGNC Symbol;Acc:HGNC:33624]
1	13543966	13544241	276	Distal Intergenic	13555694	694	1	ENSG00000215909	ENST00000401091	-10760	BRWD1P1	bromodomain and WD repeat domain containing 1 pseudogene 1 [Source:HGNC Symbol;Acc:HGNC:51528]
1	244322997	244323272	276	Distal Intergenic	244389091	36457	1	ENSG00000173728	ENST00000308105	-29363	C1orf100	chromosome 1 open reading frame 100 [Source:HGNC Symbol;Acc:HGNC:30435]
1	244322596	244322871	276	Distal Intergenic	244389091	36457	1	ENSG00000173728	ENST00000308105	-29764	C1orf100	chromosome 1 open reading frame 100 [Source:HGNC Symbol;Acc:HGNC:30435]
1	172467158	172467433	276	Intron (ENST00000367727/ENSG00000180999, intron 6 of 6)	172468831	15939	1	ENSG00000180999	ENST00000367725	14265	C1orf105	chromosome 1 open reading frame 105 [Source:HGNC Symbol;Acc:HGNC:29591]
1	207007500	207007606	107	Distal Intergenic	207032756	14235	2	ENSG00000182795	ENST00000359470	25150	C1orf116	chromosome 1 open reading frame 116 [Source:HGNC Symbol;Acc:HGNC:28667]
1	218496641	218496916	276	Distal Intergenic	218525978	15883	1	ENSG00000228208	ENST00000443836	-13180	C1orf143	chromosome 1 open reading frame 143 (putative) [Source:HGNC Symbol;Acc:HGNC:32045]
1	34200132	34200407	276	Intron (ENST00000373374/ENSG00000142698, intron 2 of 6)	34219131	42225	1	ENSG00000142698	ENST00000488417	23225	C1orf94	chromosome 1 open reading frame 94 [Source:HGNC Symbol;Acc:HGNC:28250]
1	200802932	200803207	276	Intron (ENST00000358823/ENSG00000118200, intron 2 of 16)	200832834	727	1	ENSG00000118200	ENST00000532732	-28901	CAMSAP2	calmodulin regulated spectrin associated protein family member 2 [Source:HGNC Symbol;Acc:HGNC:29188]
1	200750807	200751082	276	Intron (ENST00000358823/ENSG00000118200, intron 1 of 16)	200860701	120923	1	ENSG00000118200	ENST00000236925	11028	CAMSAP2	calmodulin regulated spectrin associated protein family member 2 [Source:HGNC Symbol;Acc:HGNC:29188]
1	6860039	6860314	276	Intron (ENST00000490738/ENSG00000171735, intron 2 of 2)	6872045	18951	1	ENSG00000171735	ENST00000472283	6944	CAMTA1	calmodulin binding transcription activator 1 [Source:HGNC Symbol;Acc:HGNC:18806]
1	7301046	7301321	276	Intron (ENST00000303635/ENSG00000171735, intron 5 of 22)	7370270	1329	1	ENSG00000237402	ENST00000427317	-67621	CAMTA1-IT1	CAMTA1 intronic transcript 1 [Source:HGNC Symbol;Acc:HGNC:41446]
1	223771783	223772058	276	Promoter (1-2kb)	223776018	5396	1	ENSG00000162909	ENST00000463997	1160	CAPN2	calpain 2 [Source:HGNC Symbol;Acc:HGNC:1479]
1	223655191	223655466	276	Promoter (<=1kb)	223654399	34204	2	ENSG00000203697	ENST00000467384	-792	CAPN8	calpain 8 [Source:HGNC Symbol;Acc:HGNC:1485]
1	93338462	93338737	276	Promoter (<=1kb)	93338531	73892	2	ENSG00000223745	ENST00000457025	0	CCDC18-AS1	CCDC18 antisense RNA 1 [Source:HGNC Symbol;Acc:HGNC:52262]
1	162856367	162856642	276	Promoter (<=1kb)	162855946	858	2	ENSG00000185860	ENST00000524710	-421	CCDC190	coiled-coil domain containing 190 [Source:HGNC Symbol;Acc:HGNC:28736]
1	85580520	85580795	276	Promoter (<=1kb)	85583950	3190	1	ENSG00000142871	ENST00000451137	0	CCN1	cellular communication network factor 1 [Source:HGNC Symbol;Acc:HGNC:2654]
1	207309734	207310009	276	Distal Intergenic	207360966	39591	1	ENSG00000196352	ENST00000367064	-11367	CD55	CD55 molecule (Cromer blood group) [Source:HGNC Symbol;Acc:HGNC:2665]
1	100353990	100354265	276	Promoter (1-2kb)	100518293	165345	1	ENSG00000079335	ENST00000644813	1041	CDC14A	cell division cycle 14A [Source:HGNC Symbol;Acc:HGNC:1718]
1	193115640	193115915	276	Distal Intergenic	193254815	133016	1	ENSG00000134371	ENST00000650099	-5885	CDC73	cell division cycle 73 [Source:HGNC Symbol;Acc:HGNC:16783]
1	193211527	193211802	276	Intron (ENST00000650099/ENSG00000134371, intron 11 of 16)	193251168	18143	1	ENSG00000134371	ENST00000477868	-21224	CDC73	cell division cycle 73 [Source:HGNC Symbol;Acc:HGNC:16783]
1	214585192	214585467	276	Distal Intergenic	214615190	11996	1	ENSG00000117724	ENST00000464322	-17728	CENPF	centromere protein F [Source:HGNC Symbol;Acc:HGNC:1857]
1	43206890	43207165	276	3' UTR	43222278	6923	1	ENSG00000243710	ENST00000428122	-8191	CFAP57	cilia and flagella associated protein 57 [Source:HGNC Symbol;Acc:HGNC:26485]
1	51192261	51192536	276	Downstream (2-3kb)	51158471	684	2	ENSG00000213478	ENST00000440986	-33790	CFL1P2	cofilin 1 pseudogene 2 [Source:HGNC Symbol;Acc:HGNC:1878]
1	151494766	151495041	276	Distal Intergenic	151519029	8520	1	ENSG00000143375	ENST00000505188	-15469	CGN	cingulin [Source:HGNC Symbol;Acc:HGNC:17429]
1	246153926	246154201	276	Intron (ENST00000630181/ENSG00000185420, intron 5 of 11)	246179204	427	1	ENSG00000225222	ENST00000436684	-24577	CHCHD4P5	coiled-coil-helix-coiled-coil-helix domain containing 4 pseudogene 5 [Source:HGNC Symbol;Acc:HGNC:44493]
1	86434367	86434642	276	Exon (ENST00000370565/ENSG00000137975, exon 6 of 14)	86445519	5240	1	ENSG00000137975	ENST00000490884	-5638	CLCA2	chloride channel accessory 2 [Source:HGNC Symbol;Acc:HGNC:2016]
1	86515666	86515941	276	Distal Intergenic	86580754	33677	1	ENSG00000016602	ENST00000370563	-31137	CLCA4	chloride channel accessory 4 [Source:HGNC Symbol;Acc:HGNC:2018]
1	86542725	86543000	276	Distal Intergenic	86580754	33677	1	ENSG00000016602	ENST00000370563	-4078	CLCA4	chloride channel accessory 4 [Source:HGNC Symbol;Acc:HGNC:2018]
1	11821554	11821829	276	Intron (ENST00000312413/ENSG00000011021, intron 4 of 21)	11834308	4460	1	ENSG00000011021	ENST00000494028	-8020	CLCN6	chloride voltage-gated channel 6 [Source:HGNC Symbol;Acc:HGNC:2024]
1	94925745	94926020	276	Promoter (<=1kb)	94925808	28860	2	ENSG00000117519	ENST00000545882	0	CNN3	calponin 3 [Source:HGNC Symbol;Acc:HGNC:2157]
1	183881683	183881958	276	Intron (ENST00000304685/ENSG00000143344, intron 6 of 18)	183936924	7036	2	ENSG00000198756	ENST00000486375	54966	COLGALT2	collagen beta(1-O)galactosyltransferase 2 [Source:HGNC Symbol;Acc:HGNC:16790]
1	184002231	184002506	276	Intron (ENST00000649786/ENSG00000198756, intron 1 of 11)	184037728	101895	2	ENSG00000198756	ENST00000361927	35222	COLGALT2	collagen beta(1-O)galactosyltransferase 2 [Source:HGNC Symbol;Acc:HGNC:16790]
1	184025311	184025586	276	Intron (ENST00000649786/ENSG00000198756, intron 1 of 11)	184037728	101895	2	ENSG00000198756	ENST00000361927	12142	COLGALT2	collagen beta(1-O)galactosyltransferase 2 [Source:HGNC Symbol;Acc:HGNC:16790]
1	68323330	68323605	276	Distal Intergenic	68282622	235	1	ENSG00000225242	ENST00000430845	40942	COX6B1P7	cytochrome c oxidase subunit 6B1 pseudogene 7 [Source:HGNC Symbol;Acc:HGNC:37677]
1	68269713	68269988	276	Distal Intergenic	68282622	235	1	ENSG00000225242	ENST00000430845	-12400	COX6B1P7	cytochrome c oxidase subunit 6B1 pseudogene 7 [Source:HGNC Symbol;Acc:HGNC:37677]
1	152533345	152533620	276	Distal Intergenic	152516008	1527	1	ENSG00000169509	ENST00000368790	18863	CRCT1	cysteine rich C-terminal 1 [Source:HGNC Symbol;Acc:HGNC:29875]
1	33635016	33635096	81	Intron (ENST00000373381/ENSG00000121904, intron 31 of 70)	33626584	27896	2	ENSG00000121904	ENST00000373377	-8432	CSMD2	CUB and Sushi multiple domains 2 [Source:HGNC Symbol;Acc:HGNC:19290]
1	33560699	33560974	276	Intron (ENST00000373381/ENSG00000121904, intron 53 of 70)	33572590	13238	2	ENSG00000121904	ENST00000465819	11616	CSMD2	CUB and Sushi multiple domains 2 [Source:HGNC Symbol;Acc:HGNC:19290]
1	40967757	40968032	276	Distal Intergenic	41012565	33231	1	ENSG00000171793	ENST00000372621	-11303	CTPS1	CTP synthase 1 [Source:HGNC Symbol;Acc:HGNC:2519]
1	40967397	40967672	276	Distal Intergenic	41012565	33231	1	ENSG00000171793	ENST00000372621	-11663	CTPS1	CTP synthase 1 [Source:HGNC Symbol;Acc:HGNC:2519]
1	171438467	171438742	276	Distal Intergenic	171444963	265	2	ENSG00000234333	ENST00000455540	6221	CYCSP53	cytochrome c, somatic pseudogene 53 [Source:HGNC Symbol;Acc:HGNC:24404]
1	85451523	85451798	276	Intron (ENST00000535924/ENSG00000153904, intron 2 of 6)	85465159	146675	2	ENSG00000153904	ENST00000284031	13361	DDAH1	dimethylarginine dimethylaminohydrolase 1 [Source:HGNC Symbol;Acc:HGNC:2715]
1	85407218	85407493	276	Promoter (2-3kb)	85404528	83077	2	ENSG00000153904	ENST00000633113	-2690	DDAH1	dimethylarginine dimethylaminohydrolase 1 [Source:HGNC Symbol;Acc:HGNC:2715]
1	85450907	85451182	276	Intron (ENST00000535924/ENSG00000153904, intron 2 of 6)	85465159	146675	2	ENSG00000153904	ENST00000284031	13977	DDAH1	dimethylarginine dimethylaminohydrolase 1 [Source:HGNC Symbol;Acc:HGNC:2715]
1	162678473	162678748	276	Intron (ENST00000446985/ENSG00000162733, intron 2 of 17)	162787400	154936	1	ENSG00000162733	ENST00000367922	46008	DDR2	discoidin domain receptor tyrosine kinase 2 [Source:HGNC Symbol;Acc:HGNC:2731]
1	162690977	162691252	276	Intron (ENST00000446985/ENSG00000162733, intron 2 of 17)	162787400	154936	1	ENSG00000162733	ENST00000367922	58512	DDR2	discoidin domain receptor tyrosine kinase 2 [Source:HGNC Symbol;Acc:HGNC:2731]
1	200659300	200659575	276	Intron (ENST00000447706/ENSG00000118197, intron 3 of 7)	200655104	4662	2	ENSG00000118197	ENST00000453944	-4196	DDX59	DEAD-box helicase 59 [Source:HGNC Symbol;Acc:HGNC:25360]
1	200641023	200641298	276	3' UTR	200649149	8339	2	ENSG00000118197	ENST00000452560	7851	DDX59	DEAD-box helicase 59 [Source:HGNC Symbol;Acc:HGNC:25360]
1	197521233	197521508	276	Intron (ENST00000620048/ENSG00000213047, intron 20 of 22)	197546773	1207	2	ENSG00000213047	ENST00000463124	25265	DENND1B	DENN domain containing 1B [Source:HGNC Symbol;Acc:HGNC:28404]
1	182910196	182910471	276	Intron (ENST00000483655/ENSG00000157060, intron 7 of 10)	182887747	6463	1	ENSG00000135829	ENST00000473076	28911	DHX9	DExH-box helicase 9 [Source:HGNC Symbol;Acc:HGNC:2750]
1	224853127	224853402	276	Distal Intergenic	225399269	503008	1	ENSG00000185842	ENST00000445597	-42860	DNAH14	dynein axonemal heavy chain 14 [Source:HGNC Symbol;Acc:HGNC:2945]
1	171916399	171916674	276	Intron (ENST00000367733/ENSG00000197959, intron 1 of 14)	171864687	501	1	ENSG00000233540	ENST00000450800	52212	DNM3-IT1	DNM3 intronic transcript 1 [Source:HGNC Symbol;Acc:HGNC:41494]
1	171868182	171868457	276	Intron (ENST00000367733/ENSG00000197959, intron 1 of 14)	171864687	501	1	ENSG00000233540	ENST00000450800	3995	DNM3-IT1	DNM3 intronic transcript 1 [Source:HGNC Symbol;Acc:HGNC:41494]
1	172254948	172255223	276	Intron (ENST00000627582/ENSG00000197959, intron 15 of 20)	172144840	6444	2	ENSG00000230630	ENST00000417354	-110108	DNM3OS	DNM3 opposite strand/antisense RNA [Source:HGNC Symbol;Acc:HGNC:41228]
1	97937971	97938246	276	Intron (ENST00000646851/ENSG00000188641, intron 5 of 5)	97921049	201292	2	ENSG00000188641	ENST00000306031	-16922	DPYD	dihydropyrimidine dehydrogenase [Source:HGNC Symbol;Acc:HGNC:3012]
1	97277956	97278231	276	Intron (ENST00000422980/ENSG00000232878, intron 2 of 4)	97296147	30702	1	ENSG00000232878	ENST00000630798	12510	DPYD-AS1	DPYD antisense RNA 1 [Source:HGNC Symbol;Acc:HGNC:40195]
1	97384711	97384986	276	Intron (ENST00000370192/ENSG00000188641, intron 14 of 22)	97420141	25988	2	ENSG00000232542	ENST00000424982	35155	DPYD-IT1	DPYD intronic transcript 1 [Source:HGNC Symbol;Acc:HGNC:41326]
1	205175529	205175650	122	Promoter (2-3kb)	205173393	13388	2	ENSG00000133059	ENST00000615388	-2136	DSTYK	dual serine/threonine and tyrosine protein kinase [Source:HGNC Symbol;Acc:HGNC:29043]
1	16678184	16678459	276	Downstream (2-3kb)	16686055	435	2	ENSG00000236698	ENST00000419267	7596	EIF1AXP1	EIF1AX pseudogene 1 [Source:HGNC Symbol;Acc:HGNC:19900]
1	38959011	38959286	276	Promoter (<=1kb)	38958925	651	2	ENSG00000235549	ENST00000428233	-86	EIF1P2	eukaryotic translation initiation factor 1 pseudogene 2 [Source:HGNC Symbol;Acc:HGNC:49615]
1	23718484	23718759	276	Distal Intergenic	23762059	18905	1	ENSG00000011007	ENST00000418390	-24396	ELOA	elongin A [Source:HGNC Symbol;Acc:HGNC:11620]
1	115545763	115546038	276	Distal Intergenic	115557475	650	1	ENSG00000229101	ENST00000422460	-10788	ELOCP20	elongin C pseudogene 20 [Source:HGNC Symbol;Acc:HGNC:38156]
1	115546220	115546495	276	Distal Intergenic	115557475	650	1	ENSG00000229101	ENST00000422460	-10331	ELOCP20	elongin C pseudogene 20 [Source:HGNC Symbol;Acc:HGNC:38156]
1	115543295	115543570	276	Distal Intergenic	115557475	650	1	ENSG00000229101	ENST00000422460	-13256	ELOCP20	elongin C pseudogene 20 [Source:HGNC Symbol;Acc:HGNC:38156]
1	225508532	225508807	276	Promoter (<=1kb)	225508583	10950	2	ENSG00000154380	ENST00000483952	0	ENAH	ENAH, actin regulator [Source:HGNC Symbol;Acc:HGNC:18271]
1	225603497	225603772	276	Intron (ENST00000366844/ENSG00000154380, intron 1 of 14)	225580257	61060	2	ENSG00000154380	ENST00000391874	-23240	ENAH	ENAH, actin regulator [Source:HGNC Symbol;Acc:HGNC:18271]
1	44327940	44328215	276	Intron (ENST00000372257/ENSG00000117419, intron 3 of 8)	44323043	101974	2	ENSG00000117419	ENST00000372259	-4897	ERI3	ERI1 exoribonuclease family member 3 [Source:HGNC Symbol;Acc:HGNC:17276]
1	160996208	160996483	276	3' UTR	161001177	1268	2	ENSG00000158769	ENST00000472573	4694	F11R	F11 receptor [Source:HGNC Symbol;Acc:HGNC:14685]
1	197034969	197035244	276	Distal Intergenic	197050845	10701	2	ENSG00000143278	ENST00000490002	15601	F13B	coagulation factor XIII B chain [Source:HGNC Symbol;Acc:HGNC:3534]
1	169529330	169529605	276	Intron (ENST00000367796/ENSG00000198734, intron 16 of 24)	169515745	1580	2	ENSG00000198734	ENST00000495481	-13585	F5	coagulation factor V [Source:HGNC Symbol;Acc:HGNC:3542]
1	50603625	50603900	276	Intron (ENST00000396153/ENSG00000185104, intron 8 of 18)	50606944	67353	2	ENSG00000185104	ENST00000472808	3044	FAF1	Fas associated factor 1 [Source:HGNC Symbol;Acc:HGNC:3578]
1	172638859	172639134	276	Distal Intergenic	172666876	7774	1	ENSG00000117560	ENST00000367721	-19969	FASLG	Fas ligand [Source:HGNC Symbol;Acc:HGNC:11936]
1	243268298	243268573	276	Promoter (<=1kb)	243268119	863	2	ENSG00000224727	ENST00000451185	-179	FCF1P7	FCF1 pseudogene 7 [Source:HGNC Symbol;Acc:HGNC:44619]
1	157580243	157580518	276	Promoter (<=1kb)	157580537	4969	2	ENSG00000163518	ENST00000479869	19	FCRL4	Fc receptor like 4 [Source:HGNC Symbol;Acc:HGNC:18507]
1	59673009	59673118	110	Promoter (<=1kb)	59762544	88888	1	ENSG00000172456	ENST00000472783	-539	FGGY	FGGY carbohydrate kinase domain containing [Source:HGNC Symbol;Acc:HGNC:25610]
1	59427267	59427542	276	Intron (ENST00000634606/ENSG00000172456, intron 4 of 16)	59626023	232816	1	ENSG00000172456	ENST00000475949	34059	FGGY	FGGY carbohydrate kinase domain containing [Source:HGNC Symbol;Acc:HGNC:25610]
1	59750731	59751006	276	Intron (ENST00000634606/ENSG00000172456, intron 12 of 16)	59762724	7053	1	ENSG00000172456	ENST00000480847	-4666	FGGY	FGGY carbohydrate kinase domain containing [Source:HGNC Symbol;Acc:HGNC:25610]
1	59484140	59484415	276	Intron (ENST00000634606/ENSG00000172456, intron 5 of 16)	59660423	148108	1	ENSG00000172456	ENST00000485720	-27901	FGGY	FGGY carbohydrate kinase domain containing [Source:HGNC Symbol;Acc:HGNC:25610]
1	59678945	59679220	276	Intron (ENST00000634606/ENSG00000172456, intron 12 of 16)	59762727	89042	1	ENSG00000172456	ENST00000471169	5259	FGGY	FGGY carbohydrate kinase domain containing [Source:HGNC Symbol;Acc:HGNC:25610]
1	241482857	241483132	276	Distal Intergenic	241513676	1810	2	ENSG00000091483	ENST00000497042	30544	FH	fumarate hydratase [Source:HGNC Symbol;Acc:HGNC:3700]
1	152167897	152168172	276	Promoter (<=1kb)	152332686	164562	1	ENSG00000237975	ENST00000593011	0	FLG-AS1	FLG antisense RNA 1 [Source:HGNC Symbol;Acc:HGNC:27913]
1	171245536	171245811	276	Promoter (2-3kb)	171285978	37508	1	ENSG00000010932	ENST00000402921	-2660	FMO1	flavin containing monooxygenase 1 [Source:HGNC Symbol;Acc:HGNC:3769]
1	171245735	171246010	276	Promoter (2-3kb)	171285978	37508	1	ENSG00000010932	ENST00000402921	-2461	FMO1	flavin containing monooxygenase 1 [Source:HGNC Symbol;Acc:HGNC:3769]
1	93437999	93438274	276	Distal Intergenic	93554659	106529	1	ENSG00000137942	ENST00000260506	-9857	FNBP1L	formin binding protein 1 like [Source:HGNC Symbol;Acc:HGNC:20851]
1	42217351	42217626	276	Intron (ENST00000372572/ENSG00000198815, intron 7 of 14)	42206011	11015	2	ENSG00000198815	ENST00000422278	-11340	FOXJ3	forkhead box J3 [Source:HGNC Symbol;Acc:HGNC:29178]
1	99756734	99757009	276	Intron (ENST00000646001/ENSG00000156869, intron 1 of 16)	99765793	57091	2	ENSG00000156869	ENST00000287474	8784	FRRS1	ferric chelate reductase 1 [Source:HGNC Symbol;Acc:HGNC:27622]
1	99758032	99758307	276	Intron (ENST00000646001/ENSG00000156869, intron 1 of 16)	99765793	57091	2	ENSG00000156869	ENST00000287474	7486	FRRS1	ferric chelate reductase 1 [Source:HGNC Symbol;Acc:HGNC:27622]
1	56688530	56688805	276	Intron (ENST00000371244/ENSG00000162409, intron 2 of 8)	56720856	1207	2	ENSG00000187889	ENST00000497991	32051	FYB2	FYN binding protein 2 [Source:HGNC Symbol;Acc:HGNC:27295]
1	230104790	230105065	276	Intron (ENST00000494106/ENSG00000143641, intron 1 of 6)	230092033	24775	1	ENSG00000143641	ENST00000488903	37531	GALNT2	polypeptide N-acetylgalactosaminyltransferase 2 [Source:HGNC Symbol;Acc:HGNC:4124]
1	230084669	230084944	276	Intron (ENST00000494106/ENSG00000143641, intron 1 of 6)	230092033	24775	1	ENSG00000143641	ENST00000488903	17410	GALNT2	polypeptide N-acetylgalactosaminyltransferase 2 [Source:HGNC Symbol;Acc:HGNC:4124]
1	230134024	230134299	276	Intron (ENST00000494106/ENSG00000143641, intron 1 of 6)	230092033	24775	1	ENSG00000143641	ENST00000488903	66765	GALNT2	polypeptide N-acetylgalactosaminyltransferase 2 [Source:HGNC Symbol;Acc:HGNC:4124]
1	230105861	230106136	276	Intron (ENST00000494106/ENSG00000143641, intron 1 of 6)	230092033	24775	1	ENSG00000143641	ENST00000488903	38602	GALNT2	polypeptide N-acetylgalactosaminyltransferase 2 [Source:HGNC Symbol;Acc:HGNC:4124]
1	230186215	230186490	276	Intron (ENST00000494106/ENSG00000143641, intron 2 of 6)	230282120	26763	1	ENSG00000143641	ENST00000485438	-68868	GALNT2	polypeptide N-acetylgalactosaminyltransferase 2 [Source:HGNC Symbol;Acc:HGNC:4124]
1	94300335	94300414	80	Promoter (1-2kb)	94303022	985	1	ENSG00000178596	ENST00000429913	-1624	GAPDHP29	glyceraldehyde 3 phosphate dehydrogenase pseudogene 29 [Source:HGNC Symbol;Acc:HGNC:37781]
1	193111692	193111816	125	Distal Intergenic	193106114	9647	2	ENSG00000023572	ENST00000367440	-5578	GLRX2	glutaredoxin 2 [Source:HGNC Symbol;Acc:HGNC:16065]
1	67979272	67979547	276	Intron (ENST00000420587/ENSG00000232284, intron 1 of 9)	68026762	71358	1	ENSG00000232284	ENST00000414904	23867	GNG12-AS1	GNG12, DIRAS3 and WLS antisense RNA 1 [Source:HGNC Symbol;Acc:HGNC:43938]
1	67970137	67970412	276	Intron (ENST00000420587/ENSG00000232284, intron 1 of 9)	68026762	71358	1	ENSG00000232284	ENST00000414904	14732	GNG12-AS1	GNG12, DIRAS3 and WLS antisense RNA 1 [Source:HGNC Symbol;Acc:HGNC:43938]
1	24266380	24266655	276	Distal Intergenic	24355318	35997	1	ENSG00000158055	ENST00000361548	-52667	GRHL3	grainyhead like transcription factor 3 [Source:HGNC Symbol;Acc:HGNC:25839]
1	42165788	42166063	276	Promoter (1-2kb)	42164745	2056	2	ENSG00000197273	ENST00000357001	-1043	GUCA2A	guanylate cyclase activator 2A [Source:HGNC Symbol;Acc:HGNC:4682]
1	236604431	236604706	276	Promoter (<=1kb)	236604516	55512	2	ENSG00000119285	ENST00000366582	0	HEATR1	HEAT repeat containing 1 [Source:HGNC Symbol;Acc:HGNC:25517]
1	70354897	70355172	276	Promoter (<=1kb)	70367723	12869	1	ENSG00000197568	ENST00000525653	42	HHLA3	HERV-H LTR-associating 3 [Source:HGNC Symbol;Acc:HGNC:4906]
1	41600026	41600164	139	Intron (ENST00000643665/ENSG00000127124, intron 2 of 7)	41579900	69671	2	ENSG00000127124	ENST00000460604	-20126	HIVEP3	human immunodeficiency virus type I enhancer binding protein 3 [Source:HGNC Symbol;Acc:HGNC:13561]
1	41955526	41955801	276	Intron (ENST00000489103/ENSG00000127124, intron 1 of 3)	41918922	412558	2	ENSG00000127124	ENST00000372583	-36604	HIVEP3	human immunodeficiency virus type I enhancer binding protein 3 [Source:HGNC Symbol;Acc:HGNC:13561]
1	41840899	41841174	276	Intron (ENST00000372584/ENSG00000127124, intron 1 of 7)	41869630	21683	2	ENSG00000127124	ENST00000479350	28456	HIVEP3	human immunodeficiency virus type I enhancer binding protein 3 [Source:HGNC Symbol;Acc:HGNC:13561]
1	41954742	41955017	276	Intron (ENST00000489103/ENSG00000127124, intron 1 of 3)	41918922	412558	2	ENSG00000127124	ENST00000372583	-35820	HIVEP3	human immunodeficiency virus type I enhancer binding protein 3 [Source:HGNC Symbol;Acc:HGNC:13561]
1	41862991	41863266	276	Intron (ENST00000372584/ENSG00000127124, intron 1 of 7)	41869630	21683	2	ENSG00000127124	ENST00000479350	6364	HIVEP3	human immunodeficiency virus type I enhancer binding protein 3 [Source:HGNC Symbol;Acc:HGNC:13561]
1	41870221	41870496	276	Promoter (<=1kb)	41869630	21683	2	ENSG00000127124	ENST00000479350	-591	HIVEP3	human immunodeficiency virus type I enhancer binding protein 3 [Source:HGNC Symbol;Acc:HGNC:13561]
1	41918331	41918606	276	Promoter (<=1kb)	41918669	71479	2	ENSG00000127124	ENST00000491442	63	HIVEP3	human immunodeficiency virus type I enhancer binding protein 3 [Source:HGNC Symbol;Acc:HGNC:13561]
1	146036928	146037203	276	Promoter (<=1kb)	146036746	19200	2	ENSG00000168509	ENST00000636675	-182	HJV	hemojuvelin BMP co-receptor [Source:HGNC Symbol;Acc:HGNC:4887]
1	146037917	146038192	276	Promoter (1-2kb)	146036746	19200	2	ENSG00000168509	ENST00000636675	-1171	HJV	hemojuvelin BMP co-receptor [Source:HGNC Symbol;Acc:HGNC:4887]
1	146039246	146039521	276	Promoter (2-3kb)	146036746	19200	2	ENSG00000168509	ENST00000636675	-2500	HJV	hemojuvelin BMP co-receptor [Source:HGNC Symbol;Acc:HGNC:4887]
1	146035584	146035859	276	Promoter (<=1kb)	146036746	19200	2	ENSG00000168509	ENST00000636675	887	HJV	hemojuvelin BMP co-receptor [Source:HGNC Symbol;Acc:HGNC:4887]
1	152393005	152393280	276	Intron (ENST00000630125/ENSG00000237975, intron 2 of 2)	152399769	193	1	ENSG00000183586	ENST00000453847	-6297	HMGN3P1	high mobility group nucleosomal binding domain 3 pseudogene 1 [Source:HGNC Symbol;Acc:HGNC:39206]
1	161523807	161524082	276	Promoter (<=1kb)	161526894	2355	1	ENSG00000173110	ENST00000309758	-458	HSPA6	heat shock protein family A (Hsp70) member 6 [Source:HGNC Symbol;Acc:HGNC:5239]
1	21149871	21150146	276	Intron (ENST00000374935/ENSG00000075151, intron 2 of 32)	21162081	607	1	ENSG00000235112	ENST00000430808	-11329	HSPE1P27	heat shock protein family E (Hsp10) member 1 pseudogene 27 [Source:HGNC Symbol;Acc:HGNC:49346]
1	203907016	203907291	276	Distal Intergenic	203904013	291	2	ENSG00000232917	ENST00000479457	-3003	HSPE1P6	heat shock protein family E (Hsp10) member 1 pseudogene 6 [Source:HGNC Symbol;Acc:HGNC:49325]
1	23197023	23197197	175	Promoter (2-3kb)	23194729	2835	2	ENSG00000179546	ENST00000374619	-2294	HTR1D	5-hydroxytryptamine receptor 1D [Source:HGNC Symbol;Acc:HGNC:5289]
1	43472843	43473118	276	Distal Intergenic	43453989	2987	2	ENSG00000178922	ENST00000583037	-18854	HYI	hydroxypyruvate isomerase (putative) [Source:HGNC Symbol;Acc:HGNC:26948]
1	6220253	6220528	276	Promoter (2-3kb)	6223502	1605	2	ENSG00000116237	ENST00000495791	2974	ICMT	isoprenylcysteine carboxyl methyltransferase [Source:HGNC Symbol;Acc:HGNC:5350]
1	6224827	6225102	276	Promoter (1-2kb)	6223502	1605	2	ENSG00000116237	ENST00000495791	-1325	ICMT	isoprenylcysteine carboxyl methyltransferase [Source:HGNC Symbol;Acc:HGNC:5350]
1	181077642	181077917	276	Distal Intergenic	181092899	4188	1	ENSG00000162783	ENST00000367577	-10795	IER5	immediate early response 5 [Source:HGNC Symbol;Acc:HGNC:5393]
1	111704825	111705100	276	Intron (ENST00000356415/ENSG00000116473, intron 6 of 7)	111739253	11910	2	ENSG00000197852	ENST00000527621	34153	INKA2	inka box actin regulator 2 [Source:HGNC Symbol;Acc:HGNC:28045]
1	37919369	37919644	276	Intron (ENST00000373027/ENSG00000204084, intron 1 of 17)	37931749	71053	2	ENSG00000204084	ENST00000373027	12105	INPP5B	inositol polyphosphate-5-phosphatase B [Source:HGNC Symbol;Acc:HGNC:6077]
1	64898565	64898840	276	Intron (ENST00000342505/ENSG00000162434, intron 1 of 24)	64879063	3079	2	ENSG00000162434	ENST00000467764	-19502	JAK1	Janus kinase 1 [Source:HGNC Symbol;Acc:HGNC:6190]
1	58755587	58755862	276	Intron (ENST00000637377/ENSG00000283445, intron 4 of 6)	58784327	3540	2	ENSG00000177606	ENST00000371222	28465	JUN	Jun proto-oncogene, AP-1 transcription factor subunit [Source:HGNC Symbol;Acc:HGNC:6204]
1	94654094	94654369	276	Promoter (2-3kb)	94651378	835	2	ENSG00000232857	ENST00000433311	-2716	KATNBL1P2	katanin regulatory subunit B1 like 1 pseudogene 2 [Source:HGNC Symbol;Acc:HGNC:49052]
1	94646122	94646397	276	Intron (ENST00000634870/ENSG00000224081, intron 3 of 5)	94651378	835	2	ENSG00000232857	ENST00000433311	4981	KATNBL1P2	katanin regulatory subunit B1 like 1 pseudogene 2 [Source:HGNC Symbol;Acc:HGNC:49052]
1	94646340	94646615	276	Intron (ENST00000634870/ENSG00000224081, intron 3 of 5)	94651378	835	2	ENSG00000232857	ENST00000433311	4763	KATNBL1P2	katanin regulatory subunit B1 like 1 pseudogene 2 [Source:HGNC Symbol;Acc:HGNC:49052]
1	233543640	233543915	276	Distal Intergenic	233672512	58509	1	ENSG00000135750	ENST00000366621	-70089	KCNK1	potassium two pore domain channel subfamily K member 1 [Source:HGNC Symbol;Acc:HGNC:6272]
1	215114190	215114465	276	Intron (ENST00000486921/ENSG00000082482, intron 2 of 6)	215169265	85749	1	ENSG00000082482	ENST00000457122	30673	KCNK2	potassium two pore domain channel subfamily K member 2 [Source:HGNC Symbol;Acc:HGNC:6277]
1	215114758	215115033	276	Intron (ENST00000486921/ENSG00000082482, intron 2 of 6)	215169265	85749	1	ENSG00000082482	ENST00000457122	31241	KCNK2	potassium two pore domain channel subfamily K member 2 [Source:HGNC Symbol;Acc:HGNC:6277]
1	215583434	215583709	276	Intron (ENST00000259154/ENSG00000136636, intron 8 of 17)	215581179	7394	1	ENSG00000136636	ENST00000448333	9648	KCTD3	potassium channel tetramerization domain containing 3 [Source:HGNC Symbol;Acc:HGNC:21305]
1	175169362	175169637	276	Promoter (2-3kb)	175166741	9755	2	ENSG00000235750	ENST00000619513	-2621	KIAA0040	KIAA0040 [Source:HGNC Symbol;Acc:HGNC:28950]
1	175198418	175198693	276	Distal Intergenic	175192999	31956	2	ENSG00000235750	ENST00000563563	-5419	KIAA0040	KIAA0040 [Source:HGNC Symbol;Acc:HGNC:28950]
1	109197351	109197626	276	Promoter (2-3kb)	109203123	2933	1	ENSG00000116299	ENST00000527501	-2565	KIAA1324	KIAA1324 [Source:HGNC Symbol;Acc:HGNC:29618]
1	10195686	10195961	276	Distal Intergenic	10308597	97793	1	ENSG00000054523	ENST00000377093	-14844	KIF1B	kinesin family member 1B [Source:HGNC Symbol;Acc:HGNC:16636]
1	158019612	158019776	165	Intron (ENST00000360089/ENSG00000183853, intron 1 of 12)	158031166	5617	1	ENSG00000226520	ENST00000419415	-5774	KIRREL1-IT1	KIRREL1 intronic transcript 1 [Source:HGNC Symbol;Acc:HGNC:41412]
1	158010318	158010593	276	Intron (ENST00000360089/ENSG00000183853, intron 1 of 12)	158031166	5617	1	ENSG00000226520	ENST00000419415	-14957	KIRREL1-IT1	KIRREL1 intronic transcript 1 [Source:HGNC Symbol;Acc:HGNC:41412]
1	204198747	204199022	276	Promoter (2-3kb)	204196491	6151	2	ENSG00000170498	ENST00000367194	-2256	KISS1	KiSS-1 metastasis suppressor [Source:HGNC Symbol;Acc:HGNC:6341]
1	32133498	32133773	276	Intron (ENST00000373625/ENSG00000025800, intron 1 of 13)	32162394	19472	1	ENSG00000025800	ENST00000469790	-9150	KPNA6	karyopherin subunit alpha 6 [Source:HGNC Symbol;Acc:HGNC:6399]
1	183094086	183094361	276	Promoter (2-3kb)	183110631	14088	1	ENSG00000135862	ENST00000484114	-2183	LAMC1	laminin subunit gamma 1 [Source:HGNC Symbol;Acc:HGNC:6492]
1	183019908	183020183	276	Distal Intergenic	183145592	122173	1	ENSG00000135862	ENST00000258341	-3237	LAMC1	laminin subunit gamma 1 [Source:HGNC Symbol;Acc:HGNC:6492]
1	183164403	183164678	276	Distal Intergenic	183241261	55024	1	ENSG00000058085	ENST00000493293	-21560	LAMC2	laminin subunit gamma 2 [Source:HGNC Symbol;Acc:HGNC:6493]
1	65425736	65426011	276	Intron (ENST00000475108/ENSG00000213625, intron 2 of 2)	65436007	15292	1	ENSG00000213625	ENST00000613538	5020	LEPROT	leptin receptor overlapping transcript [Source:HGNC Symbol;Acc:HGNC:29477]
1	200372171	200372446	276	Promoter (1-2kb)	200373792	31249	2	ENSG00000203721	ENST00000367355	1346	LINC00862	long intergenic non-protein coding RNA 862 [Source:HGNC Symbol;Acc:HGNC:21901]
1	193406873	193407148	276	Distal Intergenic	193365953	61209	1	ENSG00000232077	ENST00000420807	102128	LINC01031	long intergenic non-protein coding RNA 1031 [Source:HGNC Symbol;Acc:HGNC:49017]
1	193322313	193322588	276	Intron (ENST00000420807/ENSG00000232077, intron 1 of 3)	193365953	61209	1	ENSG00000232077	ENST00000420807	17568	LINC01031	long intergenic non-protein coding RNA 1031 [Source:HGNC Symbol;Acc:HGNC:49017]
1	111592873	111593148	276	Intron (ENST00000356415/ENSG00000116473, intron 1 of 7)	111608318	8664	2	ENSG00000231346	ENST00000450155	15170	LINC01160	long intergenic non-protein coding RNA 1160 [Source:HGNC Symbol;Acc:HGNC:49525]
1	185565286	185565561	276	Promoter (<=1kb)	185565567	7196	2	ENSG00000228309	ENST00000609066	6	LINC01350	long intergenic non-protein coding RNA 1350 [Source:HGNC Symbol;Acc:HGNC:50575]
1	234523614	234523889	276	Distal Intergenic	234531765	1824	2	ENSG00000231768	ENST00000421207	7876	LINC01354	long intergenic non-protein coding RNA 1354 [Source:HGNC Symbol;Acc:HGNC:50581]
1	87392230	87392505	276	Distal Intergenic	87371655	18132	2	ENSG00000227290	ENST00000452509	-20575	LINC01364	long intergenic non-protein coding RNA 1364 [Source:HGNC Symbol;Acc:HGNC:50599]
1	227357435	227357710	276	Distal Intergenic	227431035	37445	1	ENSG00000234277	ENST00000445817	-35881	LINC01641	long intergenic non-protein coding RNA 1641 [Source:HGNC Symbol;Acc:HGNC:52428]
1	227395385	227395660	276	Promoter (1-2kb)	227431035	37445	1	ENSG00000234277	ENST00000445817	1794	LINC01641	long intergenic non-protein coding RNA 1641 [Source:HGNC Symbol;Acc:HGNC:52428]
1	11594221	11594496	276	Distal Intergenic	11613355	3825	1	ENSG00000235643	ENST00000453135	-15035	LINC01647	long intergenic non-protein coding RNA 1647 [Source:HGNC Symbol;Acc:HGNC:52434]
1	6724595	6724870	276	Promoter (<=1kb)	6727408	2772	1	ENSG00000228750	ENST00000432429	0	LINC01672	long intergenic non-protein coding RNA 1672 [Source:HGNC Symbol;Acc:HGNC:52460]
1	182630691	182630966	276	Distal Intergenic	182616629	1376	1	ENSG00000261504	ENST00000566297	15437	LINC01686	long intergenic non-protein coding RNA 1686 [Source:HGNC Symbol;Acc:HGNC:27643]
1	182720537	182720812	276	Distal Intergenic	182714544	1683	1	ENSG00000227181	ENST00000435492	7675	LINC01688	long intergenic non-protein coding RNA 1688 [Source:HGNC Symbol;Acc:HGNC:52475]
1	181255495	181255770	276	Distal Intergenic	181238604	2217	1	ENSG00000179452	ENST00000319701	19107	LINC01699	long intergenic non-protein coding RNA 1699 [Source:HGNC Symbol;Acc:HGNC:52487]
1	99481445	99481720	276	Intron (ENST00000634316/ENSG00000224445, intron 3 of 4)	99493149	20818	2	ENSG00000224445	ENST00000634316	11429	LINC01708	long intergenic non-protein coding RNA 1708 [Source:HGNC Symbol;Acc:HGNC:52496]
1	190679088	190679363	276	Intron (ENST00000413356/ENSG00000231175, intron 1 of 4)	190801658	176769	1	ENSG00000231175	ENST00000413356	54198	LINC01720	long intergenic non-protein coding RNA 1720 [Source:HGNC Symbol;Acc:HGNC:52507]
1	60573795	60574070	276	Intron (ENST00000634836/ENSG00000226476, intron 4 of 7)	60596206	76244	2	ENSG00000226476	ENST00000635048	22136	LINC01748	long intergenic non-protein coding RNA 1748 [Source:HGNC Symbol;Acc:HGNC:52535]
1	115179549	115179824	276	Distal Intergenic	115102658	2987	1	ENSG00000233730	ENST00000448680	79877	LINC01765	long intergenic non-protein coding RNA 1765 [Source:HGNC Symbol;Acc:HGNC:52555]
1	115190134	115190409	276	Distal Intergenic	115102658	2987	1	ENSG00000233730	ENST00000448680	90462	LINC01765	long intergenic non-protein coding RNA 1765 [Source:HGNC Symbol;Acc:HGNC:52555]
1	115168801	115169076	276	Distal Intergenic	115102658	2987	1	ENSG00000233730	ENST00000448680	69129	LINC01765	long intergenic non-protein coding RNA 1765 [Source:HGNC Symbol;Acc:HGNC:52555]
1	115135217	115135492	276	Distal Intergenic	115102658	2987	1	ENSG00000233730	ENST00000448680	35545	LINC01765	long intergenic non-protein coding RNA 1765 [Source:HGNC Symbol;Acc:HGNC:52555]
1	56409373	56409648	276	Intron (ENST00000641494/ENSG00000284686, intron 3 of 5)	56415966	1004	1	ENSG00000223956	ENST00000451914	-5315	LINC01767	long intergenic non-protein coding RNA 1767 [Source:HGNC Symbol;Acc:HGNC:52557]
1	98323899	98324174	276	Distal Intergenic	98272658	61912	1	ENSG00000226053	ENST00000418344	113152	LINC01776	long intergenic non-protein coding RNA 1776 [Source:HGNC Symbol;Acc:HGNC:52566]
1	80535022	80535297	276	Promoter (<=1kb)	80646788	111034	1	ENSG00000234184	ENST00000418041	-458	LINC01781	long intergenic non-protein coding RNA 1781 [Source:HGNC Symbol;Acc:HGNC:52571]
1	96362616	96362891	276	Intron (ENST00000435311/ENSG00000231987, intron 1 of 5)	96374125	120057	2	ENSG00000231987	ENST00000435311	11234	LINC01787	long intergenic non-protein coding RNA 1787 [Source:HGNC Symbol;Acc:HGNC:52576]
1	96362816	96363091	276	Intron (ENST00000435311/ENSG00000231987, intron 1 of 5)	96374125	120057	2	ENSG00000231987	ENST00000435311	11034	LINC01787	long intergenic non-protein coding RNA 1787 [Source:HGNC Symbol;Acc:HGNC:52576]
1	221979745	221980020	276	Promoter (1-2kb)	221978523	64876	2	ENSG00000238042	ENST00000412445	-1222	LINC02257	long intergenic non-protein coding RNA 2257 [Source:HGNC Symbol;Acc:HGNC:53159]
1	221958199	221958474	276	Intron (ENST00000412445/ENSG00000238042, intron 1 of 3)	221983143	16803	1	ENSG00000228437	ENST00000421147	-7867	LINC02474	long intergenic non-protein coding RNA 2474 [Source:HGNC Symbol;Acc:HGNC:53417]
1	84851972	84852247	276	Intron (ENST00000440886/ENSG00000171517, intron 1 of 1)	84866144	52229	2	ENSG00000171517	ENST00000491034	13897	LPAR3	lysophosphatidic acid receptor 3 [Source:HGNC Symbol;Acc:HGNC:14298]
1	89866103	89866378	276	Intron (ENST00000370453/ENSG00000271949, intron 3 of 3)	89933892	87313	1	ENSG00000171492	ENST00000441269	19523	LRRC8D	leucine rich repeat containing 8 VRAC subunit D [Source:HGNC Symbol;Acc:HGNC:16992]
1	235708578	235708853	276	Intron (ENST00000389793/ENSG00000143669, intron 44 of 52)	235712400	3295	2	ENSG00000143669	ENST00000462376	3547	LYST	lysosomal trafficking regulator [Source:HGNC Symbol;Acc:HGNC:1968]
1	39398645	39398920	276	Intron (ENST00000567887/ENSG00000127603, intron 58 of 100)	39428092	18590	1	ENSG00000127603	ENST00000530275	-10583	MACF1	microtubule-actin crosslinking factor 1 [Source:HGNC Symbol;Acc:HGNC:13664]
1	39387522	39387797	276	Exon (ENST00000567887/ENSG00000127603, exon 58 of 101)	39428092	18590	1	ENSG00000127603	ENST00000530275	-21706	MACF1	microtubule-actin crosslinking factor 1 [Source:HGNC Symbol;Acc:HGNC:13664]
1	39192160	39192435	276	Intron (ENST00000567887/ENSG00000127603, intron 1 of 100)	39487177	282932	1	ENSG00000127603	ENST00000564288	-11811	MACF1	microtubule-actin crosslinking factor 1 [Source:HGNC Symbol;Acc:HGNC:13664]
1	113308440	113308715	276	Distal Intergenic	113685923	295409	1	ENSG00000081026	ENST00000307546	-81800	MAGI3	membrane associated guanylate kinase, WW and PDZ domain containing 3 [Source:HGNC Symbol;Acc:HGNC:29647]
1	25708419	25708694	276	Promoter (<=1kb)	25784450	74849	1	ENSG00000117643	ENST00000374329	-908	MAN1C1	mannosidase alpha class 1C member 1 [Source:HGNC Symbol;Acc:HGNC:19080]
1	220734513	220734788	276	Distal Intergenic	220755060	6836	1	ENSG00000117791	ENST00000469583	-13437	MARC2	mitochondrial amidoxime reducing component 2 [Source:HGNC Symbol;Acc:HGNC:26064]
1	45929395	45929499	105	Intron (ENST00000361297/ENSG00000086015, intron 4 of 28)	46030759	117172	1	ENSG00000086015	ENST00000372008	15807	MAST2	microtubule associated serine/threonine kinase 2 [Source:HGNC Symbol;Acc:HGNC:19035]
1	45881637	45881912	276	Intron (ENST00000470809/ENSG00000086015, intron 3 of 4)	46030759	117172	1	ENSG00000086015	ENST00000372008	-31676	MAST2	microtubule associated serine/threonine kinase 2 [Source:HGNC Symbol;Acc:HGNC:19035]
1	45892434	45892709	276	Intron (ENST00000470809/ENSG00000086015, intron 4 of 4)	46030759	117172	1	ENSG00000086015	ENST00000372008	-20879	MAST2	microtubule associated serine/threonine kinase 2 [Source:HGNC Symbol;Acc:HGNC:19035]
1	30618332	30618607	276	Distal Intergenic	30716135	2369	2	ENSG00000162510	ENST00000494561	97528	MATN1	matrilin 1 [Source:HGNC Symbol;Acc:HGNC:6907]
1	85048412	85048687	276	Promoter (<=1kb)	85048500	30419	2	ENSG00000055732	ENST00000370589	0	MCOLN3	mucolipin 3 [Source:HGNC Symbol;Acc:HGNC:13358]
1	185441680	185441955	276	Distal Intergenic	185436047	209	1	ENSG00000270920	ENST00000605276	5841	MCRIP2P2	MAPK regulated corepressor interacting protein 2 pseudogene 2 [Source:HGNC Symbol;Acc:HGNC:49631]
1	169781441	169781716	276	Intron (ENST00000498289/ENSG00000000460, intron 3 of 28)	169794689	2161	2	ENSG00000171806	ENST00000303469	12973	METTL18	methyltransferase like 18 [Source:HGNC Symbol;Acc:HGNC:28793]
1	66944654	66944929	276	Intron (ENST00000355977/ENSG00000198160, intron 3 of 13)	66959750	27099	1	ENSG00000198160	ENST00000479067	12002	MIER1	MIER1 transcriptional regulator [Source:HGNC Symbol;Acc:HGNC:29657]
1	98051044	98051319	276	Promoter (1-2kb)	98049863	61864	2	ENSG00000225206	ENST00000424528	-1181	MIR137HG	MIR137 host gene [Source:HGNC Symbol;Acc:HGNC:42871]
1	198935534	198935809	276	Promoter (1-2kb)	198937410	129753	2	ENSG00000229989	ENST00000432296	1601	MIR181A1HG	MIR181A1 host gene [Source:HGNC Symbol;Acc:HGNC:48659]
1	198932741	198933016	276	Intron (ENST00000432296/ENSG00000229989, intron 1 of 2)	198937410	129753	2	ENSG00000229989	ENST00000432296	4394	MIR181A1HG	MIR181A1 host gene [Source:HGNC Symbol;Acc:HGNC:48659]
1	209409882	209410157	276	Distal Intergenic	209432537	3718	1	ENSG00000230937	ENST00000429156	-18663	MIR205HG	MIR205 host gene [Source:HGNC Symbol;Acc:HGNC:43562]
1	62076392	62076667	276	Promoter (2-3kb)	62078859	74	1	ENSG00000263908	ENST00000584654	-2119	MIR3116-1	microRNA 3116-1 [Source:HGNC Symbol;Acc:HGNC:38200]
1	16860069	16860344	276	Promoter (1-2kb)	16859021	73	2	ENSG00000263811	ENST00000583661	-1048	MIR3675	microRNA 3675 [Source:HGNC Symbol;Acc:HGNC:38973]
1	94773897	94774172	276	Intron (ENST00000634870/ENSG00000224081, intron 1 of 5)	94745900	41	2	ENSG00000263526	ENST00000579876	-27997	MIR378G	microRNA 378g [Source:HGNC Symbol;Acc:HGNC:41785]
1	162136810	162137085	276	Intron (ENST00000361897/ENSG00000198929, intron 1 of 9)	162157182	76	1	ENSG00000266144	ENST00000577581	-20022	MIR4654	microRNA 4654 [Source:HGNC Symbol;Acc:HGNC:41643]
1	162147862	162148137	276	Intron (ENST00000361897/ENSG00000198929, intron 1 of 9)	162157182	76	1	ENSG00000266144	ENST00000577581	-8970	MIR4654	microRNA 4654 [Source:HGNC Symbol;Acc:HGNC:41643]
1	34711560	34711835	276	Downstream (<1kb)	34669694	96	2	ENSG00000207941	ENST00000385206	-41866	MIR552	microRNA 552 [Source:HGNC Symbol;Acc:HGNC:32808]
1	151547092	151547367	276	Promoter (1-2kb)	151545891	96	1	ENSG00000207606	ENST00000384874	1296	MIR554	microRNA 554 [Source:HGNC Symbol;Acc:HGNC:32810]
1	51063173	51063448	276	Distal Intergenic	51060103	86	1	ENSG00000275816	ENST00000622700	3155	MIR6500	microRNA 6500 [Source:HGNC Symbol;Acc:HGNC:49935]
1	169999364	169999639	276	Intron (ENST00000367765/ENSG00000075945, intron 10 of 19)	169990196	130	1	ENSG00000235378	ENST00000448483	9297	MRPS10P1	mitochondrial ribosomal protein S10 pseudogene 1 [Source:HGNC Symbol;Acc:HGNC:29728]
1	109808493	109808768	276	Promoter (2-3kb)	109810998	357	2	ENSG00000224927	ENST00000432147	2230	NDUFA5P10	NADH:ubiquinone oxidoreductase subunit A5 pseudogene 10 [Source:HGNC Symbol;Acc:HGNC:48852]
1	77919714	77919989	276	Promoter (1-2kb)	77943895	25768	1	ENSG00000162614	ENST00000342754	1586	NEXN	nexilin F-actin binding protein [Source:HGNC Symbol;Acc:HGNC:29557]
1	61338000	61338275	276	Intron (ENST00000371191/ENSG00000162599, intron 4 of 10)	61404226	51777	1	ENSG00000162599	ENST00000482020	-14175	NFIA	nuclear factor I A [Source:HGNC Symbol;Acc:HGNC:7784]
1	60942353	60942628	276	Intron (ENST00000371191/ENSG00000162599, intron 1 of 10)	60952849	12455	2	ENSG00000237928	ENST00000418662	10221	NFIA-AS2	NFIA antisense RNA 2 [Source:HGNC Symbol;Acc:HGNC:40401]
1	98086783	98087058	276	Distal Intergenic	98077468	469	1	ENSG00000233557	ENST00000448700	9783	NFU1P2	NFU1 iron-sulfur cluster scaffold pseudogene 2 [Source:HGNC Symbol;Acc:HGNC:44554]
1	40709576	40709851	276	Promoter (<=1kb)	40770940	61398	1	ENSG00000066136	ENST00000372651	33	NFYC	nuclear transcription factor Y subunit gamma [Source:HGNC Symbol;Acc:HGNC:7806]
1	247415488	247415763	276	Promoter (<=1kb)	247449102	32947	1	ENSG00000162711	ENST00000366497	-393	NLRP3	NLR family pyrin domain containing 3 [Source:HGNC Symbol;Acc:HGNC:16400]
1	169287974	169288249	276	Intron (ENST00000367811/ENSG00000143156, intron 6 of 11)	169303452	4875	2	ENSG00000143156	ENST00000472984	15203	NME7	NME/NM23 family member 7 [Source:HGNC Symbol;Acc:HGNC:20461]
1	162075900	162076175	276	Intron (ENST00000361897/ENSG00000198929, intron 1 of 9)	162367492	297403	1	ENSG00000198929	ENST00000430120	5810	NOS1AP	nitric oxide synthase 1 adaptor protein [Source:HGNC Symbol;Acc:HGNC:16859]
1	110830034	110830309	276	Distal Intergenic	110848941	865	2	ENSG00000237415	ENST00000432731	18632	NRBF2P3	nuclear receptor binding factor 2 pseudogene 3 [Source:HGNC Symbol;Acc:HGNC:44606]
1	51897682	51897957	276	Distal Intergenic	51878937	89742	2	ENSG00000078618	ENST00000544028	-18745	NRDC	nardilysin convertase [Source:HGNC Symbol;Acc:HGNC:7995]
1	205298504	205298779	276	Distal Intergenic	205321791	19733	2	ENSG00000163545	ENST00000367157	23012	NUAK2	NUAK family kinase 2 [Source:HGNC Symbol;Acc:HGNC:29558]
1	112735831	112736106	276	Distal Intergenic	112748475	381	1	ENSG00000234790	ENST00000458353	-11989	NUTF2P4	nuclear transport factor 2 pseudogene 4 [Source:HGNC Symbol;Acc:HGNC:50453]
1	218823352	218823627	276	Distal Intergenic	218882650	1051	2	ENSG00000226693	ENST00000397383	59023	NXNP1	nucleoredoxin pseudogene 1 [Source:HGNC Symbol;Acc:HGNC:50561]
1	218804069	218804344	276	Distal Intergenic	218882650	1051	2	ENSG00000226693	ENST00000397383	78306	NXNP1	nucleoredoxin pseudogene 1 [Source:HGNC Symbol;Acc:HGNC:50561]
1	218823557	218823832	276	Distal Intergenic	218882650	1051	2	ENSG00000226693	ENST00000397383	58818	NXNP1	nucleoredoxin pseudogene 1 [Source:HGNC Symbol;Acc:HGNC:50561]
1	218740172	218740447	276	Distal Intergenic	218882650	1051	2	ENSG00000226693	ENST00000397383	142203	NXNP1	nucleoredoxin pseudogene 1 [Source:HGNC Symbol;Acc:HGNC:50561]
1	58395402	58395677	276	Intron (ENST00000485760/ENSG00000173406, intron 3 of 20)	58506199	43648	2	ENSG00000162600	ENST00000460671	110522	OMA1	OMA1 zinc metallopeptidase [Source:HGNC Symbol;Acc:HGNC:29661]
1	44154678	44154953	276	Promoter (<=1kb)	44155301	274	2	ENSG00000238037	ENST00000423265	348	OOSP1P1	oocyte secreted protein 1 pseudogene 1 [Source:HGNC Symbol;Acc:HGNC:49240]
1	241591373	241591648	276	Intron (ENST00000366558/ENSG00000117009, intron 14 of 14)	241601178	11077	2	ENSG00000054277	ENST00000462265	9530	OPN3	opsin 3 [Source:HGNC Symbol;Acc:HGNC:14007]
1	28828480	28828755	276	Intron (ENST00000621425/ENSG00000116329, intron 1 of 3)	28871267	59098	1	ENSG00000116329	ENST00000234961	16310	OPRD1	opioid receptor delta 1 [Source:HGNC Symbol;Acc:HGNC:8153]
1	51569847	51570122	276	Intron (ENST00000431943/ENSG00000227742, intron 2 of 6)	51788469	211291	1	ENSG00000117859	ENST00000371714	-7057	OSBPL9	oxysterol binding protein like 9 [Source:HGNC Symbol;Acc:HGNC:16386]
1	51637092	51637367	276	Intron (ENST00000371714/ENSG00000117859, intron 4 of 25)	51776912	159799	1	ENSG00000117859	ENST00000489990	19978	OSBPL9	oxysterol binding protein like 9 [Source:HGNC Symbol;Acc:HGNC:16386]
1	51769137	51769412	276	Promoter (2-3kb)	51781668	9593	1	ENSG00000117859	ENST00000533825	-2664	OSBPL9	oxysterol binding protein like 9 [Source:HGNC Symbol;Acc:HGNC:16386]
1	36436895	36437170	276	Promoter (1-2kb)	36439000	16215	2	ENSG00000116885	ENST00000528112	1830	OSCP1	organic solute carrier partner 1 [Source:HGNC Symbol;Acc:HGNC:29971]
1	19903614	19903889	276	Promoter (2-3kb)	19906944	380	1	ENSG00000169914	ENST00000481686	-2676	OTUD3	OTU deubiquitinase 3 [Source:HGNC Symbol;Acc:HGNC:29038]
[truncated: 6,498 more rows]

## Sheet: HHEX overlap TEAD4 in HCT116
HHEX_chr	HHEX_start	HHEX_end	TEAD4_chr	TEAD4_start	TEAD4_end
chr1	26809990	26810324	chr1	26810170	26810446
[truncated: 343 more rows]

## Sheet: HHEX in HepG2
seqnames	start	end	width	annotation	geneEnd	geneLength	geneStrand	geneId	transcriptId	distanceToTSS	geneSymbol	geneDescription
[truncated: 8,256 more rows]

[truncated: 2 more sheets: TEAD4 in HepG2, HHEX overlap TEAD4 in HepG2]
